# Supplementary material for: Gene expression analysis and SNP/InDel discovery to investigate yield heterosis of two rubber tree F1 hybrids
Source: Sci Rep. 2016 Apr 25;6:24984. doi: 10.1038/srep24984 (PMC4842955; doi:10.1038/srep24984)
Supplement: Supplementary Dataset 1 [file srep24984-s2.xls]

## Sheet: ET-related genes
The genes identified to be associated with ET response
gene_id	sample_1	sample_2	value_1	value_2	log2(fold_change)	test_stat	p_value	q_value	significant	Goannotation
rt_contig_est_100212	control	ethylene	1.15215	3.52225	1.61217	3.26124	0.00115	0.0138248	yes	NA
rt_contig_est_100462	control	ethylene	0	4.10939	inf	-nan	5e-05	0.00117237	yes	GO:0016788 hydrolase activity, acting on ester bonds molecular_function;GO:0016023 cytoplasmic membrane-bounded vesicle cellular_component;GO:0006629 lipid metabolic process biological_process
rt_contig_est_100593	control	ethylene	3.65645	11.7432	1.68332	4.75608	0.0001	0.00213808	yes	GO:0016301 kinase activity molecular_function;GO:0044237 cellular metabolic process biological_process
rt_contig_est_10106	control	ethylene	4.06416	14.1362	1.79836	3.8257	0.0061	0.0477749	yes	NA
rt_contig_est_101800	control	ethylene	0	8.4827	inf	-nan	5e-05	0.00117237	yes	NA
rt_contig_est_10258	control	ethylene	4.94448	10.031	1.02057	2.75094	0.0057	0.0454894	yes	NA
rt_contig_est_102726	control	ethylene	43.3752	146.125	1.75226	14.9117	0.0022	0.0225384	yes	GO:0005737 cytoplasm cellular_component
rt_contig_est_102739	control	ethylene	71.8596	238.425	1.73028	18.493	5e-05	0.00117237	yes	NA
rt_contig_est_102741	control	ethylene	209.262	85.6509	-1.28877	-17.1635	0.0048	0.0402774	yes	NA
rt_contig_est_102843	control	ethylene	0	18.6766	inf	-nan	5e-05	0.00117237	yes	NA
rt_contig_est_103014	control	ethylene	10.4312	0	-inf	-nan	0.00095	0.012287	yes	NA
rt_contig_est_10314	control	ethylene	1.35718	4.01058	1.5632	3.34357	0.0009	0.0119844	yes	GO:0044464 cell part cellular_component;GO:0016020 membrane cellular_component
rt_contig_est_10323	control	ethylene	1.11118	6.21041	2.48259	4.20332	0.0006	0.00879411	yes	NA
rt_contig_est_10327	control	ethylene	11.3669	5.47015	-1.05519	-3.62187	0.00015	0.00293213	yes	GO:0016787 hydrolase activity molecular_function;GO:0008152 metabolic process biological_process;GO:0004715 non-membrane spanning protein tyrosine kinase activity molecular_function;EC:2.7.10.2
rt_contig_est_103779	control	ethylene	258.408	0	-inf	-nan	5e-05	0.00117237	yes	NA
rt_contig_est_10415	control	ethylene	1.30357	6.65446	2.35185	4.35051	5e-05	0.00117237	yes	NA
rt_contig_est_10435	control	ethylene	3.03998	13.4265	2.14295	5.3496	5e-05	0.00117237	yes	GO:0003955 NAD(P)H dehydrogenase (quinone) activity molecular_function;GO:0042742 defense response to bacterium biological_process;GO:0005886 plasma membrane cellular_component;GO:0009570 chloroplast stroma cellular_component;GO:0009651 response to salt stress biological_process;GO:0055114 oxidation-reduction process biological_process;EC:1.6.5.2
rt_contig_est_10440	control	ethylene	13.1379	29.0282	1.14372	5.81732	5e-05	0.00117237	yes	GO:0004842 ubiquitin-protein ligase activity molecular_function;GO:0000151 ubiquitin ligase complex cellular_component;GO:0016567 protein ubiquitination biological_process;EC:6.3.2.19
rt_contig_est_10442	control	ethylene	6.86021	13.8497	1.01353	4.11361	5e-05	0.00117237	yes	NA
rt_contig_est_10443	control	ethylene	5.27937	14.824	1.4895	4.84264	5e-05	0.00117237	yes	GO:0003700 sequence-specific DNA binding transcription factor activity molecular_function;GO:0043565 sequence-specific DNA binding molecular_function;GO:0006950 response to stress biological_process;GO:0005634 nucleus cellular_component;GO:0006355 regulation of transcription, DNA-dependent biological_process
rt_contig_est_10466	control	ethylene	2.60166	5.7912	1.15443	2.95081	0.00065	0.00934597	yes	GO:0051920 peroxiredoxin activity molecular_function;GO:0004601 peroxidase activity molecular_function;GO:0055114 oxidation-reduction process biological_process;GO:0009507 chloroplast cellular_component;EC:1.11.1.15;EC:1.11.1.7
rt_contig_est_10497	control	ethylene	11.1369	40.3498	1.85721	8.38012	5e-05	0.00117237	yes	NA
rt_contig_est_10509	control	ethylene	2.35509	10.942	2.21602	6.19097	5e-05	0.00117237	yes	GO:0020037 heme binding molecular_function;GO:0005506 iron ion binding molecular_function;GO:0009055 electron carrier activity molecular_function;GO:0070330 aromatase activity molecular_function;GO:0055114 oxidation-reduction process biological_process;GO:0018685 alkane 1-monooxygenase activity molecular_function;EC:1.14.14.1;EC:1.14.15.3
rt_contig_est_105559	control	ethylene	0	25.8301	inf	-nan	0.00105	0.0129014	yes	GO:0004353 glutamate dehydrogenase [NAD(P)+] activity molecular_function;GO:0050897 cobalt ion binding molecular_function;GO:0005507 copper ion binding molecular_function;GO:0046686 response to cadmium ion biological_process;GO:0005886 plasma membrane cellular_component;GO:0005524 ATP binding molecular_function;GO:0006520 cellular amino acid metabolic process biological_process;GO:0004352 glutama…
rt_contig_est_10603	control	ethylene	14.9167	32.2396	1.11191	5.86742	5e-05	0.00117237	yes	GO:0016787 hydrolase activity molecular_function
rt_contig_est_106343	control	ethylene	18.6994	0	-inf	-nan	5e-05	0.00117237	yes	GO:0005743 mitochondrial inner membrane cellular_component;GO:0005507 copper ion binding molecular_function;GO:0070469 respiratory chain cellular_component;GO:0009055 electron carrier activity molecular_function;GO:0020037 heme binding molecular_function;GO:0016021 integral to membrane cellular_component;GO:0022904 respiratory electron transport chain biological_process;GO:0004129 cytochrome-c ox…
rt_contig_est_106550	control	ethylene	0	50.9918	inf	-nan	5e-05	0.00117237	yes	GO:0005829 cytosol cellular_component;GO:0005730 nucleolus cellular_component;GO:0051726 regulation of cell cycle biological_process;GO:0051085 chaperone mediated protein folding requiring cofactor biological_process;GO:0070062 extracellular vesicular exosome cellular_component;GO:0042623 ATPase activity, coupled molecular_function;GO:0009986 cell surface cellular_component;GO:0042470 melanosome …
rt_contig_est_107071	control	ethylene	0	4.66595	inf	-nan	0.00025	0.00437604	yes	NA
rt_contig_est_107144	control	ethylene	0	14.0567	inf	-nan	5e-05	0.00117237	yes	NA
rt_contig_est_1073	control	ethylene	4.71211	47.5872	3.33613	14.6336	5e-05	0.00117237	yes	GO:0019005 SCF ubiquitin ligase complex cellular_component;GO:0005634 nucleus cellular_component;GO:0009723 response to ethylene stimulus biological_process
rt_contig_est_10733	control	ethylene	4.29081	8.92411	1.05646	3.85605	5e-05	0.00117237	yes	NA
rt_contig_est_10746	control	ethylene	5.85633	2.31295	-1.34026	-3.18164	0.00115	0.0138248	yes	NA
rt_contig_est_107682	control	ethylene	0	31.8676	inf	-nan	5e-05	0.00117237	yes	NA
rt_contig_est_108047	control	ethylene	0	52.0112	inf	-nan	5e-05	0.00117237	yes	GO:0006596 polyamine biosynthetic process biological_process;GO:0008073 ornithine decarboxylase inhibitor activity molecular_function;GO:0005829 cytosol cellular_component;GO:0043086 negative regulation of catalytic activity biological_process;GO:0006521 regulation of cellular amino acid metabolic process biological_process
rt_contig_est_108147	control	ethylene	0	6.17853	inf	-nan	0.00025	0.00437604	yes	NA
rt_contig_est_10878	control	ethylene	12.2841	26.1344	1.08916	5.24427	5e-05	0.00117237	yes	GO:0080167 response to karrikin biological_process;GO:0050589 leucocyanidin oxygenase activity molecular_function;GO:0005506 iron ion binding molecular_function;GO:0016702 oxidoreductase activity, acting on single donors with incorporation of molecular oxygen, incorporation of two atoms of oxygen molecular_function;GO:0055114 oxidation-reduction process biological_process;EC:1.14.11.19;EC:1.13.11…
rt_contig_est_10885	control	ethylene	2.39795	4.81597	1.00602	2.45023	0.00485	0.040589	yes	GO:0055085 transmembrane transport biological_process;GO:0008643 carbohydrate transport biological_process;GO:0016021 integral to membrane cellular_component
rt_contig_est_109236	control	ethylene	0	22.4574	inf	-nan	5e-05	0.00117237	yes	NA
rt_contig_est_109446	control	ethylene	14.9809	0	-inf	-nan	5e-05	0.00117237	yes	GO:0019646 aerobic electron transport chain biological_process;GO:0016021 integral to membrane cellular_component;GO:0005739 mitochondrion cellular_component;GO:0004129 cytochrome-c oxidase activity molecular_function;EC:1.9.3.1
rt_contig_est_10949	control	ethylene	5.94882	13.0523	1.13362	3.82795	5e-05	0.00117237	yes	GO:0016020 membrane cellular_component;GO:0005739 mitochondrion cellular_component;GO:0006508 proteolysis biological_process;GO:0008236 serine-type peptidase activity molecular_function
rt_contig_est_10953	control	ethylene	4.60399	25.6962	2.4806	8.45843	5e-05	0.00117237	yes	GO:0016787 hydrolase activity molecular_function
rt_contig_est_10987	control	ethylene	1.49917	4.26464	1.50826	3.18702	0.00045	0.006968	yes	GO:0005524 ATP binding molecular_function;GO:0000186 activation of MAPKK activity biological_process;GO:0004709 MAP kinase kinase kinase activity molecular_function;GO:0000165 MAPK cascade biological_process;EC:2.7.11.25
rt_contig_est_109987	control	ethylene	0	25.4959	inf	-nan	5e-05	0.00117237	yes	GO:0015078 hydrogen ion transmembrane transporter activity molecular_function;GO:0000276 mitochondrial proton-transporting ATP synthase complex, coupling factor F(o) cellular_component;GO:0006200 ATP catabolic process biological_process;GO:0022904 respiratory electron transport chain biological_process;GO:0042776 mitochondrial ATP synthesis coupled proton transport biological_process;GO:0016887 A…
rt_contig_est_110090	control	ethylene	19.1147	0	-inf	-nan	5e-05	0.00117237	yes	GO:0005622 intracellular cellular_component;GO:0009055 electron carrier activity molecular_function;GO:0004497 monooxygenase activity molecular_function;GO:0005506 iron ion binding molecular_function;GO:0020037 heme binding molecular_function;GO:0008565 protein transporter activity molecular_function;GO:0006886 intracellular protein transport biological_process;GO:0016705 oxidoreductase activity,…
rt_contig_est_110244	control	ethylene	56.4256	0	-inf	-nan	5e-05	0.00117237	yes	GO:0003735 structural constituent of ribosome molecular_function;GO:0007275 multicellular organismal development biological_process;GO:0015935 small ribosomal subunit cellular_component;GO:0005634 nucleus cellular_component;GO:0006412 translation biological_process
rt_contig_est_11039	control	ethylene	1.30519	4.83971	1.89066	3.00473	0.00545	0.0442027	yes	NA
rt_contig_est_110534	control	ethylene	0	30.2178	inf	-nan	5e-05	0.00117237	yes	GO:0042277 peptide binding molecular_function;GO:0008270 zinc ion binding molecular_function;GO:0006915 apoptotic process biological_process;GO:0010468 regulation of gene expression biological_process;GO:0071236 cellular response to antibiotic biological_process;GO:0060741 prostate gland stromal morphogenesis biological_process;GO:0008301 DNA binding, bending molecular_function;GO:0003680 AT DNA …
rt_contig_est_11073	control	ethylene	2.3358	14.6335	2.64729	7.81103	5e-05	0.00117237	yes	GO:0006950 response to stress biological_process;GO:0006468 protein phosphorylation biological_process;GO:0005524 ATP binding molecular_function;GO:0004689 phosphorylase kinase activity molecular_function;EC:2.7.11.19
rt_contig_est_111182	control	ethylene	0	14.3427	inf	-nan	0.00025	0.00437604	yes	GO:0043065 positive regulation of apoptotic process biological_process;GO:0055007 cardiac muscle cell differentiation biological_process;GO:0030056 hemidesmosome cellular_component;GO:0045665 negative regulation of neuron differentiation biological_process;GO:0005925 focal adhesion cellular_component;GO:0008277 regulation of G-protein coupled receptor protein signaling pathway biological_process;…
rt_contig_est_111349	control	ethylene	0	38.026	inf	-nan	5e-05	0.00117237	yes	GO:0006413 translational initiation biological_process;GO:0019083 viral transcription biological_process;GO:0047485 protein N-terminus binding molecular_function;GO:0000461 endonucleolytic cleavage to generate mature 3'-end of SSU-rRNA from (SSU-rRNA, 5.8S rRNA, LSU-rRNA) biological_process;GO:0003735 structural constituent of ribosome molecular_function;GO:0006414 translational elongation biolog…
rt_contig_est_111477	control	ethylene	0	14.5184	inf	-nan	0.00025	0.00437604	yes	NA
rt_contig_est_111498	control	ethylene	0	9.23688	inf	-nan	5e-05	0.00117237	yes	GO:0007155 cell adhesion biological_process;GO:0005578 proteinaceous extracellular matrix cellular_component;GO:0008201 heparin binding molecular_function;GO:0001501 skeletal system development biological_process
rt_contig_est_111829	control	ethylene	8.57104	0	-inf	-nan	5e-05	0.00117237	yes	GO:0046872 metal ion binding molecular_function;GO:0016491 oxidoreductase activity molecular_function;GO:0044425 membrane part cellular_component;GO:0005739 mitochondrion cellular_component;GO:0055114 oxidation-reduction process biological_process;GO:0006091 generation of precursor metabolites and energy biological_process
rt_contig_est_112100	control	ethylene	0	9.67967	inf	-nan	5e-05	0.00117237	yes	NA
rt_contig_est_11249	control	ethylene	3.11707	8.70361	1.48142	4.87706	5e-05	0.00117237	yes	GO:0016597 amino acid binding molecular_function;GO:0008152 metabolic process biological_process
rt_contig_est_11253	control	ethylene	2.25468	7.84463	1.79878	3.28514	0.00395	0.0349261	yes	NA
rt_contig_est_112862	control	ethylene	10.9545	0	-inf	-nan	5e-05	0.00117237	yes	GO:0000786 nucleosome cellular_component;GO:0045653 negative regulation of megakaryocyte differentiation biological_process;GO:0003677 DNA binding molecular_function;GO:0005515 protein binding molecular_function;GO:0006334 nucleosome assembly biological_process;GO:0005634 nucleus cellular_component
rt_contig_est_113184	control	ethylene	23.9945	0	-inf	-nan	0.00015	0.00293213	yes	NA
rt_contig_est_113602	control	ethylene	0	27.626	inf	-nan	0.00025	0.00437604	yes	NA
rt_contig_est_11384	control	ethylene	1.32622	3.07657	1.214	2.73725	0.00115	0.0138248	yes	GO:0016020 membrane cellular_component;GO:0008152 metabolic process biological_process;GO:0004571 mannosyl-oligosaccharide 1,2-alpha-mannosidase activity molecular_function;GO:0005739 mitochondrion cellular_component;GO:0005509 calcium ion binding molecular_function;EC:3.2.1.113
rt_contig_est_113915	control	ethylene	11.9858	0	-inf	-nan	5e-05	0.00117237	yes	GO:0009060 aerobic respiration biological_process;GO:0005743 mitochondrial inner membrane cellular_component;GO:0070469 respiratory chain cellular_component;GO:0009055 electron carrier activity molecular_function;GO:0005506 iron ion binding molecular_function;GO:0020037 heme binding molecular_function;GO:0016021 integral to membrane cellular_component;GO:0022900 electron transport chain biologica…
rt_contig_est_114338	control	ethylene	11.4867	0	-inf	-nan	0.00015	0.00293213	yes	GO:0005524 ATP binding molecular_function;GO:0006950 response to stress biological_process
rt_contig_est_11437	control	ethylene	2.77537	10.4831	1.91731	3.87554	0.00065	0.00934597	yes	GO:0008287 protein serine/threonine phosphatase complex cellular_component;GO:0046872 metal ion binding molecular_function;GO:0003993 acid phosphatase activity molecular_function;GO:0004722 protein serine/threonine phosphatase activity molecular_function;GO:0006470 protein dephosphorylation biological_process;EC:3.1.3.2
rt_contig_est_11438	control	ethylene	2.14246	5.31674	1.31128	3.1639	0.0006	0.00879411	yes	GO:0008287 protein serine/threonine phosphatase complex cellular_component;GO:0046872 metal ion binding molecular_function;GO:0003993 acid phosphatase activity molecular_function;GO:0004722 protein serine/threonine phosphatase activity molecular_function;GO:0006470 protein dephosphorylation biological_process;GO:0005739 mitochondrion cellular_component;EC:3.1.3.2
rt_contig_est_114394	control	ethylene	0	8.66834	inf	-nan	0.00025	0.00437604	yes	GO:0051373 FATZ binding molecular_function;GO:0030175 filopodium cellular_component;GO:0005829 cytosol cellular_component;GO:0030018 Z disc cellular_component;GO:0008307 structural constituent of muscle molecular_function;GO:0030035 microspike assembly biological_process;GO:0030375 thyroid hormone receptor coactivator activity molecular_function;GO:0005509 calcium ion binding molecular_function;G…
rt_contig_est_11445	control	ethylene	3.71556	7.73329	1.0575	3.60001	5e-05	0.00117237	yes	GO:0009536 plastid cellular_component
rt_contig_est_115214	control	ethylene	9.02282	0	-inf	-nan	0.00015	0.00293213	yes	GO:0015078 hydrogen ion transmembrane transporter activity molecular_function;GO:0005743 mitochondrial inner membrane cellular_component;GO:0015986 ATP synthesis coupled proton transport biological_process;GO:0045263 proton-transporting ATP synthase complex, coupling factor F(o) cellular_component
rt_contig_est_116945	control	ethylene	0	22.4579	inf	-nan	5e-05	0.00117237	yes	NA
rt_contig_est_117490	control	ethylene	12.3134	0	-inf	-nan	0.00095	0.012287	yes	NA
rt_contig_est_11877	control	ethylene	0	2.97509	inf	-nan	5e-05	0.00117237	yes	GO:0005794 Golgi apparatus cellular_component;GO:0032259 methylation biological_process;GO:0008168 methyltransferase activity molecular_function;EC:2.1.1.0
rt_contig_est_118939	control	ethylene	26.9112	0	-inf	-nan	0.00015	0.00293213	yes	NA
rt_contig_est_119642	control	ethylene	10.9356	0	-inf	-nan	0.00015	0.00293213	yes	NA
rt_contig_est_11987	control	ethylene	2.39069	10.7616	2.17039	5.12094	0.0001	0.00213808	yes	GO:0009611 response to wounding biological_process;GO:0009862 systemic acquired resistance, salicylic acid mediated signaling pathway biological_process;GO:0030295 protein kinase activator activity molecular_function;GO:0009693 ethylene biosynthetic process biological_process;GO:0009873 ethylene mediated signaling pathway biological_process;GO:0002229 defense response to oomycetes biological_proc…
rt_contig_est_12065	control	ethylene	3.50909	7.29719	1.05625	2.71326	0.0027	0.0264164	yes	GO:0005829 cytosol cellular_component;GO:0005509 calcium ion binding molecular_function;GO:0042538 hyperosmotic salinity response biological_process
rt_contig_est_120689	control	ethylene	0	6.33637	inf	-nan	5e-05	0.00117237	yes	GO:0000209 protein polyubiquitination biological_process;GO:0005654 nucleoplasm cellular_component;GO:0006521 regulation of cellular amino acid metabolic process biological_process;GO:0051437 positive regulation of ubiquitin-protein ligase activity involved in mitotic cell cycle biological_process;GO:0042981 regulation of apoptotic process biological_process;GO:0010467 gene expression biological_…
rt_contig_est_120902	control	ethylene	5.72192	0	-inf	-nan	5e-05	0.00117237	yes	GO:0005840 ribosome cellular_component;GO:0003735 structural constituent of ribosome molecular_function;GO:0006412 translation biological_process
rt_contig_est_121608	control	ethylene	0	6.54814	inf	-nan	0.00105	0.0129014	yes	GO:0007411 axon guidance biological_process;GO:0048592 eye morphogenesis biological_process;GO:0005588 collagen type V cellular_component;GO:0043588 skin development biological_process;GO:0005788 endoplasmic reticulum lumen cellular_component;GO:0030199 collagen fibril organization biological_process
rt_contig_est_122052	control	ethylene	11.4445	0	-inf	-nan	0.00095	0.012287	yes	GO:0005840 ribosome cellular_component;GO:0003735 structural constituent of ribosome molecular_function;GO:0042254 ribosome biogenesis biological_process;GO:0006414 translational elongation biological_process
rt_contig_est_12242	control	ethylene	24.5577	11.9684	-1.03694	-5.05752	5e-05	0.00117237	yes	GO:0010260 organ senescence biological_process;GO:0045431 flavonol synthase activity molecular_function;GO:0016702 oxidoreductase activity, acting on single donors with incorporation of molecular oxygen, incorporation of two atoms of oxygen molecular_function;GO:0051555 flavonol biosynthetic process biological_process;GO:0055114 oxidation-reduction process biological_process;EC:1.14.11.23;EC:1.13…
rt_contig_est_122695	control	ethylene	10.3316	0	-inf	-nan	0.00095	0.012287	yes	GO:0006412 translation biological_process;GO:0005840 ribosome cellular_component;GO:0000786 nucleosome cellular_component;GO:0007264 small GTPase mediated signal transduction biological_process;GO:0003735 structural constituent of ribosome molecular_function;GO:0003677 DNA binding molecular_function;GO:0006334 nucleosome assembly biological_process;GO:0005525 GTP binding molecular_function
rt_contig_est_12335	control	ethylene	1.96535	4.68004	1.25174	2.99522	0.00085	0.0114966	yes	GO:0016746 transferase activity, transferring acyl groups molecular_function;GO:0044434 chloroplast part cellular_component;GO:0016020 membrane cellular_component
rt_contig_est_12345	control	ethylene	7.74109	3.71985	-1.05729	-3.18003	0.00055	0.00823347	yes	NA
rt_contig_est_12367	control	ethylene	4.61218	1.61633	-1.51273	-3.11126	0.00215	0.0220979	yes	NA
rt_contig_est_124186	control	ethylene	11.4056	0	-inf	-nan	0.00015	0.00293213	yes	GO:0005840 ribosome cellular_component;GO:0003735 structural constituent of ribosome molecular_function;GO:0006412 translation biological_process;GO:0019843 rRNA binding molecular_function
rt_contig_est_124339	control	ethylene	0	10.5947	inf	-nan	0.00025	0.00437604	yes	GO:0045892 negative regulation of transcription, DNA-dependent biological_process;GO:0006357 regulation of transcription from RNA polymerase II promoter biological_process;GO:0000118 histone deacetylase complex cellular_component;GO:0009653 anatomical structure morphogenesis biological_process;GO:0048513 organ development biological_process;GO:0005515 protein binding molecular_function;GO:0044267…
rt_contig_est_124778	control	ethylene	13.3209	0	-inf	-nan	0.00095	0.012287	yes	NA
rt_contig_est_125042	control	ethylene	11.4867	0	-inf	-nan	0.00015	0.00293213	yes	GO:0003735 structural constituent of ribosome molecular_function;GO:0015934 large ribosomal subunit cellular_component;GO:0006412 translation biological_process
rt_contig_est_12508	control	ethylene	0.697789	5.03024	2.84977	3.28969	0.0055	0.0444558	yes	GO:0046983 protein dimerization activity molecular_function;GO:0050630 (iso)eugenol O-methyltransferase activity molecular_function;GO:0032259 methylation biological_process;EC:2.1.1.146
rt_contig_est_12543	control	ethylene	2.23145	7.99657	1.8414	4.51229	5e-05	0.00117237	yes	GO:0008270 zinc ion binding molecular_function;GO:0003676 nucleic acid binding molecular_function;GO:0005622 intracellular cellular_component
rt_contig_est_12717	control	ethylene	1.79003	6.10846	1.77083	3.77157	0.0004	0.00637104	yes	GO:0055085 transmembrane transport biological_process;GO:0016021 integral to membrane cellular_component
rt_contig_est_12760	control	ethylene	1.22447	3.90786	1.67422	2.7738	0.00585	0.0462187	yes	GO:0005737 cytoplasm cellular_component;GO:0006415 translational termination biological_process;GO:0016149 translation release factor activity, codon specific molecular_function;GO:0005886 plasma membrane cellular_component
rt_contig_est_12778	control	ethylene	17.2384	120.031	2.7997	14.2647	5e-05	0.00117237	yes	NA
rt_contig_est_12805	control	ethylene	8.18634	25.414	1.63433	6.52792	5e-05	0.00117237	yes	GO:0030170 pyridoxal phosphate binding molecular_function;GO:0003962 cystathionine gamma-synthase activity molecular_function;GO:0006520 cellular amino acid metabolic process biological_process;GO:0009536 plastid cellular_component;EC:2.5.1.48
rt_contig_est_128963	control	ethylene	13.2562	0	-inf	-nan	0.00015	0.00293213	yes	GO:0005840 ribosome cellular_component;GO:0003735 structural constituent of ribosome molecular_function;GO:0006412 translation biological_process
rt_contig_est_12907	control	ethylene	3.67307	16.6669	2.18193	7.48759	5e-05	0.00117237	yes	GO:0015759 beta-glucoside transport biological_process;GO:0005887 integral to plasma membrane cellular_component;GO:0055085 transmembrane transport biological_process;GO:0015573 beta-glucoside transmembrane transporter activity molecular_function;GO:0005351 sugar:hydrogen symporter activity molecular_function;GO:0008515 sucrose transmembrane transporter activity molecular_function;GO:0015770 sucr…
rt_contig_est_12924	control	ethylene	1.96337	4.3135	1.13552	2.79095	0.00175	0.0189328	yes	GO:0000249 C-22 sterol desaturase activity molecular_function;GO:0016023 cytoplasmic membrane-bounded vesicle cellular_component;GO:0009055 electron carrier activity molecular_function;GO:0004497 monooxygenase activity molecular_function;GO:0005506 iron ion binding molecular_function;GO:0020037 heme binding molecular_function;GO:0022900 electron transport chain biological_process
rt_contig_est_130674	control	ethylene	0	13.1291	inf	-nan	5e-05	0.00117237	yes	GO:0005829 cytosol cellular_component;GO:0003723 RNA binding molecular_function;GO:0055114 oxidation-reduction process biological_process;GO:0006144 purine nucleobase metabolic process biological_process;GO:0046872 metal ion binding molecular_function;GO:0005778 peroxisomal membrane cellular_component;GO:0003677 DNA binding molecular_function;GO:0000166 nucleotide binding molecular_function;GO:00…
rt_contig_est_13090	control	ethylene	58.0081	120.074	1.04959	6.22597	5e-05	0.00117237	yes	GO:0003700 sequence-specific DNA binding transcription factor activity molecular_function;GO:0003677 DNA binding molecular_function;GO:0005634 nucleus cellular_component;GO:0006355 regulation of transcription, DNA-dependent biological_process
rt_contig_est_131189	control	ethylene	0	13.8673	inf	-nan	0.00105	0.0129014	yes	GO:0035749 myelin sheath adaxonal region cellular_component;GO:0008092 cytoskeletal protein binding molecular_function;GO:0001525 angiogenesis biological_process;GO:0005509 calcium ion binding molecular_function;GO:0043220 Schmidt-Lanterman incisure cellular_component;GO:0042730 fibrinolysis biological_process;GO:0005544 calcium-dependent phospholipid binding molecular_function;GO:0005604 basemen…
rt_contig_est_131203	control	ethylene	0	16.403	inf	-nan	5e-05	0.00117237	yes	GO:0016021 integral to membrane cellular_component;GO:0008250 oligosaccharyltransferase complex cellular_component
rt_contig_est_131320	control	ethylene	0	16.069	inf	-nan	5e-05	0.00117237	yes	NA
rt_contig_est_131515	control	ethylene	0	28.6467	inf	-nan	0.00105	0.0129014	yes	GO:0005743 mitochondrial inner membrane cellular_component;GO:0006839 mitochondrial transport biological_process;GO:0016021 integral to membrane cellular_component
rt_contig_est_131633	control	ethylene	0	33.2378	inf	-nan	0.00105	0.0129014	yes	GO:0005925 focal adhesion cellular_component;GO:0007411 axon guidance biological_process;GO:0050839 cell adhesion molecule binding molecular_function;GO:0030863 cortical cytoskeleton cellular_component;GO:0008360 regulation of cell shape biological_process;GO:0005884 actin filament cellular_component;GO:0032587 ruffle membrane cellular_component;GO:0051017 actin filament bundle assembly biologica…
rt_contig_est_13332	control	ethylene	2.5155	5.8161	1.20921	3.37362	0.00035	0.00575887	yes	GO:0046686 response to cadmium ion biological_process;GO:0009739 response to gibberellin stimulus biological_process;GO:0080167 response to karrikin biological_process;GO:0009737 response to abscisic acid stimulus biological_process;GO:0009651 response to salt stress biological_process;GO:0009733 response to auxin stimulus biological_process;GO:0009751 response to salicylic acid stimulus biologic…
rt_contig_est_13373	control	ethylene	9.03276	3.74673	-1.26954	-3.32968	0.0008	0.0110172	yes	GO:0006468 protein phosphorylation biological_process;GO:0004674 protein serine/threonine kinase activity molecular_function;GO:0004871 signal transducer activity molecular_function;GO:0005524 ATP binding molecular_function;GO:0004713 protein tyrosine kinase activity molecular_function;GO:0050794 regulation of cellular process biological_process;GO:0048544 recognition of pollen biological_process…
rt_contig_est_13376	control	ethylene	7.94202	3.35678	-1.24243	-3.93779	5e-05	0.00117237	yes	GO:0006468 protein phosphorylation biological_process;GO:0004674 protein serine/threonine kinase activity molecular_function;GO:0044699 single-organism process biological_process;GO:0007154 cell communication biological_process;EC:2.7.11.0
rt_contig_est_134093	control	ethylene	9.83072	0	-inf	-nan	5e-05	0.00117237	yes	GO:0005622 intracellular cellular_component;GO:0009055 electron carrier activity molecular_function;GO:0004497 monooxygenase activity molecular_function;GO:0005506 iron ion binding molecular_function;GO:0020037 heme binding molecular_function;GO:0008565 protein transporter activity molecular_function;GO:0006886 intracellular protein transport biological_process;GO:0016705 oxidoreductase activity,…
rt_contig_est_13415	control	ethylene	9.54832	26.7201	1.48461	8.45383	5e-05	0.00117237	yes	GO:0055085 transmembrane transport biological_process;GO:0005249 voltage-gated potassium channel activity molecular_function;GO:0048767 root hair elongation biological_process;GO:0009651 response to salt stress biological_process;GO:0016021 integral to membrane cellular_component;GO:0006813 potassium ion transport biological_process
rt_contig_est_134174	control	ethylene	0	27.3421	inf	-nan	5e-05	0.00117237	yes	GO:0045454 cell redox homeostasis biological_process;GO:0008430 selenium binding molecular_function;GO:0005737 cytoplasm cellular_component;GO:0016209 antioxidant activity molecular_function
rt_contig_est_134432	control	ethylene	0	37.5174	inf	-nan	0.00105	0.0129014	yes	GO:0005856 cytoskeleton cellular_component;GO:0005737 cytoplasm cellular_component
rt_contig_est_135654	control	ethylene	34.9828	0	-inf	-nan	0.00095	0.012287	yes	GO:0005840 ribosome cellular_component;GO:0003735 structural constituent of ribosome molecular_function;GO:0006412 translation biological_process
rt_contig_est_13611	control	ethylene	5.58547	2.69932	-1.04908	-3.6969	5e-05	0.00117237	yes	GO:0005887 integral to plasma membrane cellular_component;GO:0005773 vacuole cellular_component;GO:0055085 transmembrane transport biological_process;GO:0008515 sucrose transmembrane transporter activity molecular_function;GO:0015770 sucrose transport biological_process
rt_contig_est_13615	control	ethylene	0.530544	3.03665	2.51694	4.23007	0.00015	0.00293213	yes	GO:0006857 oligopeptide transport biological_process;GO:0009624 response to nematode biological_process;GO:0005886 plasma membrane cellular_component;GO:0005215 transporter activity molecular_function
rt_contig_est_13616	control	ethylene	1.21357	4.95555	2.02979	4.6089	5e-05	0.00117237	yes	GO:0006468 protein phosphorylation biological_process;GO:0005524 ATP binding molecular_function;GO:0004674 protein serine/threonine kinase activity molecular_function;EC:2.7.11.0
rt_contig_est_13623	control	ethylene	51.4479	24.6367	-1.0623	-5.8416	5e-05	0.00117237	yes	NA
rt_contig_est_136604	control	ethylene	0	16.2426	inf	-nan	5e-05	0.00117237	yes	GO:0016020 membrane cellular_component;GO:0006863 purine nucleobase transport biological_process;GO:0005345 purine nucleobase transmembrane transporter activity molecular_function;GO:0055085 transmembrane transport biological_process
rt_contig_est_13676	control	ethylene	3.01462	8.38759	1.47628	4.36144	5e-05	0.00117237	yes	GO:0016757 transferase activity, transferring glycosyl groups molecular_function
rt_contig_est_136861	control	ethylene	149.364	57.1807	-1.38523	-8.30904	5e-05	0.00117237	yes	NA
rt_contig_est_136970	control	ethylene	22.8161	0	-inf	-nan	0.00095	0.012287	yes	GO:0008270 zinc ion binding molecular_function
rt_contig_est_137080	control	ethylene	115.407	0	-inf	-nan	5e-05	0.00117237	yes	NA
rt_contig_est_137114	control	ethylene	19.0343	43.8954	1.20547	5.65903	5e-05	0.00117237	yes	NA
rt_contig_est_137371	control	ethylene	3.88182	10.9814	1.50026	3.83679	0.00015	0.00293213	yes	GO:0006413 translational initiation biological_process;GO:0003743 translation initiation factor activity molecular_function
rt_contig_est_137381	control	ethylene	243.237	117.828	-1.04568	-15.6082	0.0036	0.0327811	yes	NA
rt_contig_est_13748	control	ethylene	13.1558	2.32933	-2.49771	-6.8561	5e-05	0.00117237	yes	GO:0032440 2-alkenal reductase [NAD(P)] activity molecular_function;GO:0055114 oxidation-reduction process biological_process;EC:1.3.1.74
rt_contig_est_137581	control	ethylene	6.16522	16.7058	1.43812	5.86231	5e-05	0.00117237	yes	NA
rt_contig_est_137690	control	ethylene	4.70332	2.21938	-1.08352	-2.54997	0.00225	0.0229142	yes	GO:0008270 zinc ion binding molecular_function;GO:0016740 transferase activity molecular_function
rt_contig_est_137800	control	ethylene	402.535	108.507	-1.89132	-23.1117	5e-05	0.00117237	yes	NA
rt_contig_est_137842	control	ethylene	10.1947	25.3478	1.31404	5.1027	5e-05	0.00117237	yes	GO:0003676 nucleic acid binding molecular_function;GO:0005634 nucleus cellular_component;GO:0008270 zinc ion binding molecular_function
rt_contig_est_137892	control	ethylene	24.2736	0	-inf	-nan	5e-05	0.00117237	yes	GO:0005737 cytoplasm cellular_component;GO:0003676 nucleic acid binding molecular_function;GO:0051928 positive regulation of calcium ion transport biological_process;GO:0005634 nucleus cellular_component;GO:0008270 zinc ion binding molecular_function
rt_contig_est_137899	control	ethylene	21.6924	10.4971	-1.0472	-5.19374	5e-05	0.00117237	yes	NA
rt_contig_est_137950	control	ethylene	7.08235	14.8547	1.06862	3.2832	0.00165	0.0181308	yes	GO:0016310 phosphorylation biological_process;GO:0004672 protein kinase activity molecular_function;GO:0000166 nucleotide binding molecular_function
rt_contig_est_137970	control	ethylene	27.6784	4.39803	-2.65383	-7.42757	5e-05	0.00117237	yes	GO:0046686 response to cadmium ion biological_process;GO:0051920 peroxiredoxin activity molecular_function;GO:0004601 peroxidase activity molecular_function;GO:0055114 oxidation-reduction process biological_process;GO:0009507 chloroplast cellular_component;GO:0005886 plasma membrane cellular_component;EC:1.11.1.15;EC:1.11.1.7
rt_contig_est_138051	control	ethylene	31.1008	9.48663	-1.71298	-6.00243	5e-05	0.00117237	yes	GO:0016020 membrane cellular_component;GO:0006979 response to oxidative stress biological_process
rt_contig_est_13812	control	ethylene	0.899678	4.23034	2.23329	3.76229	0.00065	0.00934597	yes	NA
rt_contig_est_138468	control	ethylene	13.8523	5.92925	-1.22421	-4.58152	5e-05	0.00117237	yes	GO:0046872 metal ion binding molecular_function;GO:0006782 protoporphyrinogen IX biosynthetic process biological_process;GO:0015995 chlorophyll biosynthetic process biological_process;GO:0009570 chloroplast stroma cellular_component;GO:0004655 porphobilinogen synthase activity molecular_function;EC:4.2.1.24
rt_contig_est_138507	control	ethylene	21.3258	0	-inf	-nan	5e-05	0.00117237	yes	NA
rt_contig_est_138728	control	ethylene	1.96869	4.1412	1.07281	2.37073	0.0064	0.0493483	yes	NA
rt_contig_est_138741	control	ethylene	4.73432	0	-inf	-nan	5e-05	0.00117237	yes	GO:0005730 nucleolus cellular_component;GO:0003676 nucleic acid binding molecular_function;GO:0030529 ribonucleoprotein complex cellular_component;GO:0005886 plasma membrane cellular_component
rt_contig_est_138764	control	ethylene	11.94	1.21123	-3.30125	-4.20051	0.00485	0.040589	yes	NA
rt_contig_est_138850	control	ethylene	235.97	497.413	1.07584	7.91208	5e-05	0.00117237	yes	GO:0005634 nucleus cellular_component;GO:0005737 cytoplasm cellular_component
rt_contig_est_138900	control	ethylene	10.66	4.55325	-1.22724	-4.12064	5e-05	0.00117237	yes	GO:0045551 cinnamyl-alcohol dehydrogenase activity molecular_function;GO:0052747 sinapyl alcohol dehydrogenase activity molecular_function;GO:0009055 electron carrier activity molecular_function;GO:0020037 heme binding molecular_function;GO:0004024 alcohol dehydrogenase activity, zinc-dependent molecular_function;GO:0009809 lignin biosynthetic process biological_process;GO:0008270 zinc ion bindin…
rt_contig_est_139055	control	ethylene	34.0217	9.51184	-1.83866	-8.26928	5e-05	0.00117237	yes	GO:0050267 rubber cis-polyprenylcistransferase activity molecular_function;GO:0008834 di-trans,poly-cis-decaprenylcistransferase activity molecular_function;EC:2.5.1.20;EC:2.5.1.31
rt_contig_est_139061	control	ethylene	55.4568	0.589087	-6.55674	-6.38813	0.0019	0.0201863	yes	NA
rt_contig_est_13926	control	ethylene	17.3883	68.3249	1.97429	10.7195	5e-05	0.00117237	yes	NA
rt_contig_est_139415	control	ethylene	0	12.8926	inf	-nan	5e-05	0.00117237	yes	NA
rt_contig_est_139434	control	ethylene	21.419	0	-inf	-nan	0.00095	0.012287	yes	NA
rt_contig_est_139445	control	ethylene	11.2478	26.9323	1.2597	4.26195	0.0014	0.0159776	yes	GO:0008287 protein serine/threonine phosphatase complex cellular_component;GO:0046872 metal ion binding molecular_function;GO:0004722 protein serine/threonine phosphatase activity molecular_function;GO:0006470 protein dephosphorylation biological_process;GO:0005739 mitochondrion cellular_component
rt_contig_est_139546	control	ethylene	5.96702	0	-inf	-nan	0.00015	0.00293213	yes	NA
rt_contig_est_139625	control	ethylene	70.3804	35.0031	-1.00769	-5.85666	0.0026	0.0256636	yes	NA
rt_contig_est_139632	control	ethylene	777.935	369.451	-1.07427	-27.3558	5e-05	0.00117237	yes	NA
rt_contig_est_139637	control	ethylene	192.096	84.1595	-1.19063	-12.1648	5e-05	0.00117237	yes	NA
rt_contig_est_139649	control	ethylene	117.715	36.1509	-1.70319	-11.7558	0.00295	0.0282919	yes	NA
rt_contig_est_139894	control	ethylene	18.1738	0	-inf	-nan	0.00095	0.012287	yes	NA
rt_contig_est_14009	control	ethylene	1.39809	6.4032	2.19533	5.33209	5e-05	0.00117237	yes	GO:0009615 response to virus biological_process;GO:0005618 cell wall cellular_component;GO:0055114 oxidation-reduction process biological_process;GO:0005730 nucleolus cellular_component;GO:0009409 response to cold biological_process;GO:0009941 chloroplast envelope cellular_component;GO:0009408 response to heat biological_process;GO:0009617 response to bacterium biological_process;GO:0005524 ATP b…
rt_contig_est_14027	control	ethylene	0.569468	6.10959	3.42339	4.37627	0.00375	0.0336291	yes	GO:0016720 delta12-fatty acid dehydrogenase activity molecular_function;GO:0042389 omega-3 fatty acid desaturase activity molecular_function;GO:0016717 oxidoreductase activity, acting on paired donors, with oxidation of a pair of donors resulting in the reduction of molecular oxygen to two molecules of water molecular_function;GO:0006636 unsaturated fatty acid biosynthetic process biological_proc…
rt_contig_est_14072	control	ethylene	164.092	341.964	1.05934	12.6603	5e-05	0.00117237	yes	NA
rt_contig_est_140764	control	ethylene	30.3217	107.111	1.82069	10.8136	0.00105	0.0129014	yes	NA
rt_contig_est_140821	control	ethylene	38.8638	19.2379	-1.01448	-4.25184	0.0045	0.03839	yes	GO:0008398 sterol 14-demethylase activity molecular_function;GO:0005886 plasma membrane cellular_component;GO:0009055 electron carrier activity molecular_function;GO:0005506 iron ion binding molecular_function;GO:0020037 heme binding molecular_function;GO:0032259 methylation biological_process;GO:0008168 methyltransferase activity molecular_function;GO:0005783 endoplasmic reticulum cellular_compo…
rt_contig_est_140894	control	ethylene	1.37715	3.06686	1.15508	2.58458	0.00525	0.0430418	yes	NA
rt_contig_est_140971	control	ethylene	23.6907	60.5258	1.35323	8.10475	5e-05	0.00117237	yes	GO:0016021 integral to membrane cellular_component
rt_contig_est_141026	control	ethylene	13.7262	42.3956	1.62698	7.1358	5e-05	0.00117237	yes	GO:0006950 response to stress biological_process
rt_contig_est_141112	control	ethylene	0	18.2201	inf	-nan	5e-05	0.00117237	yes	GO:0016020 membrane cellular_component;GO:0006863 purine nucleobase transport biological_process;GO:0005345 purine nucleobase transmembrane transporter activity molecular_function;GO:0009536 plastid cellular_component;GO:0055085 transmembrane transport biological_process
rt_contig_est_14118	control	ethylene	6.18466	14.366	1.2159	3.89491	0.00015	0.00293213	yes	GO:0006457 protein folding biological_process;GO:0051082 unfolded protein binding molecular_function;GO:0031072 heat shock protein binding molecular_function
rt_contig_est_141337	control	ethylene	0	5.84943	inf	-nan	0.00105	0.0129014	yes	GO:0000159 protein phosphatase type 2A complex cellular_component;GO:0007165 signal transduction biological_process;GO:0008601 protein phosphatase type 2A regulator activity molecular_function
rt_contig_est_141346	control	ethylene	0	6.83718	inf	-nan	0.00105	0.0129014	yes	GO:0005488 binding molecular_function
rt_contig_est_141383	control	ethylene	57.3247	0	-inf	-nan	0.00015	0.00293213	yes	NA
rt_contig_est_141726	control	ethylene	268.453	79.4564	-1.75644	-23.4529	0.0006	0.00879411	yes	NA
rt_contig_est_141796	control	ethylene	4.67806	10.7045	1.19423	3.07926	0.00185	0.0197772	yes	GO:0006413 translational initiation biological_process;GO:0003743 translation initiation factor activity molecular_function
rt_contig_est_141998	control	ethylene	4.54011	9.08158	1.00021	2.83397	0.0024	0.0240917	yes	NA
rt_contig_est_142016	control	ethylene	34.4768	16.8361	-1.03407	-4.5557	5e-05	0.00117237	yes	NA
rt_contig_est_142292	control	ethylene	5.30445	2.5432	-1.06056	-2.54813	0.00495	0.0410987	yes	GO:0016020 membrane cellular_component;GO:0005783 endoplasmic reticulum cellular_component
rt_contig_est_142431	control	ethylene	8.25002	22.7471	1.46321	5.00275	5e-05	0.00117237	yes	GO:0009505 plant-type cell wall cellular_component
rt_contig_est_142511	control	ethylene	42.6679	20.3415	-1.06872	-4.88418	0.00035	0.00575887	yes	GO:0005747 mitochondrial respiratory chain complex I cellular_component
rt_contig_est_142639	control	ethylene	46.9118	0	-inf	-nan	5e-05	0.00117237	yes	NA
rt_contig_est_143052	control	ethylene	2.75421	5.55303	1.01164	2.39178	0.0046	0.0390144	yes	GO:0004001 adenosine kinase activity molecular_function;GO:0006166 purine ribonucleoside salvage biological_process;GO:0005507 copper ion binding molecular_function;GO:0016773 phosphotransferase activity, alcohol group as acceptor molecular_function;GO:0080094 response to trehalose-6-phosphate stimulus biological_process;GO:0006167 AMP biosynthetic process biological_process;GO:0016310 phosphoryl…
rt_contig_est_143113	control	ethylene	11.0396	43.6719	1.98402	8.03453	5e-05	0.00117237	yes	GO:0022626 cytosolic ribosome cellular_component;GO:0019773 proteasome core complex, alpha-subunit complex cellular_component;GO:0005886 plasma membrane cellular_component;GO:0006511 ubiquitin-dependent protein catabolic process biological_process;GO:0010043 response to zinc ion biological_process;GO:0005774 vacuolar membrane cellular_component;GO:0005634 nucleus cellular_component;GO:0004298 thr…
rt_contig_est_143372	control	ethylene	9.70866	4.64102	-1.06483	-4.72572	5e-05	0.00117237	yes	GO:0009611 response to wounding biological_process;GO:0009737 response to abscisic acid stimulus biological_process;GO:0032440 2-alkenal reductase [NAD(P)] activity molecular_function;GO:0055114 oxidation-reduction process biological_process;EC:1.3.1.74
rt_contig_est_143430	control	ethylene	4.90953	26.3849	2.42606	8.1366	5e-05	0.00117237	yes	NA
rt_contig_est_143825	control	ethylene	0.920026	2.63455	1.51781	3.14339	0.00105	0.0129014	yes	GO:0019005 SCF ubiquitin ligase complex cellular_component;GO:0005634 nucleus cellular_component;GO:0009723 response to ethylene stimulus biological_process
rt_contig_est_143921	control	ethylene	202.825	52.1273	-1.96012	-19.8214	0.00445	0.0380836	yes	GO:0047874 dolichyldiphosphatase activity molecular_function;GO:0008152 metabolic process biological_process;GO:0016020 membrane cellular_component;EC:3.6.1.43
rt_contig_est_143972	control	ethylene	75.4546	228.913	1.60112	18.729	0.0004	0.00637104	yes	NA
rt_contig_est_144177	control	ethylene	0	10.812	inf	-nan	0.00025	0.00437604	yes	GO:0055114 oxidation-reduction process biological_process;GO:0051536 iron-sulfur cluster binding molecular_function;GO:0006537 glutamate biosynthetic process biological_process;GO:0050660 flavin adenine dinucleotide binding molecular_function;GO:0006807 nitrogen compound metabolic process biological_process;GO:0009570 chloroplast stroma cellular_component;GO:0046686 response to cadmium ion biolog…
rt_contig_est_144239	control	ethylene	34.9517	0	-inf	-nan	0.00095	0.012287	yes	GO:0006468 protein phosphorylation biological_process;GO:0005524 ATP binding molecular_function;GO:0005829 cytosol cellular_component;GO:0004674 protein serine/threonine kinase activity molecular_function;EC:2.7.11.0
rt_contig_est_144293	control	ethylene	3.43692	8.9818	1.38589	3.3648	0.00045	0.006968	yes	NA
rt_contig_est_144335	control	ethylene	14.6595	4.61415	-1.6677	-3.64104	0.00415	0.0363043	yes	NA
rt_contig_est_144402	control	ethylene	0	24.4545	inf	-nan	5e-05	0.00117237	yes	NA
rt_contig_est_14450	control	ethylene	4.0681	1.98728	-1.03356	-2.57902	0.00215	0.0220979	yes	GO:0006810 transport biological_process;GO:0015416 organic phosphonate transmembrane-transporting ATPase activity molecular_function;GO:0016021 integral to membrane cellular_component;GO:0006200 ATP catabolic process biological_process;GO:0005524 ATP binding molecular_function;EC:3.6.3.28
rt_contig_est_14466	control	ethylene	4.96277	1.34855	-1.87974	-3.10313	0.00185	0.0197772	yes	NA
rt_contig_est_145025	control	ethylene	0	5.70445	inf	-nan	0.00105	0.0129014	yes	GO:0016021 integral to membrane cellular_component;GO:0005789 endoplasmic reticulum membrane cellular_component;GO:0030246 carbohydrate binding molecular_function;GO:0005515 protein binding molecular_function;GO:0004180 carboxypeptidase activity molecular_function
rt_contig_est_145214	control	ethylene	0	8.03636	inf	-nan	0.00025	0.00437604	yes	GO:0034707 chloride channel complex cellular_component;GO:0005886 plasma membrane cellular_component;GO:0005254 chloride channel activity molecular_function
rt_contig_est_145295	control	ethylene	0	6.82435	inf	-nan	0.00105	0.0129014	yes	NA
rt_contig_est_145303	control	ethylene	0	5.2718	inf	-nan	0.00025	0.00437604	yes	GO:0008270 zinc ion binding molecular_function
rt_contig_est_145356	control	ethylene	0	7.3237	inf	-nan	0.00105	0.0129014	yes	GO:0005634 nucleus cellular_component;GO:0005515 protein binding molecular_function;GO:0005737 cytoplasm cellular_component
rt_contig_est_145357	control	ethylene	7.7014	0	-inf	-nan	5e-05	0.00117237	yes	GO:0015078 hydrogen ion transmembrane transporter activity molecular_function;GO:0016021 integral to membrane cellular_component;GO:0015986 ATP synthesis coupled proton transport biological_process;GO:0008289 lipid binding molecular_function;GO:0045263 proton-transporting ATP synthase complex, coupling factor F(o) cellular_component;GO:0015991 ATP hydrolysis coupled proton transport biological_pr…
rt_contig_est_145396	control	ethylene	8.57891	0	-inf	-nan	0.00015	0.00293213	yes	GO:0005840 ribosome cellular_component;GO:0003735 structural constituent of ribosome molecular_function;GO:0006412 translation biological_process
rt_contig_est_145447	control	ethylene	0	5.96565	inf	-nan	0.00105	0.0129014	yes	GO:0032580 Golgi cisterna membrane cellular_component
rt_contig_est_145451	control	ethylene	6.56918	0	-inf	-nan	0.00015	0.00293213	yes	GO:0003735 structural constituent of ribosome molecular_function;GO:0003723 RNA binding molecular_function;GO:0015935 small ribosomal subunit cellular_component;GO:0006412 translation biological_process
rt_contig_est_145712	control	ethylene	0	5.98245	inf	-nan	0.00105	0.0129014	yes	GO:0006024 glycosaminoglycan biosynthetic process biological_process;GO:0005796 Golgi lumen cellular_component;GO:0006629 lipid metabolic process biological_process;GO:0001525 angiogenesis biological_process;GO:0008022 protein C-terminus binding molecular_function;GO:0005604 basement membrane cellular_component;GO:0005975 carbohydrate metabolic process biological_process;GO:0043202 lysosomal lume…
rt_contig_est_145892	control	ethylene	0	6.00658	inf	-nan	0.00105	0.0129014	yes	GO:0007165 signal transduction biological_process;GO:0004871 signal transducer activity molecular_function
rt_contig_est_145980	control	ethylene	0	5.33113	inf	-nan	5e-05	0.00117237	yes	GO:0005739 mitochondrion cellular_component;GO:0042134 rRNA primary transcript binding molecular_function;GO:0005901 caveola cellular_component;GO:0006363 termination of RNA polymerase I transcription biological_process;GO:0005515 protein binding molecular_function;GO:0006361 transcription initiation from RNA polymerase I promoter biological_process;GO:0005654 nucleoplasm cellular_component
rt_contig_est_14622	control	ethylene	5.2621	14.6339	1.4756	6.30175	5e-05	0.00117237	yes	GO:0009910 negative regulation of flower development biological_process;GO:0006355 regulation of transcription, DNA-dependent biological_process;GO:0048573 photoperiodism, flowering biological_process;GO:0009741 response to brassinosteroid stimulus biological_process;GO:0003677 DNA binding molecular_function;GO:0003700 sequence-specific DNA binding transcription factor activity molecular_function…
rt_contig_est_146293	control	ethylene	7.32786	0	-inf	-nan	0.00095	0.012287	yes	GO:0005524 ATP binding molecular_function;GO:0006950 response to stress biological_process
rt_contig_est_146374	control	ethylene	0	6.66116	inf	-nan	0.00105	0.0129014	yes	NA
rt_contig_est_146513	control	ethylene	0	5.39887	inf	-nan	0.00025	0.00437604	yes	GO:0009987 cellular process biological_process;GO:0031012 extracellular matrix cellular_component;GO:0044464 cell part cellular_component;GO:0044421 extracellular region part cellular_component
rt_contig_est_146900	control	ethylene	0	11.29	inf	-nan	5e-05	0.00117237	yes	NA
rt_contig_est_146908	control	ethylene	0	8.51591	inf	-nan	5e-05	0.00117237	yes	NA
rt_contig_est_14691	control	ethylene	8.65031	35.1748	2.02372	9.62729	5e-05	0.00117237	yes	GO:0005975 carbohydrate metabolic process biological_process;GO:0008810 cellulase activity molecular_function;EC:3.2.1.4
rt_contig_est_14697	control	ethylene	2.34631	5.07749	1.11372	3.0197	0.00045	0.006968	yes	GO:0009725 response to hormone stimulus biological_process;GO:0006970 response to osmotic stress biological_process
rt_contig_est_14698	control	ethylene	15.7181	32.7437	1.05879	5.32369	5e-05	0.00117237	yes	NA
rt_contig_est_147	control	ethylene	4.74718	9.72104	1.03404	2.82519	0.00225	0.0229142	yes	GO:0008643 carbohydrate transport biological_process;GO:0005886 plasma membrane cellular_component;GO:0016021 integral to membrane cellular_component
rt_contig_est_14709	control	ethylene	1.73939	8.5133	2.29114	5.78402	5e-05	0.00117237	yes	GO:0030570 pectate lyase activity molecular_function;GO:0016020 membrane cellular_component;EC:4.2.2.2
rt_contig_est_147162	control	ethylene	0	4.55161	inf	-nan	5e-05	0.00117237	yes	NA
rt_contig_est_14718	control	ethylene	3.85966	1.27484	-1.59816	-3.66315	0.0001	0.00213808	yes	GO:0030515 snoRNA binding molecular_function;GO:0031120 snRNA pseudouridine synthesis biological_process;GO:0042254 ribosome biogenesis biological_process
rt_contig_est_147211	control	ethylene	0	19.5866	inf	-nan	5e-05	0.00117237	yes	GO:0005874 microtubule cellular_component;GO:0051258 protein polymerization biological_process;GO:0006184 GTP catabolic process biological_process;GO:0007018 microtubule-based movement biological_process;GO:0003924 GTPase activity molecular_function;GO:0005198 structural molecule activity molecular_function;GO:0005525 GTP binding molecular_function
rt_contig_est_14726	control	ethylene	5.32387	2.63798	-1.01304	-3.17982	0.0006	0.00879411	yes	GO:0005886 plasma membrane cellular_component;GO:0016021 integral to membrane cellular_component
rt_contig_est_147283	control	ethylene	0	9.01092	inf	-nan	5e-05	0.00117237	yes	GO:0009987 cellular process biological_process;GO:0005515 protein binding molecular_function;GO:0031012 extracellular matrix cellular_component;GO:0016043 cellular component organization biological_process;GO:0044421 extracellular region part cellular_component
rt_contig_est_147314	control	ethylene	0	5.33023	inf	-nan	0.00105	0.0129014	yes	GO:0005634 nucleus cellular_component;GO:0005515 protein binding molecular_function;GO:0007399 nervous system development biological_process
rt_contig_est_147954	control	ethylene	0	8.6545	inf	-nan	5e-05	0.00117237	yes	GO:0032440 2-alkenal reductase [NAD(P)] activity molecular_function;GO:0055114 oxidation-reduction process biological_process;EC:1.3.1.74
rt_contig_est_148222	control	ethylene	14.5829	30.4358	1.06149	4.42551	0.00015	0.00293213	yes	NA
rt_contig_est_148509	control	ethylene	43.9857	88.9088	1.01529	6.63595	5e-05	0.00117237	yes	GO:0005730 nucleolus cellular_component;GO:0022626 cytosolic ribosome cellular_component;GO:0003735 structural constituent of ribosome molecular_function;GO:0005886 plasma membrane cellular_component;GO:0009507 chloroplast cellular_component;GO:0006412 translation biological_process
rt_contig_est_1493	control	ethylene	140.806	354.324	1.33136	8.11039	5e-05	0.00117237	yes	GO:0005618 cell wall cellular_component;GO:0010501 RNA secondary structure unwinding biological_process;GO:0032508 DNA duplex unwinding biological_process;GO:0003723 RNA binding molecular_function;GO:0003690 double-stranded DNA binding molecular_function;GO:0005777 peroxisome cellular_component;GO:0005730 nucleolus cellular_component;GO:0009651 response to salt stress biological_process;GO:000940…
rt_contig_est_15156	control	ethylene	0.731265	5.2825	2.85275	4.83517	5e-05	0.00117237	yes	GO:0015079 potassium ion transmembrane transporter activity molecular_function
rt_contig_est_15405	control	ethylene	2.01647	7.93784	1.97692	5.01657	5e-05	0.00117237	yes	GO:0050660 flavin adenine dinucleotide binding molecular_function;GO:0009505 plant-type cell wall cellular_component;GO:0005773 vacuole cellular_component;GO:0006979 response to oxidative stress biological_process;GO:0008762 UDP-N-acetylmuramate dehydrogenase activity molecular_function;GO:0005886 plasma membrane cellular_component;GO:0048046 apoplast cellular_component;GO:0005739 mitochondrion c…
rt_contig_est_15487	control	ethylene	3.54017	1.70945	-1.05029	-2.8052	0.0013	0.0151843	yes	GO:0097159 organic cyclic compound binding molecular_function;GO:1901363 heterocyclic compound binding molecular_function
rt_contig_est_15765	control	ethylene	3.11181	6.9549	1.16028	2.6551	0.00595	0.0467938	yes	NA
rt_contig_est_15826	control	ethylene	1.20258	4.92459	2.03387	3.30808	0.0021	0.0217019	yes	GO:0009744 response to sucrose stimulus biological_process;GO:0006355 regulation of transcription, DNA-dependent biological_process;GO:0080149 sucrose induced translational repression biological_process;GO:0043565 sequence-specific DNA binding molecular_function;GO:0003700 sequence-specific DNA binding transcription factor activity molecular_function;GO:0046982 protein heterodimerization activity…
rt_contig_est_15863	control	ethylene	3.12762	18.4318	2.55906	4.49991	0.0056	0.0449187	yes	GO:0004715 non-membrane spanning protein tyrosine kinase activity molecular_function;GO:0005886 plasma membrane cellular_component;GO:0006468 protein phosphorylation biological_process;GO:0005524 ATP binding molecular_function;GO:0004674 protein serine/threonine kinase activity molecular_function;EC:2.7.10.2;EC:2.7.11.0
rt_contig_est_15944	control	ethylene	13.6483	6.39304	-1.09415	-3.42339	0.0008	0.0110172	yes	NA
rt_contig_est_15994	control	ethylene	2.9736	6.51645	1.13187	3.17804	0.00085	0.0114966	yes	NA
rt_contig_est_16025	control	ethylene	1.94038	3.89826	1.00649	2.52222	0.00365	0.0330614	yes	GO:0008026 ATP-dependent helicase activity molecular_function;GO:0003676 nucleic acid binding molecular_function;GO:0005524 ATP binding molecular_function;GO:0009507 chloroplast cellular_component;GO:0005739 mitochondrion cellular_component
rt_contig_est_16049	control	ethylene	1.65467	4.37245	1.4019	3.29181	0.0004	0.00637104	yes	GO:0005840 ribosome cellular_component;GO:0009409 response to cold biological_process;GO:0004697 protein kinase C activity molecular_function;GO:0006468 protein phosphorylation biological_process;GO:0005524 ATP binding molecular_function;GO:0005634 nucleus cellular_component;GO:0009408 response to heat biological_process;GO:0009651 response to salt stress biological_process;EC:2.7.11.13
rt_contig_est_1611	control	ethylene	100.642	417.991	2.05423	13.5852	5e-05	0.00117237	yes	GO:0005730 nucleolus cellular_component;GO:0009524 phragmoplast cellular_component;GO:0003779 actin binding molecular_function;GO:0005886 plasma membrane cellular_component;GO:0009826 unidimensional cell growth biological_process;GO:0005618 cell wall cellular_component;GO:0005819 spindle cellular_component;GO:0009507 chloroplast cellular_component;GO:0015629 actin cytoskeleton cellular_component;…
rt_contig_est_16132	control	ethylene	1.09182	3.46881	1.6677	3.70329	0.0007	0.00997395	yes	GO:0031227 intrinsic to endoplasmic reticulum membrane cellular_component;GO:0005739 mitochondrion cellular_component;GO:0001888 glucuronyl-galactosyl-proteoglycan 4-alpha-N-acetylglucosaminyltransferase activity molecular_function;EC:2.4.1.223
rt_contig_est_16194	control	ethylene	1.78615	4.86632	1.44598	4.26588	5e-05	0.00117237	yes	GO:0005488 binding molecular_function;GO:0009725 response to hormone stimulus biological_process;GO:0009908 flower development biological_process;GO:0048513 organ development biological_process;GO:0050794 regulation of cellular process biological_process;GO:0006351 transcription, DNA-dependent biological_process
rt_contig_est_16346	control	ethylene	3.85637	10.6796	1.46954	5.02893	5e-05	0.00117237	yes	GO:0033843 xyloglucan 6-xylosyltransferase activity molecular_function;GO:0000139 Golgi membrane cellular_component;GO:0048767 root hair elongation biological_process;GO:0016021 integral to membrane cellular_component;GO:0016758 transferase activity, transferring hexosyl groups molecular_function;EC:2.4.2.39;EC:2.4.1.0
rt_contig_est_16694	control	ethylene	3.67563	10.0331	1.44871	5.62665	5e-05	0.00117237	yes	GO:0004575 sucrose alpha-glucosidase activity molecular_function;GO:0048825 cotyledon development biological_process;GO:0005982 starch metabolic process biological_process;GO:0009507 chloroplast cellular_component;GO:0033926 glycopeptide alpha-N-acetylgalactosaminidase activity molecular_function;EC:3.2.1.26;EC:3.2.1.48;EC:3.2.1.97
rt_contig_est_16781	control	ethylene	1.23322	3.18029	1.36673	2.74028	0.0044	0.0378096	yes	GO:0016021 integral to membrane cellular_component;GO:0005739 mitochondrion cellular_component;GO:0055085 transmembrane transport biological_process;GO:0005215 transporter activity molecular_function
rt_contig_est_16892	control	ethylene	7.1382	14.5541	1.0278	3.42976	0.0007	0.00997395	yes	GO:0005737 cytoplasm cellular_component
rt_contig_est_1704	control	ethylene	18.9544	5.34094	-1.82737	-5.27976	5e-05	0.00117237	yes	NA
rt_contig_est_17192	control	ethylene	4.5557	2.06265	-1.14317	-3.09832	0.0002	0.00371749	yes	GO:0006979 response to oxidative stress biological_process;GO:0006468 protein phosphorylation biological_process;GO:0004712 protein serine/threonine/tyrosine kinase activity molecular_function;GO:0005524 ATP binding molecular_function;GO:0004674 protein serine/threonine kinase activity molecular_function;EC:2.7.112.1;EC:2.7.11.0
rt_contig_est_17215	control	ethylene	1.32482	3.21022	1.27688	2.91311	0.00075	0.0104967	yes	GO:0005739 mitochondrion cellular_component
rt_contig_est_17384	control	ethylene	2.09845	6.18291	1.55896	3.34956	0.0018	0.0193851	yes	NA
rt_contig_est_17444	control	ethylene	3.94763	23.1845	2.5541	11.2211	5e-05	0.00117237	yes	GO:0008374 O-acyltransferase activity molecular_function;GO:0046027 phospholipid:diacylglycerol acyltransferase activity molecular_function;GO:0044444 cytoplasmic part cellular_component;GO:0043231 intracellular membrane-bounded organelle cellular_component;GO:0006629 lipid metabolic process biological_process;EC:2.3.1.158
rt_contig_est_17490	control	ethylene	1.87901	5.27667	1.48966	3.38804	0.0001	0.00213808	yes	GO:0006537 glutamate biosynthetic process biological_process;GO:0042742 defense response to bacterium biological_process;GO:0009414 response to water deprivation biological_process;GO:0006979 response to oxidative stress biological_process;GO:0006562 proline catabolic process biological_process;GO:0006970 response to osmotic stress biological_process;GO:0004657 proline dehydrogenase activity mole…
rt_contig_est_17528	control	ethylene	1.28608	3.17025	1.30161	2.57156	0.00585	0.0462187	yes	GO:0005829 cytosol cellular_component;GO:0005739 mitochondrion cellular_component
rt_contig_est_17551	control	ethylene	34.9488	142.972	2.03242	12.9035	5e-05	0.00117237	yes	GO:0006597 spermine biosynthetic process biological_process;GO:0004014 adenosylmethionine decarboxylase activity molecular_function;GO:0008295 spermidine biosynthetic process biological_process;EC:4.1.1.50
rt_contig_est_17636	control	ethylene	178.898	71.4877	-1.32337	-7.26264	5e-05	0.00117237	yes	GO:0016021 integral to membrane cellular_component;GO:0016192 vesicle-mediated transport biological_process;GO:0009507 chloroplast cellular_component;GO:0005886 plasma membrane cellular_component
rt_contig_est_1778	control	ethylene	9.63266	52.8126	2.45487	12.2555	5e-05	0.00117237	yes	GO:0003999 adenine phosphoribosyltransferase activity molecular_function;GO:0009505 plant-type cell wall cellular_component;GO:0046686 response to cadmium ion biological_process;GO:0005886 plasma membrane cellular_component;GO:0009116 nucleoside metabolic process biological_process;GO:0009507 chloroplast cellular_component;GO:0005829 cytosol cellular_component;GO:0006168 adenine salvage biologica…
rt_contig_est_17896	control	ethylene	40.4413	18.7655	-1.10775	-4.70509	0.00555	0.0446691	yes	NA
rt_contig_est_17910	control	ethylene	6.19769	2.4925	-1.31414	-3.07005	0.0016	0.0177152	yes	GO:0005739 mitochondrion cellular_component
rt_contig_est_17923	control	ethylene	1.91183	6.0721	1.66724	4.96898	5e-05	0.00117237	yes	GO:0005774 vacuolar membrane cellular_component;GO:0016021 integral to membrane cellular_component;GO:0000325 plant-type vacuole cellular_component;GO:0055085 transmembrane transport biological_process
rt_contig_est_18179	control	ethylene	0.910399	2.75324	1.59656	2.73878	0.0039	0.0345972	yes	GO:0008353 RNA polymerase II carboxy-terminal domain kinase activity molecular_function;GO:0006468 protein phosphorylation biological_process;GO:0005524 ATP binding molecular_function;EC:2.7.11.23
rt_contig_est_18199	control	ethylene	2.40166	12.9297	2.42859	8.0979	5e-05	0.00117237	yes	GO:0009987 cellular process biological_process;GO:0005488 binding molecular_function;GO:0016301 kinase activity molecular_function
rt_contig_est_18203	control	ethylene	3.21063	9.71667	1.59761	4.36407	5e-05	0.00117237	yes	GO:0006557 S-adenosylmethioninamine biosynthetic process biological_process;GO:0006597 spermine biosynthetic process biological_process;GO:0008792 arginine decarboxylase activity molecular_function;GO:0004014 adenosylmethionine decarboxylase activity molecular_function;GO:0008295 spermidine biosynthetic process biological_process;EC:4.1.1.19;EC:4.1.1.50
rt_contig_est_18786	control	ethylene	4.49232	9.25971	1.04351	3.62153	5e-05	0.00117237	yes	NA
rt_contig_est_18946	control	ethylene	0.561982	3.23934	2.5271	4.66594	5e-05	0.00117237	yes	GO:0000156 phosphorelay response regulator activity molecular_function;GO:0035556 intracellular signal transduction biological_process;GO:0051740 ethylene binding molecular_function;GO:0018106 peptidyl-histidine phosphorylation biological_process;GO:0006355 regulation of transcription, DNA-dependent biological_process;GO:0023014 signal transduction by phosphorylation biological_process;GO:0005524…
rt_contig_est_18976	control	ethylene	4.65875	9.72258	1.0614	3.71837	0.00015	0.00293213	yes	GO:0003676 nucleic acid binding molecular_function;GO:0044424 intracellular part cellular_component
rt_contig_est_19137	control	ethylene	4.49772	9.98996	1.15128	2.94102	0.0032	0.0301396	yes	GO:0008270 zinc ion binding molecular_function;GO:0003676 nucleic acid binding molecular_function
rt_contig_est_19358	control	ethylene	10.867	38.4314	1.82233	7.48521	5e-05	0.00117237	yes	NA
rt_contig_est_19359	control	ethylene	4.67905	11.2958	1.27151	5.61436	5e-05	0.00117237	yes	GO:0050794 regulation of cellular process biological_process
rt_contig_est_19454	control	ethylene	0.949727	2.58787	1.44618	3.32687	0.0001	0.00213808	yes	NA
rt_contig_est_19528	control	ethylene	1.81897	4.18101	1.20073	3.23212	0.0004	0.00637104	yes	GO:0016301 kinase activity molecular_function;GO:0010264 myo-inositol hexakisphosphate biosynthetic process biological_process;GO:0016310 phosphorylation biological_process
rt_contig_est_19555	control	ethylene	2.01035	4.38625	1.12554	2.80893	0.00095	0.012287	yes	NA
rt_contig_est_19561	control	ethylene	9.61862	21.6761	1.1722	4.70908	5e-05	0.00117237	yes	GO:0006413 translational initiation biological_process;GO:0003743 translation initiation factor activity molecular_function
rt_contig_est_19925	control	ethylene	1.22109	2.71643	1.15354	2.42145	0.0029	0.0279398	yes	GO:0015385 sodium:hydrogen antiporter activity molecular_function;GO:0009651 response to salt stress biological_process;GO:0016021 integral to membrane cellular_component;GO:0048366 leaf development biological_process;GO:0071436 sodium ion export biological_process;GO:0010351 lithium ion transport biological_process;GO:0005773 vacuole cellular_component;GO:0006885 regulation of pH biological_proc…
rt_contig_est_20340	control	ethylene	2.23458	6.1027	1.44945	3.29802	0.00055	0.00823347	yes	NA
rt_contig_est_20437	control	ethylene	4.46707	1.4195	-1.65395	-4.45322	5e-05	0.00117237	yes	GO:0005618 cell wall cellular_component;GO:0007049 cell cycle biological_process;GO:0005730 nucleolus cellular_component;GO:0042802 identical protein binding molecular_function;GO:0051301 cell division biological_process;GO:0005524 ATP binding molecular_function;GO:0008568 microtubule-severing ATPase activity molecular_function;GO:0009860 pollen tube growth biological_process;GO:0005819 spindle c…
rt_contig_est_205	control	ethylene	2.23773	8.21225	1.87574	5.47376	5e-05	0.00117237	yes	GO:0016020 membrane cellular_component;GO:0005739 mitochondrion cellular_component
rt_contig_est_20515	control	ethylene	3.06539	7.18338	1.22859	3.98911	5e-05	0.00117237	yes	GO:0008107 galactoside 2-alpha-L-fucosyltransferase activity molecular_function;GO:0042546 cell wall biogenesis biological_process;GO:0009969 xyloglucan biosynthetic process biological_process;GO:0016020 membrane cellular_component;GO:0005794 Golgi apparatus cellular_component;EC:2.4.1.69
rt_contig_est_20637	control	ethylene	3.05844	7.22329	1.23986	3.50628	5e-05	0.00117237	yes	GO:0019867 outer membrane cellular_component
rt_contig_est_207	control	ethylene	4.11444	148.582	5.17442	17.128	5e-05	0.00117237	yes	GO:0031463 Cul3-RING ubiquitin ligase complex cellular_component
rt_contig_est_20717	control	ethylene	3.59812	1.4131	-1.34838	-3.49619	0.0002	0.00371749	yes	NA
rt_contig_est_20916	control	ethylene	0.420678	2.79339	2.73123	5.38725	5e-05	0.00117237	yes	GO:0003677 DNA binding molecular_function;GO:0006352 DNA-dependent transcription, initiation biological_process;GO:0016570 histone modification biological_process;GO:0005634 nucleus cellular_component;GO:0008270 zinc ion binding molecular_function;GO:0009536 plastid cellular_component
rt_contig_est_20935	control	ethylene	3.36325	8.64189	1.36149	6.2521	5e-05	0.00117237	yes	GO:0005034 osmosensor activity molecular_function;GO:0009414 response to water deprivation biological_process;GO:0018106 peptidyl-histidine phosphorylation biological_process;GO:0023014 signal transduction by phosphorylation biological_process;GO:0006355 regulation of transcription, DNA-dependent biological_process;GO:0009651 response to salt stress biological_process;GO:0042742 defense response …
rt_contig_est_21002	control	ethylene	5.30945	12.8244	1.27225	5.69572	5e-05	0.00117237	yes	GO:0042802 identical protein binding molecular_function;GO:0004252 serine-type endopeptidase activity molecular_function;GO:0016023 cytoplasmic membrane-bounded vesicle cellular_component;GO:0006508 proteolysis biological_process;GO:0043086 negative regulation of catalytic activity biological_process;EC:3.4.21.0
rt_contig_est_21115	control	ethylene	2.43761	19.6115	3.00816	9.91326	5e-05	0.00117237	yes	GO:0005886 plasma membrane cellular_component;GO:0006468 protein phosphorylation biological_process;GO:0005524 ATP binding molecular_function;GO:0004674 protein serine/threonine kinase activity molecular_function;EC:2.7.11.0
rt_contig_est_21127	control	ethylene	0.72041	5.66365	2.97484	6.08131	5e-05	0.00117237	yes	GO:0005524 ATP binding molecular_function;GO:0000186 activation of MAPKK activity biological_process;GO:0004709 MAP kinase kinase kinase activity molecular_function;GO:0000165 MAPK cascade biological_process;EC:2.7.11.25
rt_contig_est_21132	control	ethylene	1.98343	16.7141	3.075	7.07132	5e-05	0.00117237	yes	GO:0005524 ATP binding molecular_function;GO:0000186 activation of MAPKK activity biological_process;GO:0004709 MAP kinase kinase kinase activity molecular_function;GO:0000165 MAPK cascade biological_process;EC:2.7.11.25
rt_contig_est_21245	control	ethylene	2.16837	5.1824	1.25701	5.22071	5e-05	0.00117237	yes	GO:0080167 response to karrikin biological_process;GO:0003824 catalytic activity molecular_function;GO:0008152 metabolic process biological_process
rt_contig_est_21596	control	ethylene	1.14819	2.809	1.29069	2.46458	0.0059	0.0465166	yes	NA
rt_contig_est_21798	control	ethylene	1.476	12.8035	3.11678	5.42253	5e-05	0.00117237	yes	GO:0004222 metalloendopeptidase activity molecular_function;GO:0006508 proteolysis biological_process;GO:0031012 extracellular matrix cellular_component;GO:0008270 zinc ion binding molecular_function;GO:0005886 plasma membrane cellular_component;EC:3.4.24.0
rt_contig_est_21807	control	ethylene	29.0599	114.997	1.98449	11.5795	5e-05	0.00117237	yes	NA
rt_contig_est_21826	control	ethylene	10.7732	22.3248	1.05119	4.66461	5e-05	0.00117237	yes	GO:0016491 oxidoreductase activity molecular_function;GO:0005509 calcium ion binding molecular_function
rt_contig_est_21831	control	ethylene	7.61403	36.4258	2.25823	8.47743	5e-05	0.00117237	yes	GO:0006629 lipid metabolic process biological_process;GO:0016788 hydrolase activity, acting on ester bonds molecular_function
rt_contig_est_21861	control	ethylene	19.2039	41.8462	1.1237	5.66415	5e-05	0.00117237	yes	GO:0005618 cell wall cellular_component;GO:0055114 oxidation-reduction process biological_process;GO:0034976 response to endoplasmic reticulum stress biological_process;GO:0030433 ER-associated protein catabolic process biological_process;GO:0005730 nucleolus cellular_component;GO:0010197 polar nucleus fusion biological_process;GO:0009408 response to heat biological_process;GO:0005774 vacuolar me…
rt_contig_est_21900	control	ethylene	14.6378	38.8814	1.40938	5.48992	0.00225	0.0229142	yes	NA
rt_contig_est_22628	control	ethylene	32.4158	0	-inf	-nan	0.00095	0.012287	yes	GO:0003746 translation elongation factor activity molecular_function;GO:0006414 translational elongation biological_process;GO:0006184 GTP catabolic process biological_process;GO:0003924 GTPase activity molecular_function;GO:0005737 cytoplasm cellular_component;GO:0005525 GTP binding molecular_function
rt_contig_est_22750	control	ethylene	1.46849	3.08908	1.07284	2.35554	0.00645	0.0495723	yes	GO:0008152 metabolic process biological_process;GO:0009737 response to abscisic acid stimulus biological_process;GO:0016597 amino acid binding molecular_function
rt_contig_est_22830	control	ethylene	19.0658	40.7836	1.097	5.8213	5e-05	0.00117237	yes	NA
rt_contig_est_22831	control	ethylene	5.84129	11.8936	1.02583	3.5402	0.0001	0.00213808	yes	GO:0008270 zinc ion binding molecular_function
rt_contig_est_22833	control	ethylene	16.9061	6.25636	-1.43415	-5.40538	5e-05	0.00117237	yes	GO:0005737 cytoplasm cellular_component;GO:0004356 glutamate-ammonia ligase activity molecular_function;GO:0009399 nitrogen fixation biological_process;GO:0005524 ATP binding molecular_function;GO:0006542 glutamine biosynthetic process biological_process;EC:6.3.1.2
rt_contig_est_22857	control	ethylene	17.0861	3.48613	-2.29312	-4.4078	0.00335	0.0311646	yes	NA
rt_contig_est_22917	control	ethylene	12.5429	5.8201	-1.10775	-3.24206	0.00095	0.012287	yes	NA
rt_contig_est_22977	control	ethylene	3.72058	20.8926	2.48939	5.11512	0.0035	0.0321803	yes	GO:0046983 protein dimerization activity molecular_function;GO:0050630 (iso)eugenol O-methyltransferase activity molecular_function;GO:0032259 methylation biological_process;EC:2.1.1.146
rt_contig_est_23046	control	ethylene	4.90126	11.8362	1.27198	5.81764	5e-05	0.00117237	yes	GO:0007018 microtubule-based movement biological_process;GO:0005524 ATP binding molecular_function;GO:0005739 mitochondrion cellular_component;GO:0003777 microtubule motor activity molecular_function;GO:0005874 microtubule cellular_component
rt_contig_est_23069	control	ethylene	37.6747	108.357	1.52413	9.73997	5e-05	0.00117237	yes	GO:0006557 S-adenosylmethioninamine biosynthetic process biological_process;GO:0006597 spermine biosynthetic process biological_process;GO:0008792 arginine decarboxylase activity molecular_function;GO:0004014 adenosylmethionine decarboxylase activity molecular_function;GO:0008295 spermidine biosynthetic process biological_process;EC:4.1.1.19;EC:4.1.1.50
rt_contig_est_23154	control	ethylene	8.15441	20.9447	1.36094	5.73035	5e-05	0.00117237	yes	NA
rt_contig_est_23333	control	ethylene	1.99736	5.062	1.34161	2.97859	0.0008	0.0110172	yes	NA
rt_contig_est_23391	control	ethylene	3.74134	1.73048	-1.11239	-2.75768	0.00125	0.0147184	yes	GO:0004672 protein kinase activity molecular_function;GO:0006468 protein phosphorylation biological_process;GO:0005524 ATP binding molecular_function
rt_contig_est_23441	control	ethylene	10.2724	23.1178	1.17023	6.39589	5e-05	0.00117237	yes	GO:0006468 protein phosphorylation biological_process;GO:0016021 integral to membrane cellular_component;GO:0005524 ATP binding molecular_function;GO:0050321 tau-protein kinase activity molecular_function;GO:0005886 plasma membrane cellular_component;EC:2.7.11.26
rt_contig_est_23447	control	ethylene	13.7533	51.4986	1.90475	9.91524	5e-05	0.00117237	yes	NA
rt_contig_est_23466	control	ethylene	27.9167	13.7965	-1.01682	-4.18985	5e-05	0.00117237	yes	GO:0003700 sequence-specific DNA binding transcription factor activity molecular_function;GO:0043565 sequence-specific DNA binding molecular_function;GO:0005634 nucleus cellular_component;GO:0006355 regulation of transcription, DNA-dependent biological_process
rt_contig_est_23473	control	ethylene	7.79305	0	-inf	-nan	0.00095	0.012287	yes	NA
rt_contig_est_23503	control	ethylene	41.4787	205.662	2.30984	14.4569	5e-05	0.00117237	yes	NA
rt_contig_est_23651	control	ethylene	19.9599	40.97	1.03747	6.346	5e-05	0.00117237	yes	GO:0080167 response to karrikin biological_process;GO:0050589 leucocyanidin oxygenase activity molecular_function;GO:0005506 iron ion binding molecular_function;GO:0016702 oxidoreductase activity, acting on single donors with incorporation of molecular oxygen, incorporation of two atoms of oxygen molecular_function;GO:0055114 oxidation-reduction process biological_process;EC:1.14.11.19;EC:1.13.11…
rt_contig_est_23676	control	ethylene	30.0179	65.5479	1.12672	7.22807	5e-05	0.00117237	yes	NA
rt_contig_est_23735	control	ethylene	6.21487	19.5381	1.65249	4.54817	0.00015	0.00293213	yes	GO:0009725 response to hormone stimulus biological_process;GO:0008270 zinc ion binding molecular_function;GO:0016874 ligase activity molecular_function
rt_contig_est_23886	control	ethylene	53.5706	26.6993	-1.00464	-5.82101	5e-05	0.00117237	yes	NA
rt_contig_est_24216	control	ethylene	10.2915	23.107	1.16688	4.29183	0.0001	0.00213808	yes	GO:0042802 identical protein binding molecular_function;GO:0004252 serine-type endopeptidase activity molecular_function;GO:0016023 cytoplasmic membrane-bounded vesicle cellular_component;GO:0005576 extracellular region cellular_component;GO:0006508 proteolysis biological_process;GO:0043086 negative regulation of catalytic activity biological_process;EC:3.4.21.0
rt_contig_est_24275	control	ethylene	5.5133	11.2815	1.03297	3.89906	5e-05	0.00117237	yes	GO:0008287 protein serine/threonine phosphatase complex cellular_component;GO:0004722 protein serine/threonine phosphatase activity molecular_function;GO:0006470 protein dephosphorylation biological_process;GO:0008270 zinc ion binding molecular_function
rt_contig_est_24344	control	ethylene	3.5908	8.78302	1.29041	3.70324	0.00025	0.00437604	yes	GO:0004325 ferrochelatase activity molecular_function;GO:0006783 heme biosynthetic process biological_process;GO:0009507 chloroplast cellular_component;EC:4.99.1.1
rt_contig_est_24479	control	ethylene	6.75399	2.84506	-1.24728	-3.81266	5e-05	0.00117237	yes	GO:0016787 hydrolase activity molecular_function;GO:0005773 vacuole cellular_component
rt_contig_est_24485	control	ethylene	30.9145	87.7195	1.50461	9.49641	5e-05	0.00117237	yes	GO:0006557 S-adenosylmethioninamine biosynthetic process biological_process;GO:0006597 spermine biosynthetic process biological_process;GO:0004014 adenosylmethionine decarboxylase activity molecular_function;GO:0008295 spermidine biosynthetic process biological_process;EC:4.1.1.50
rt_contig_est_24540	control	ethylene	10.7926	0	-inf	-nan	5e-05	0.00117237	yes	GO:0009790 embryo development biological_process;GO:0016567 protein ubiquitination biological_process;GO:0009733 response to auxin stimulus biological_process;GO:0005524 ATP binding molecular_function;GO:0004842 ubiquitin-protein ligase activity molecular_function;EC:6.3.2.19
rt_contig_est_24645	control	ethylene	9.36041	4.21942	-1.14953	-3.47636	0.00015	0.00293213	yes	GO:0006457 protein folding biological_process;GO:0051082 unfolded protein binding molecular_function;GO:0006950 response to stress biological_process;GO:0031072 heat shock protein binding molecular_function
rt_contig_est_24667	control	ethylene	4.86188	0	-inf	-nan	5e-05	0.00117237	yes	GO:0005737 cytoplasm cellular_component;GO:0009506 plasmodesma cellular_component;GO:0005886 plasma membrane cellular_component;GO:0006468 protein phosphorylation biological_process;GO:0005524 ATP binding molecular_function;GO:0005634 nucleus cellular_component;GO:0004674 protein serine/threonine kinase activity molecular_function;EC:2.7.11.0
rt_contig_est_24706	control	ethylene	20.0914	9.38441	-1.09824	-4.55487	5e-05	0.00117237	yes	GO:0003676 nucleic acid binding molecular_function;GO:0005622 intracellular cellular_component;GO:0008270 zinc ion binding molecular_function;GO:0004527 exonuclease activity molecular_function
rt_contig_est_24727	control	ethylene	4.58837	14.2438	1.63428	7.04326	5e-05	0.00117237	yes	GO:0008353 RNA polymerase II carboxy-terminal domain kinase activity molecular_function;GO:0006468 protein phosphorylation biological_process;GO:0005524 ATP binding molecular_function;EC:2.7.11.23
rt_contig_est_24870	control	ethylene	3.89247	9.47567	1.28354	5.06015	5e-05	0.00117237	yes	GO:0003779 actin binding molecular_function;GO:0030036 actin cytoskeleton organization biological_process
rt_contig_est_24991	control	ethylene	3.14477	1.47153	-1.09564	-2.6175	0.0029	0.0279398	yes	GO:0050794 regulation of cellular process biological_process;GO:0006351 transcription, DNA-dependent biological_process
rt_contig_est_25078	control	ethylene	11.879	23.7648	1.00041	5.19306	5e-05	0.00117237	yes	GO:0008641 small protein activating enzyme activity molecular_function;GO:0046686 response to cadmium ion biological_process;GO:0005886 plasma membrane cellular_component;GO:0016567 protein ubiquitination biological_process;GO:0005524 ATP binding molecular_function;GO:0004842 ubiquitin-protein ligase activity molecular_function;GO:0051707 response to other organism biological_process;EC:6.3.2.19
rt_contig_est_25143	control	ethylene	10.9246	5.01255	-1.12397	-4.6356	5e-05	0.00117237	yes	GO:0005886 plasma membrane cellular_component;GO:0016021 integral to membrane cellular_component
rt_contig_est_25303	control	ethylene	29.2381	9.33127	-1.6477	-5.28747	0.00055	0.00823347	yes	NA
rt_contig_est_25334	control	ethylene	8.95674	4.32591	-1.04997	-2.7723	0.00345	0.0318443	yes	NA
rt_contig_est_25425	control	ethylene	2.74624	5.7167	1.05773	2.61984	0.00445	0.0380836	yes	GO:0044699 single-organism process biological_process;GO:0010200 response to chitin biological_process;GO:0006355 regulation of transcription, DNA-dependent biological_process
rt_contig_est_25894	control	ethylene	0	8.39917	inf	-nan	5e-05	0.00117237	yes	NA
rt_contig_est_26038	control	ethylene	4.3337	46.7982	3.43278	7.94908	0.0001	0.00213808	yes	GO:0004715 non-membrane spanning protein tyrosine kinase activity molecular_function;GO:0030247 polysaccharide binding molecular_function;GO:0006468 protein phosphorylation biological_process;GO:0005524 ATP binding molecular_function;GO:0004674 protein serine/threonine kinase activity molecular_function;EC:2.7.10.2;EC:2.7.11.0
rt_contig_est_26044	control	ethylene	6.92692	2.96522	-1.22408	-2.90421	0.0014	0.0159776	yes	GO:0006355 regulation of transcription, DNA-dependent biological_process;GO:0043565 sequence-specific DNA binding molecular_function;GO:0046983 protein dimerization activity molecular_function;GO:0003700 sequence-specific DNA binding transcription factor activity molecular_function;GO:0005634 nucleus cellular_component
rt_contig_est_26077	control	ethylene	22.4847	63.7006	1.50237	7.21729	0.00015	0.00293213	yes	GO:0000786 nucleosome cellular_component;GO:0003677 DNA binding molecular_function;GO:0006334 nucleosome assembly biological_process;GO:0005634 nucleus cellular_component
rt_contig_est_26110	control	ethylene	69.7208	23.3458	-1.57843	-9.09041	5e-05	0.00117237	yes	NA
rt_contig_est_26120	control	ethylene	11.1634	0	-inf	-nan	0.00015	0.00293213	yes	GO:0047874 dolichyldiphosphatase activity molecular_function;GO:0008152 metabolic process biological_process;GO:0016020 membrane cellular_component;EC:3.6.1.43
rt_contig_est_26142	control	ethylene	73.026	34.5571	-1.07943	-6.51235	5e-05	0.00117237	yes	NA
rt_contig_est_26192	control	ethylene	40.2813	137.092	1.76696	10.1957	5e-05	0.00117237	yes	GO:0047763 caffeate O-methyltransferase activity molecular_function;GO:0046983 protein dimerization activity molecular_function;GO:0032259 methylation biological_process;GO:0009699 phenylpropanoid biosynthetic process biological_process;EC:2.1.1.68
rt_contig_est_26468	control	ethylene	113.258	38.1841	-1.56857	-10.83	0.00045	0.006968	yes	GO:0004365 glyceraldehyde-3-phosphate dehydrogenase (NAD+) (phosphorylating) activity molecular_function;GO:0055114 oxidation-reduction process biological_process;GO:0000166 nucleotide binding molecular_function;EC:1.2.1.12
rt_contig_est_26483	control	ethylene	107.583	46.459	-1.21143	-8.78067	0.0012	0.014236	yes	NA
rt_contig_est_26542	control	ethylene	2.05502	5.99678	1.54504	3.5551	0.0001	0.00213808	yes	GO:0005737 cytoplasm cellular_component;GO:0009624 response to nematode biological_process;GO:0009505 plant-type cell wall cellular_component;GO:0042545 cell wall modification biological_process;GO:0005886 plasma membrane cellular_component;GO:0030599 pectinesterase activity molecular_function;GO:0007047;GO:0045330 aspartyl esterase activity molecular_function;GO:0004857 enzyme inhibitor activity…
rt_contig_est_26596	control	ethylene	1.07789	3.05996	1.50531	3.19943	0.0009	0.0119844	yes	NA
rt_contig_est_26814	control	ethylene	82.4013	39.8745	-1.0472	-6.57614	5e-05	0.00117237	yes	NA
rt_contig_est_26815	control	ethylene	55.3932	25.8787	-1.09794	-6.13992	5e-05	0.00117237	yes	NA
rt_contig_est_26939	control	ethylene	4.69922	11.1748	1.24975	3.76782	0.00015	0.00293213	yes	NA
rt_contig_est_27	control	ethylene	8.68604	24.9922	1.52471	6.61953	5e-05	0.00117237	yes	GO:0009965 leaf morphogenesis biological_process;GO:0009793 embryo development ending in seed dormancy biological_process;GO:0000502 proteasome complex cellular_component
rt_contig_est_27010	control	ethylene	3.39627	12.6951	1.90225	6.58992	5e-05	0.00117237	yes	GO:0006355 regulation of transcription, DNA-dependent biological_process
rt_contig_est_27336	control	ethylene	6.06894	14.5555	1.26205	3.69069	0.001	0.0127593	yes	NA
rt_contig_est_27505	control	ethylene	2.7538	7.52645	1.45055	3.32174	0.00065	0.00934597	yes	NA
rt_contig_est_27511	control	ethylene	3.88313	11.9218	1.61831	5.94418	5e-05	0.00117237	yes	GO:0003999 adenine phosphoribosyltransferase activity molecular_function;GO:0009116 nucleoside metabolic process biological_process;GO:0005829 cytosol cellular_component;GO:0006168 adenine salvage biological_process;GO:0071944 cell periphery cellular_component;EC:2.4.2.7
rt_contig_est_27613	control	ethylene	17.4746	6.82804	-1.35572	-3.79034	0.00315	0.0298469	yes	NA
rt_contig_est_27664	control	ethylene	2.34293	5.76336	1.29859	3.87268	5e-05	0.00117237	yes	GO:0004805 trehalose-phosphatase activity molecular_function;GO:0005992 trehalose biosynthetic process biological_process;EC:3.1.3.12
rt_contig_est_27665	control	ethylene	1.83694	4.13251	1.16972	2.65418	0.0043	0.0372378	yes	GO:0005488 binding molecular_function;GO:0050794 regulation of cellular process biological_process
rt_contig_est_27729	control	ethylene	66.0368	32.7926	-1.0099	-6.24301	5e-05	0.00117237	yes	GO:0008270 zinc ion binding molecular_function
rt_contig_est_27816	control	ethylene	7.19169	20.8346	1.53458	6.137	5e-05	0.00117237	yes	GO:0008270 zinc ion binding molecular_function
rt_contig_est_27852	control	ethylene	25.3889	54.4444	1.10058	5.40646	0.00095	0.012287	yes	GO:0006597 spermine biosynthetic process biological_process;GO:0004014 adenosylmethionine decarboxylase activity molecular_function;GO:0008295 spermidine biosynthetic process biological_process;EC:4.1.1.50
rt_contig_est_28051	control	ethylene	2.83402	6.82027	1.26698	3.33984	0.0004	0.00637104	yes	GO:0006413 translational initiation biological_process;GO:0003743 translation initiation factor activity molecular_function
rt_contig_est_28055	control	ethylene	3.65247	9.40595	1.3647	3.17316	0.0024	0.0240917	yes	NA
rt_contig_est_28063	control	ethylene	4.78577	12.5096	1.38622	4.34484	5e-05	0.00117237	yes	NA
rt_contig_est_28113	control	ethylene	14.0204	242.294	4.11116	20.3975	5e-05	0.00117237	yes	NA
rt_contig_est_28149	control	ethylene	1.05867	3.8648	1.86815	2.88328	0.00595	0.0467938	yes	GO:0050832 defense response to fungus biological_process;GO:0003676 nucleic acid binding molecular_function;GO:0010200 response to chitin biological_process;GO:0008270 zinc ion binding molecular_function;GO:0009409 response to cold biological_process
rt_contig_est_28352	control	ethylene	3.84969	0	-inf	-nan	5e-05	0.00117237	yes	NA
rt_contig_est_28403	control	ethylene	24.7068	9.71375	-1.34681	-6.62885	5e-05	0.00117237	yes	GO:0016021 integral to membrane cellular_component;GO:0051996 squalene synthase activity molecular_function;GO:0008610 lipid biosynthetic process biological_process;GO:0004310 farnesyl-diphosphate farnesyltransferase activity molecular_function;EC:2.5.1.21
rt_contig_est_28472	control	ethylene	2.15887	10.8722	2.3323	6.34553	5e-05	0.00117237	yes	GO:0016020 membrane cellular_component;GO:0005739 mitochondrion cellular_component
rt_contig_est_28498	control	ethylene	3.35493	1.67249	-1.00429	-2.49817	0.00355	0.0324195	yes	GO:0016787 hydrolase activity molecular_function;GO:0032559 adenyl ribonucleotide binding molecular_function
rt_contig_est_2856	control	ethylene	0	18.0059	inf	-nan	5e-05	0.00117237	yes	NA
rt_contig_est_28568	control	ethylene	4.87865	2.16029	-1.17525	-2.51115	0.0045	0.03839	yes	NA
rt_contig_est_28843	control	ethylene	3.90455	8.68101	1.15271	3.70205	5e-05	0.00117237	yes	NA
rt_contig_est_29026	control	ethylene	16.2207	43.1154	1.41037	7.19372	5e-05	0.00117237	yes	GO:0006511 ubiquitin-dependent protein catabolic process biological_process;GO:0009058 biosynthetic process biological_process;GO:0004298 threonine-type endopeptidase activity molecular_function;GO:0016844 strictosidine synthase activity molecular_function;GO:0005774 vacuolar membrane cellular_component;GO:0019773 proteasome core complex, alpha-subunit complex cellular_component;GO:0010043 respon…
rt_contig_est_29097	control	ethylene	26.2321	9.31273	-1.49406	-6.74986	5e-05	0.00117237	yes	NA
rt_contig_est_29103	control	ethylene	1.19479	2.6992	1.17577	2.65852	0.00215	0.0220979	yes	GO:0005739 mitochondrion cellular_component
rt_contig_est_29215	control	ethylene	6.43905	2.98773	-1.1078	-2.49578	0.0063	0.048796	yes	GO:0016740 transferase activity molecular_function
rt_contig_est_29347	control	ethylene	1.36931	3.41989	1.3205	3.38996	0.0001	0.00213808	yes	GO:0007018 microtubule-based movement biological_process;GO:0003676 nucleic acid binding molecular_function;GO:0005524 ATP binding molecular_function;GO:0008270 zinc ion binding molecular_function;GO:0015074 DNA integration biological_process;GO:0005739 mitochondrion cellular_component;GO:0003777 microtubule motor activity molecular_function;GO:0005874 microtubule cellular_component
rt_contig_est_29513	control	ethylene	14.0837	3.5955	-1.96976	-4.7364	0.00015	0.00293213	yes	NA
rt_contig_est_29528	control	ethylene	1.69455	8.63162	2.34873	4.22299	0.0004	0.00637104	yes	NA
rt_contig_est_29756	control	ethylene	1.62367	3.79152	1.22352	2.96527	0.0005	0.00762984	yes	GO:0023014 signal transduction by phosphorylation biological_process;GO:0000160 phosphorelay signal transduction system biological_process;GO:0000155 phosphorelay sensor kinase activity molecular_function;GO:0018106 peptidyl-histidine phosphorylation biological_process;GO:0051740 ethylene binding molecular_function;GO:0005524 ATP binding molecular_function;GO:0016020 membrane cellular_component
rt_contig_est_29827	control	ethylene	15.8201	6.89165	-1.19884	-5.78862	5e-05	0.00117237	yes	NA
rt_contig_est_29880	control	ethylene	7.7288	55.5977	2.84671	11.4876	5e-05	0.00117237	yes	GO:0019005 SCF ubiquitin ligase complex cellular_component;GO:0005634 nucleus cellular_component;GO:0009723 response to ethylene stimulus biological_process
rt_contig_est_30038	control	ethylene	54.5249	24.9262	-1.12926	-6.35524	5e-05	0.00117237	yes	NA
rt_contig_est_30059	control	ethylene	26.451	64.6233	1.28873	7.2559	5e-05	0.00117237	yes	GO:0009536 plastid cellular_component
rt_contig_est_30066	control	ethylene	4.08698	11.1213	1.44422	3.13783	0.0063	0.048796	yes	GO:0009725 response to hormone stimulus biological_process;GO:0065007 biological regulation biological_process;GO:0007275 multicellular organismal development biological_process
rt_contig_est_30067	control	ethylene	2.95999	7.2091	1.28423	4.04232	5e-05	0.00117237	yes	GO:0022891 substrate-specific transmembrane transporter activity molecular_function;GO:0016021 integral to membrane cellular_component;GO:0032440 2-alkenal reductase [NAD(P)] activity molecular_function;GO:0055114 oxidation-reduction process biological_process;GO:0055085 transmembrane transport biological_process;GO:0008643 carbohydrate transport biological_process;EC:1.3.1.74
rt_contig_est_30095	control	ethylene	6.28802	18.2204	1.53488	4.72571	0.0001	0.00213808	yes	NA
rt_contig_est_30105	control	ethylene	5.628	12.5509	1.1571	4.58682	5e-05	0.00117237	yes	GO:0005507 copper ion binding molecular_function;GO:0016020 membrane cellular_component;GO:0009505 plant-type cell wall cellular_component;GO:0008447 L-ascorbate oxidase activity molecular_function;GO:0048046 apoplast cellular_component;GO:0055114 oxidation-reduction process biological_process;EC:1.10.3.3
rt_contig_est_30355	control	ethylene	7.46842	24.2206	1.69736	4.71641	0.0045	0.03839	yes	NA
rt_contig_est_30359	control	ethylene	6.58877	0	-inf	-nan	5e-05	0.00117237	yes	NA
rt_contig_est_30373	control	ethylene	3.38465	16.2127	2.26005	5.67809	5e-05	0.00117237	yes	GO:0006950 response to stress biological_process;GO:0006468 protein phosphorylation biological_process;GO:0005524 ATP binding molecular_function;GO:0004689 phosphorylase kinase activity molecular_function;EC:2.7.11.19
rt_contig_est_30476	control	ethylene	1.50835	5.08858	1.75429	3.43627	0.00295	0.0282919	yes	NA
rt_contig_est_30698	control	ethylene	9.6868	4.82296	-1.0061	-4.44266	5e-05	0.00117237	yes	GO:0016020 membrane cellular_component;GO:0055085 transmembrane transport biological_process;GO:0022857 transmembrane transporter activity molecular_function
rt_contig_est_3071	control	ethylene	3.48659	14.1185	2.0177	7.57102	5e-05	0.00117237	yes	NA
rt_contig_est_30749	control	ethylene	2.57956	10.5458	2.03148	8.51677	5e-05	0.00117237	yes	GO:0006979 response to oxidative stress biological_process;GO:0006468 protein phosphorylation biological_process;GO:0004712 protein serine/threonine/tyrosine kinase activity molecular_function;GO:0005524 ATP binding molecular_function;GO:0004674 protein serine/threonine kinase activity molecular_function;EC:2.7.112.1;EC:2.7.11.0
rt_contig_est_318	control	ethylene	0.723684	19.2962	4.73681	5.94627	0.0018	0.0193851	yes	GO:0008168 methyltransferase activity molecular_function;GO:0032259 methylation biological_process;GO:0009651 response to salt stress biological_process;EC:2.1.1.0
rt_contig_est_3189	control	ethylene	2.10668	17.0383	3.01574	7.96279	5e-05	0.00117237	yes	GO:0008270 zinc ion binding molecular_function
rt_contig_est_32036	control	ethylene	0	33.8455	inf	-nan	5e-05	0.00117237	yes	GO:0005654 nucleoplasm cellular_component;GO:0005515 protein binding molecular_function;GO:0005737 cytoplasm cellular_component;GO:0006987 activation of signaling protein activity involved in unfolded protein response biological_process;GO:0003677 DNA binding molecular_function;GO:0006520 cellular amino acid metabolic process biological_process;GO:0003700 sequence-specific DNA binding transcripti…
rt_contig_est_32365	control	ethylene	0	11.4418	inf	-nan	0.00025	0.00437604	yes	NA
rt_contig_est_32379	control	ethylene	0	65.5218	inf	-nan	5e-05	0.00117237	yes	GO:1901363 heterocyclic compound binding molecular_function;GO:0005515 protein binding molecular_function;GO:0051336 regulation of hydrolase activity biological_process;GO:0019220 regulation of phosphate metabolic process biological_process;GO:0044267 cellular protein metabolic process biological_process;GO:0044432 endoplasmic reticulum part cellular_component;GO:0071310 cellular response to orga…
rt_contig_est_33	control	ethylene	6.38758	18.4727	1.53205	5.64544	5e-05	0.00117237	yes	GO:0009788 negative regulation of abscisic acid mediated signaling pathway biological_process;GO:0005829 cytosol cellular_component;GO:0008270 zinc ion binding molecular_function;GO:0004842 ubiquitin-protein ligase activity molecular_function;GO:0016567 protein ubiquitination biological_process;GO:0005634 nucleus cellular_component;EC:6.3.2.19
rt_contig_est_33050	control	ethylene	0	72.0866	inf	-nan	5e-05	0.00117237	yes	GO:0051045 negative regulation of membrane protein ectodomain proteolysis biological_process;GO:1901164 negative regulation of trophoblast cell migration biological_process;GO:0043086 negative regulation of catalytic activity biological_process;GO:0030168 platelet activation biological_process;GO:0005515 protein binding molecular_function;GO:0005604 basement membrane cellular_component;GO:0022617…
rt_contig_est_336	control	ethylene	2.13342	5.6038	1.39323	3.46638	0.00035	0.00575887	yes	GO:0005975 carbohydrate metabolic process biological_process;GO:0005618 cell wall cellular_component;GO:0042973 glucan endo-1,3-beta-D-glucosidase activity molecular_function;GO:0043169 cation binding molecular_function;EC:3.2.1.39
rt_contig_est_33699	control	ethylene	0	9.73656	inf	-nan	5e-05	0.00117237	yes	GO:0030317 sperm motility biological_process;GO:0010189 vitamin E biosynthetic process biological_process;GO:0008289 lipid binding molecular_function
rt_contig_est_33780	control	ethylene	0	16.1294	inf	-nan	0.0006	0.00879411	yes	GO:0001968 fibronectin binding molecular_function;GO:0044342 type B pancreatic cell proliferation biological_process;GO:0043410 positive regulation of MAPK cascade biological_process;GO:0001558 regulation of cell growth biological_process;GO:0001933 negative regulation of protein phosphorylation biological_process;GO:0010906 regulation of glucose metabolic process biological_process;GO:0005520 in…
rt_contig_est_3433	control	ethylene	1.8981	20.4128	3.42685	5.45223	0.0009	0.0119844	yes	NA
rt_contig_est_34646	control	ethylene	0	14.6645	inf	-nan	5e-05	0.00117237	yes	GO:0009749 response to glucose stimulus biological_process;GO:0000122 negative regulation of transcription from RNA polymerase II promoter biological_process;GO:0042127 regulation of cell proliferation biological_process;GO:0042542 response to hydrogen peroxide biological_process;GO:0005758 mitochondrial intermembrane space cellular_component;GO:0009612 response to mechanical stimulus biological_…
rt_contig_est_34880	control	ethylene	0	58.0472	inf	-nan	5e-05	0.00117237	yes	NA
rt_contig_est_35199	control	ethylene	0	10.5907	inf	-nan	0.00105	0.0129014	yes	GO:0015075 ion transmembrane transporter activity molecular_function;GO:0005070 SH3/SH2 adaptor activity molecular_function;GO:0005925 focal adhesion cellular_component;GO:0006811 ion transport biological_process;GO:0051015 actin filament binding molecular_function;GO:0030864 cortical actin cytoskeleton cellular_component;GO:0008270 zinc ion binding molecular_function
rt_contig_est_35328	control	ethylene	18.6534	0	-inf	-nan	5e-05	0.00117237	yes	GO:0005840 ribosome cellular_component;GO:0003735 structural constituent of ribosome molecular_function;GO:0006412 translation biological_process
rt_contig_est_35387	control	ethylene	21.2273	0	-inf	-nan	5e-05	0.00117237	yes	GO:0005840 ribosome cellular_component;GO:0003735 structural constituent of ribosome molecular_function;GO:0006412 translation biological_process
rt_contig_est_3551	control	ethylene	14.458	108.011	2.90124	15.9958	5e-05	0.00117237	yes	GO:0009910 negative regulation of flower development biological_process;GO:0006355 regulation of transcription, DNA-dependent biological_process;GO:0048573 photoperiodism, flowering biological_process;GO:0009741 response to brassinosteroid stimulus biological_process;GO:0003677 DNA binding molecular_function;GO:0003700 sequence-specific DNA binding transcription factor activity molecular_function…
rt_contig_est_35560	control	ethylene	24.3983	0	-inf	-nan	5e-05	0.00117237	yes	GO:0006457 protein folding biological_process;GO:0000413 protein peptidyl-prolyl isomerization biological_process;GO:0003755 peptidyl-prolyl cis-trans isomerase activity molecular_function;EC:5.2.1.8
rt_contig_est_35567	control	ethylene	0	14.8906	inf	-nan	0.00025	0.00437604	yes	NA
rt_contig_est_35661	control	ethylene	0	33.654	inf	-nan	0.00025	0.00437604	yes	GO:0070367 negative regulation of hepatocyte differentiation biological_process;GO:0061053 somite development biological_process;GO:0030165 PDZ domain binding molecular_function;GO:0090090 negative regulation of canonical Wnt receptor signaling pathway biological_process;GO:0007409 axonogenesis biological_process;GO:0001944 vasculature development biological_process;GO:0060029 convergent extensio…
rt_contig_est_3597	control	ethylene	5.70105	30.8856	2.43763	8.92301	5e-05	0.00117237	yes	GO:0008643 carbohydrate transport biological_process;GO:0005886 plasma membrane cellular_component;GO:0016021 integral to membrane cellular_component
rt_contig_est_36	control	ethylene	26.3095	58.0231	1.14105	6.87313	5e-05	0.00117237	yes	GO:0004751 ribose-5-phosphate isomerase activity molecular_function;GO:0008219 cell death biological_process;GO:0030244 cellulose biosynthetic process biological_process;GO:0009052 pentose-phosphate shunt, non-oxidative branch biological_process;GO:0046109 uridine biosynthetic process biological_process;GO:0010228 vegetative to reproductive phase transition of meristem biological_process;GO:00057…
rt_contig_est_36126	control	ethylene	0	45.974	inf	-nan	0.00025	0.00437604	yes	NA
rt_contig_est_36185	control	ethylene	36.5496	0	-inf	-nan	0.00095	0.012287	yes	GO:0005840 ribosome cellular_component;GO:0003735 structural constituent of ribosome molecular_function;GO:0042254 ribosome biogenesis biological_process;GO:0006414 translational elongation biological_process
rt_contig_est_36255	control	ethylene	0	7.35176	inf	-nan	0.00025	0.00437604	yes	NA
rt_contig_est_36257	control	ethylene	22.7788	0	-inf	-nan	0.00015	0.00293213	yes	GO:0003676 nucleic acid binding molecular_function;GO:0008026 ATP-dependent helicase activity molecular_function;GO:0006200 ATP catabolic process biological_process;GO:0005524 ATP binding molecular_function
rt_contig_est_36382	control	ethylene	0	15.2738	inf	-nan	0.00025	0.00437604	yes	GO:0008250 oligosaccharyltransferase complex cellular_component;GO:0018279 protein N-linked glycosylation via asparagine biological_process;GO:0016021 integral to membrane cellular_component;GO:0045087 innate immune response biological_process;GO:0043687 post-translational protein modification biological_process;GO:0034097 response to cytokine stimulus biological_process;GO:0042110 T cell activat…
rt_contig_est_36477	control	ethylene	16.9531	0	-inf	-nan	0.00015	0.00293213	yes	GO:0005576 extracellular region cellular_component;GO:0006629 lipid metabolic process biological_process;GO:0003824 catalytic activity molecular_function
rt_contig_est_36609	control	ethylene	13.6135	0	-inf	-nan	0.00095	0.012287	yes	NA
rt_contig_est_3681	control	ethylene	45.7103	177.987	1.96118	10.3745	5e-05	0.00117237	yes	GO:0006952 defense response biological_process;GO:0009987 cellular process biological_process;GO:0008152 metabolic process biological_process;GO:0047215 indole-3-acetate beta-glucosyltransferase activity molecular_function;EC:2.4.1.121
rt_contig_est_37	control	ethylene	2.95319	6.84845	1.21351	3.93061	5e-05	0.00117237	yes	NA
rt_contig_est_37030	control	ethylene	0	17.2284	inf	-nan	0.00105	0.0129014	yes	GO:0050769 positive regulation of neurogenesis biological_process;GO:0005654 nucleoplasm cellular_component;GO:0008022 protein C-terminus binding molecular_function;GO:0043066 negative regulation of apoptotic process biological_process;GO:0016032 viral reproduction biological_process;GO:0006310 DNA recombination biological_process;GO:0006303 double-strand break repair via nonhomologous end joinin…
rt_contig_est_37205	control	ethylene	0	11.2636	inf	-nan	5e-05	0.00117237	yes	GO:0007411 axon guidance biological_process;GO:0030674 protein binding, bridging molecular_function;GO:0016337 cell-cell adhesion biological_process;GO:0043234 protein complex cellular_component;GO:0070208 protein heterotrimerization biological_process;GO:0030133 transport vesicle cellular_component;GO:0005615 extracellular space cellular_component;GO:0005788 endoplasmic reticulum lumen cellular_…
rt_contig_est_3744	control	ethylene	2.97186	1.39402	-1.09212	-2.28032	0.0049	0.040935	yes	GO:0005771 multivesicular body cellular_component;GO:0007032 endosome organization biological_process;GO:0016192 vesicle-mediated transport biological_process;GO:0005524 ATP binding molecular_function;GO:0008568 microtubule-severing ATPase activity molecular_function;EC:3.6.4.3
rt_contig_est_38296	control	ethylene	22.3311	0	-inf	-nan	0.00015	0.00293213	yes	NA
rt_contig_est_38434	control	ethylene	0	49.6229	inf	-nan	5e-05	0.00117237	yes	NA
rt_contig_est_38611	control	ethylene	9.24213	0	-inf	-nan	0.00095	0.012287	yes	GO:0005840 ribosome cellular_component;GO:0003735 structural constituent of ribosome molecular_function;GO:0006412 translation biological_process
rt_contig_est_3876	control	ethylene	3.74186	9.03163	1.27123	2.96554	0.0054	0.0440047	yes	GO:0016747 transferase activity, transferring acyl groups other than amino-acyl groups molecular_function;EC:2.3.1.0
rt_contig_est_3948	control	ethylene	14.2779	35.0338	1.29497	5.60073	5e-05	0.00117237	yes	GO:0009987 cellular process biological_process;GO:1901363 heterocyclic compound binding molecular_function;GO:0097159 organic cyclic compound binding molecular_function
rt_contig_est_398	control	ethylene	2.65742	5.44598	1.03517	3.03133	0.00065	0.00934597	yes	NA
rt_contig_est_399	control	ethylene	15.7937	123.082	2.96221	15.9549	5e-05	0.00117237	yes	GO:0003825 alpha,alpha-trehalose-phosphate synthase (UDP-forming) activity molecular_function;GO:0004805 trehalose-phosphatase activity molecular_function;GO:0005992 trehalose biosynthetic process biological_process;EC:2.4.1.15;EC:3.1.3.12
rt_contig_est_40354	control	ethylene	13.7393	0	-inf	-nan	0.00095	0.012287	yes	GO:0052869 arachidonic acid omega-hydroxylase activity molecular_function;GO:0005622 intracellular cellular_component;GO:0009055 electron carrier activity molecular_function;GO:0005506 iron ion binding molecular_function;GO:0020037 heme binding molecular_function;GO:0008565 protein transporter activity molecular_function;GO:0006886 intracellular protein transport biological_process;GO:0018685 alk…
rt_contig_est_40396	control	ethylene	34.9069	0	-inf	-nan	5e-05	0.00117237	yes	NA
rt_contig_est_40505	control	ethylene	0	12.2286	inf	-nan	5e-05	0.00117237	yes	GO:0005829 cytosol cellular_component;GO:2000134 negative regulation of G1/S transition of mitotic cell cycle biological_process;GO:0008270 zinc ion binding molecular_function;GO:0030308 negative regulation of cell growth biological_process;GO:0007517 muscle organ development biological_process;GO:0009887 organ morphogenesis biological_process;GO:0010972 negative regulation of G2/M transition of …
rt_contig_est_4076	control	ethylene	6.7464	16.2846	1.27132	3.60285	0.0035	0.0321803	yes	NA
rt_contig_est_40926	control	ethylene	0	4.26139	inf	-nan	5e-05	0.00117237	yes	GO:0048759 xylem vessel member cell differentiation biological_process;GO:0008295 spermidine biosynthetic process biological_process;GO:0009826 unidimensional cell growth biological_process;GO:0009926 auxin polar transport biological_process;GO:0004766 spermidine synthase activity molecular_function;GO:0016768 spermine synthase activity molecular_function;GO:0010487 thermospermine synthase activi…
rt_contig_est_41253	control	ethylene	16.1615	0	-inf	-nan	5e-05	0.00117237	yes	NA
rt_contig_est_4128	control	ethylene	32.1859	158.425	2.29931	13.7379	5e-05	0.00117237	yes	NA
rt_contig_est_4129	control	ethylene	24.3284	62.9448	1.37144	7.80887	5e-05	0.00117237	yes	NA
rt_contig_est_4142	control	ethylene	16.1578	95.8918	2.56917	12.9889	5e-05	0.00117237	yes	NA
rt_contig_est_41807	control	ethylene	20.7022	0	-inf	-nan	5e-05	0.00117237	yes	GO:0009060 aerobic respiration biological_process;GO:0005743 mitochondrial inner membrane cellular_component;GO:0070469 respiratory chain cellular_component;GO:0009055 electron carrier activity molecular_function;GO:0005506 iron ion binding molecular_function;GO:0020037 heme binding molecular_function;GO:0016021 integral to membrane cellular_component;GO:0022900 electron transport chain biologica…
rt_contig_est_42268	control	ethylene	10.1302	0	-inf	-nan	0.00095	0.012287	yes	GO:0005840 ribosome cellular_component;GO:0003735 structural constituent of ribosome molecular_function;GO:0006412 translation biological_process
rt_contig_est_43140	control	ethylene	0	10.6124	inf	-nan	5e-05	0.00117237	yes	NA
rt_contig_est_43180	control	ethylene	0	3.95998	inf	-nan	5e-05	0.00117237	yes	NA
rt_contig_est_43202	control	ethylene	0	38.2353	inf	-nan	5e-05	0.00117237	yes	GO:0005829 cytosol cellular_component;GO:0008307 structural constituent of muscle molecular_function;GO:0005509 calcium ion binding molecular_function;GO:0048041 focal adhesion assembly biological_process;GO:0051015 actin filament binding molecular_function;GO:0030049 muscle filament sliding biological_process;GO:0031143 pseudopodium cellular_component;GO:0005925 focal adhesion cellular_component…
rt_contig_est_43443	control	ethylene	0	3.66594	inf	-nan	5e-05	0.00117237	yes	GO:0004568 chitinase activity molecular_function;GO:0005975 carbohydrate metabolic process biological_process;GO:0006032 chitin catabolic process biological_process;GO:0043169 cation binding molecular_function;GO:0009628 response to abiotic stimulus biological_process;GO:0050832 defense response to fungus biological_process;EC:3.2.1.14
rt_contig_est_43493	control	ethylene	0	2.94578	inf	-nan	5e-05	0.00117237	yes	GO:0047213 anthocyanidin 3-O-glucosyltransferase activity molecular_function;GO:0008152 metabolic process biological_process;EC:2.4.1.115
rt_contig_est_43542	control	ethylene	3.56785	8.45904	1.24544	2.8899	0.0056	0.0449187	yes	GO:0009972 cytidine deamination biological_process;GO:0008892 guanine deaminase activity molecular_function;GO:0004126 cytidine deaminase activity molecular_function;GO:0008270 zinc ion binding molecular_function;EC:3.5.4.3;EC:3.5.4.5
rt_contig_est_43547	control	ethylene	13.7408	998.053	6.18258	27.1115	5e-05	0.00117237	yes	NA
rt_contig_est_43584	control	ethylene	306.824	122.7	-1.32228	-16.0624	5e-05	0.00117237	yes	NA
rt_contig_est_43816	control	ethylene	0	7.2111	inf	-nan	0.00025	0.00437604	yes	GO:0046872 metal ion binding molecular_function
rt_contig_est_4410	control	ethylene	31.41	14.9438	-1.07168	-4.86279	5e-05	0.00117237	yes	GO:0003735 structural constituent of ribosome molecular_function;GO:0015934 large ribosomal subunit cellular_component;GO:0006412 translation biological_process
rt_contig_est_44128	control	ethylene	0	6.3939	inf	-nan	5e-05	0.00117237	yes	NA
rt_contig_est_44317	control	ethylene	43.1498	0	-inf	-nan	0.00095	0.012287	yes	NA
rt_contig_est_44393	control	ethylene	0	5.66578	inf	-nan	0.00105	0.0129014	yes	NA
rt_contig_est_44735	control	ethylene	0	9.34848	inf	-nan	5e-05	0.00117237	yes	NA
rt_contig_est_4502	control	ethylene	13.0402	3.97349	-1.71449	-3.66712	0.00305	0.0290448	yes	NA
rt_contig_est_45180	control	ethylene	19.8213	0	-inf	-nan	5e-05	0.00117237	yes	GO:0005576 extracellular region cellular_component;GO:0006508 proteolysis biological_process;GO:0004252 serine-type endopeptidase activity molecular_function;EC:3.4.21.0
rt_contig_est_45322	control	ethylene	0	44.7251	inf	-nan	5e-05	0.00117237	yes	NA
rt_contig_est_4554	control	ethylene	27.5744	8.7793	-1.65115	-4.87522	0.0005	0.00762984	yes	NA
rt_contig_est_4641	control	ethylene	14.4148	32.5152	1.17356	5.4259	5e-05	0.00117237	yes	NA
rt_contig_est_4655	control	ethylene	0.403519	5.15631	3.67563	4.06917	0.00235	0.0236903	yes	GO:0032259 methylation biological_process;GO:0005739 mitochondrion cellular_component;GO:0008168 methyltransferase activity molecular_function;EC:2.1.1.0
rt_contig_est_4694	control	ethylene	0	5.4417	inf	-nan	0.00025	0.00437604	yes	NA
rt_contig_est_4704	control	ethylene	3.4919	7.5443	1.11137	3.03436	0.001	0.0127593	yes	GO:0005829 cytosol cellular_component;GO:0009722 detection of cytokinin stimulus biological_process;GO:0071345 cellular response to cytokine stimulus biological_process;GO:0009416 response to light stimulus biological_process;GO:0006355 regulation of transcription, DNA-dependent biological_process;GO:0043565 sequence-specific DNA binding molecular_function;GO:0003700 sequence-specific DNA binding…
rt_contig_est_471	control	ethylene	108.325	292.664	1.43388	7.92129	5e-05	0.00117237	yes	GO:0048040 UDP-glucuronate decarboxylase activity molecular_function;GO:0051287 NAD binding molecular_function;GO:0009226 nucleotide-sugar biosynthetic process biological_process;GO:0048046 apoplast cellular_component;EC:4.1.1.35
rt_contig_est_47229	control	ethylene	0	10.4897	inf	-nan	0.00025	0.00437604	yes	NA
rt_contig_est_4753	control	ethylene	12.6167	53.545	2.08542	10.4128	5e-05	0.00117237	yes	GO:0001666 response to hypoxia biological_process;GO:0009753 response to jasmonic acid stimulus biological_process;GO:0009744 response to sucrose stimulus biological_process;GO:0009620 response to fungus biological_process;GO:0009416 response to light stimulus biological_process;GO:0006355 regulation of transcription, DNA-dependent biological_process;GO:0009611 response to wounding biological_pro…
rt_contig_est_48313	control	ethylene	44.3651	0	-inf	-nan	5e-05	0.00117237	yes	GO:0009060 aerobic respiration biological_process;GO:0005743 mitochondrial inner membrane cellular_component;GO:0070469 respiratory chain cellular_component;GO:0009055 electron carrier activity molecular_function;GO:0005506 iron ion binding molecular_function;GO:0020037 heme binding molecular_function;GO:0016021 integral to membrane cellular_component;GO:0022900 electron transport chain biologica…
rt_contig_est_48810	control	ethylene	22.1699	0	-inf	-nan	5e-05	0.00117237	yes	NA
rt_contig_est_4934	control	ethylene	47.6468	16.3259	-1.54521	-6.35605	0.0005	0.00762984	yes	NA
rt_contig_est_49359	control	ethylene	0	71.4408	inf	-nan	5e-05	0.00117237	yes	GO:0004645 phosphorylase activity molecular_function;GO:0036094 small molecule binding molecular_function;GO:1901363 heterocyclic compound binding molecular_function;GO:0097159 organic cyclic compound binding molecular_function;GO:0005977 glycogen metabolic process biological_process;EC:2.4.1.1
rt_contig_est_4954	control	ethylene	54.3832	124.552	1.19552	8.3478	5e-05	0.00117237	yes	NA
rt_contig_est_49596	control	ethylene	0	19.8037	inf	-nan	5e-05	0.00117237	yes	NA
rt_contig_est_4977	control	ethylene	1.97507	4.83805	1.29252	2.65413	0.00555	0.0446691	yes	GO:0055085 transmembrane transport biological_process;GO:0016021 integral to membrane cellular_component
rt_contig_est_50230	control	ethylene	0	6.74759	inf	-nan	5e-05	0.00117237	yes	NA
rt_contig_est_50264	control	ethylene	0	8.66834	inf	-nan	0.00025	0.00437604	yes	GO:0006633 fatty acid biosynthetic process biological_process;GO:0016491 oxidoreductase activity molecular_function;GO:0005506 iron ion binding molecular_function;GO:0016021 integral to membrane cellular_component;GO:0055114 oxidation-reduction process biological_process
rt_contig_est_50372	control	ethylene	20.7846	0	-inf	-nan	5e-05	0.00117237	yes	NA
rt_contig_est_50734	control	ethylene	23.623	0	-inf	-nan	5e-05	0.00117237	yes	NA
rt_contig_est_5085	control	ethylene	2.9043	27.8197	3.25985	10.4968	5e-05	0.00117237	yes	NA
rt_contig_est_51935	control	ethylene	0	11.8305	inf	-nan	5e-05	0.00117237	yes	GO:0007411 axon guidance biological_process;GO:0030133 transport vesicle cellular_component;GO:0007517 muscle organ development biological_process;GO:0005615 extracellular space cellular_component;GO:0005788 endoplasmic reticulum lumen cellular_component;GO:0005589 collagen type VI cellular_component;GO:0030198 extracellular matrix organization biological_process
rt_contig_est_5238	control	ethylene	9.88617	26.1605	1.40391	4.58818	0.00025	0.00437604	yes	GO:0016881 acid-amino acid ligase activity molecular_function;GO:0006511 ubiquitin-dependent protein catabolic process biological_process;GO:0005524 ATP binding molecular_function;EC:6.3.2.0
rt_contig_est_52739	control	ethylene	0	45.3062	inf	-nan	5e-05	0.00117237	yes	NA
rt_contig_est_53006	control	ethylene	150.936	0	-inf	-nan	5e-05	0.00117237	yes	NA
rt_contig_est_53018	control	ethylene	17.6523	37.0905	1.07119	4.44157	0.0011	0.0133767	yes	GO:0016021 integral to membrane cellular_component;GO:0016192 vesicle-mediated transport biological_process
rt_contig_est_53677	control	ethylene	0	34.6558	inf	-nan	5e-05	0.00117237	yes	NA
rt_contig_est_53951	control	ethylene	0	16.8784	inf	-nan	0.00105	0.0129014	yes	GO:0031965 nuclear membrane cellular_component;GO:0007517 muscle organ development biological_process;GO:0005886 plasma membrane cellular_component;GO:0005515 protein binding molecular_function
rt_contig_est_53974	control	ethylene	0	7.45477	inf	-nan	0.00025	0.00437604	yes	GO:0005815 microtubule organizing center cellular_component;GO:0005730 nucleolus cellular_component;GO:0045944 positive regulation of transcription from RNA polymerase II promoter biological_process;GO:0000993 RNA polymerase II core binding molecular_function;GO:0042802 identical protein binding molecular_function;GO:0072669 tRNA-splicing ligase complex cellular_component;GO:0048471 perinuclear r…
rt_contig_est_54041	control	ethylene	0	31.6554	inf	-nan	5e-05	0.00117237	yes	GO:0030017 sarcomere cellular_component;GO:0051015 actin filament binding molecular_function;GO:0005509 calcium ion binding molecular_function;GO:0006936 muscle contraction biological_process
rt_contig_est_54198	control	ethylene	0	9.83094	inf	-nan	0.00025	0.00437604	yes	NA
rt_contig_est_5430	control	ethylene	14.0148	48.5389	1.79219	8.33701	5e-05	0.00117237	yes	GO:0008353 RNA polymerase II carboxy-terminal domain kinase activity molecular_function;GO:0006468 protein phosphorylation biological_process;GO:0005524 ATP binding molecular_function;EC:2.7.11.23
rt_contig_est_5453	control	ethylene	6.28393	13.6345	1.11752	4.99838	5e-05	0.00117237	yes	NA
rt_contig_est_5469	control	ethylene	1.70891	9.46676	2.46979	4.10399	0.00195	0.0205445	yes	GO:0008270 zinc ion binding molecular_function
rt_contig_est_54698	control	ethylene	0	11.0294	inf	-nan	0.00105	0.0129014	yes	GO:0006367 transcription initiation from RNA polymerase II promoter biological_process;GO:0005730 nucleolus cellular_component;GO:0016525 negative regulation of angiogenesis biological_process;GO:0003677 DNA binding molecular_function;GO:0042995 cell projection cellular_component;GO:0003700 sequence-specific DNA binding transcription factor activity molecular_function;GO:0043025 neuronal cell bod…
rt_contig_est_5474	control	ethylene	11.1382	5.23293	-1.08983	-3.07439	0.0016	0.0177152	yes	NA
rt_contig_est_54889	control	ethylene	0	9.72309	inf	-nan	5e-05	0.00117237	yes	NA
rt_contig_est_5491	control	ethylene	0	6.38875	inf	-nan	0.00105	0.0129014	yes	GO:0051260 protein homooligomerization biological_process;GO:0005216 ion channel activity molecular_function
rt_contig_est_5558	control	ethylene	14.7029	33.0972	1.17061	5.7438	5e-05	0.00117237	yes	NA
rt_contig_est_5565	control	ethylene	9.24235	33.7407	1.86816	6.27951	5e-05	0.00117237	yes	GO:0005507 copper ion binding molecular_function;GO:0004478 methionine adenosyltransferase activity molecular_function;GO:0009055 electron carrier activity molecular_function;GO:0006556 S-adenosylmethionine biosynthetic process biological_process;GO:0006730 one-carbon metabolic process biological_process;GO:0031361 integral to thylakoid membrane cellular_component;GO:0005524 ATP binding molecular…
rt_contig_est_5566	control	ethylene	14.2238	34.3415	1.27165	6.23048	5e-05	0.00117237	yes	GO:0005507 copper ion binding molecular_function;GO:0004478 methionine adenosyltransferase activity molecular_function;GO:0009055 electron carrier activity molecular_function;GO:0006556 S-adenosylmethionine biosynthetic process biological_process;GO:0006730 one-carbon metabolic process biological_process;GO:0031361 integral to thylakoid membrane cellular_component;GO:0005524 ATP binding molecular…
rt_contig_est_55851	control	ethylene	0	80.2391	inf	-nan	5e-05	0.00117237	yes	NA
rt_contig_est_5586	control	ethylene	1.29834	5.87749	2.17854	3.73671	0.0014	0.0159776	yes	GO:0009788 negative regulation of abscisic acid mediated signaling pathway biological_process;GO:0006355 regulation of transcription, DNA-dependent biological_process;GO:0009611 response to wounding biological_process;GO:0003677 DNA binding molecular_function
rt_contig_est_5637	control	ethylene	16.8191	77.1812	2.19815	11.8913	5e-05	0.00117237	yes	GO:0016020 membrane cellular_component;GO:0016829 lyase activity molecular_function
rt_contig_est_5641	control	ethylene	9.51946	19.3314	1.02199	3.62893	0.0005	0.00762984	yes	GO:0046961 proton-transporting ATPase activity, rotational mechanism molecular_function;GO:0008270 zinc ion binding molecular_function;GO:0046933 proton-transporting ATP synthase activity, rotational mechanism molecular_function;GO:0009651 response to salt stress biological_process;GO:0042777 plasma membrane ATP synthesis coupled proton transport biological_process;GO:0005754 mitochondrial proton…
rt_contig_est_56509	control	ethylene	0	11.3314	inf	-nan	0.00025	0.00437604	yes	GO:0006511 ubiquitin-dependent protein catabolic process biological_process;GO:0008234 cysteine-type peptidase activity molecular_function;GO:0004221 ubiquitin thiolesterase activity molecular_function;EC:3.1.2.15
rt_contig_est_56757	control	ethylene	0	21.8039	inf	-nan	0.00105	0.0129014	yes	GO:0043065 positive regulation of apoptotic process biological_process;GO:0045892 negative regulation of transcription, DNA-dependent biological_process;GO:0035121 tail morphogenesis biological_process;GO:0033138 positive regulation of peptidyl-serine phosphorylation biological_process;GO:0008284 positive regulation of cell proliferation biological_process;GO:2000041 negative regulation of planar…
rt_contig_est_5809	control	ethylene	3.89913	9.60026	1.29992	2.98999	0.00555	0.0446691	yes	GO:0005488 binding molecular_function
rt_contig_est_5818	control	ethylene	27.9995	82.2821	1.55518	8.41701	5e-05	0.00117237	yes	GO:0005618 cell wall cellular_component;GO:0055114 oxidation-reduction process biological_process;GO:0030433 ER-associated protein catabolic process biological_process;GO:0010197 polar nucleus fusion biological_process;GO:0009408 response to heat biological_process;GO:0005524 ATP binding molecular_function;GO:0005788 endoplasmic reticulum lumen cellular_component;GO:0032440 2-alkenal reductase [N…
rt_contig_est_5847	control	ethylene	19.5824	41.0119	1.06648	4.94998	5e-05	0.00117237	yes	GO:0016567 protein ubiquitination biological_process;GO:0006511 ubiquitin-dependent protein catabolic process biological_process;GO:0005524 ATP binding molecular_function;GO:0004842 ubiquitin-protein ligase activity molecular_function;EC:6.3.2.19
rt_contig_est_58475	control	ethylene	0	8.96685	inf	-nan	5e-05	0.00117237	yes	GO:0005770 late endosome cellular_component;GO:0040015 negative regulation of multicellular organism growth biological_process;GO:0005764 lysosome cellular_component;GO:0045177 apical part of cell cellular_component;GO:0004197 cysteine-type endopeptidase activity molecular_function;GO:0043524 negative regulation of neuron apoptotic process biological_process;GO:0006508 proteolysis biological_proc…
rt_contig_est_5860	control	ethylene	5.41033	19.8771	1.87732	5.78859	5e-05	0.00117237	yes	NA
rt_contig_est_59152	control	ethylene	0	16.7636	inf	-nan	5e-05	0.00117237	yes	GO:0000184 nuclear-transcribed mRNA catabolic process, nonsense-mediated decay biological_process;GO:0006415 translational termination biological_process;GO:0006413 translational initiation biological_process;GO:0005515 protein binding molecular_function;GO:0006414 translational elongation biological_process;GO:0005730 nucleolus cellular_component;GO:0045182 translation regulator activity molecul…
rt_contig_est_59179	control	ethylene	9.8489	0	-inf	-nan	5e-05	0.00117237	yes	NA
rt_contig_est_59842	control	ethylene	36.884	0	-inf	-nan	0.00015	0.00293213	yes	GO:0005840 ribosome cellular_component;GO:0003735 structural constituent of ribosome molecular_function;GO:0006412 translation biological_process
rt_contig_est_59883	control	ethylene	10.1461	0	-inf	-nan	5e-05	0.00117237	yes	NA
rt_contig_est_60943	control	ethylene	0	32.5989	inf	-nan	5e-05	0.00117237	yes	GO:0000139 Golgi membrane cellular_component;GO:0007030 Golgi organization biological_process;GO:0005797 Golgi medial cisterna cellular_component;GO:0005515 protein binding molecular_function
rt_contig_est_61017	control	ethylene	24.9906	9.95603	-1.32774	-4.22519	0.0019	0.0201863	yes	NA
rt_contig_est_6164	control	ethylene	6.72451	3.03406	-1.14818	-3.04315	0.001	0.0127593	yes	GO:0004721 phosphoprotein phosphatase activity molecular_function;GO:0044464 cell part cellular_component;EC:3.1.3.16
rt_contig_est_61985	control	ethylene	0	11.375	inf	-nan	5e-05	0.00117237	yes	GO:0016477 cell migration biological_process;GO:0050896 response to stimulus biological_process;GO:0005581 collagen cellular_component;GO:0009887 organ morphogenesis biological_process;GO:0009059 macromolecule biosynthetic process biological_process;GO:0005515 protein binding molecular_function;GO:0030198 extracellular matrix organization biological_process
rt_contig_est_62272	control	ethylene	9.1818	2.85032	-1.68765	-3.72679	0.00125	0.0147184	yes	NA
rt_contig_est_62629	control	ethylene	39.1331	0	-inf	-nan	0.00015	0.00293213	yes	NA
rt_contig_est_6304	control	ethylene	13.1209	4.7617	-1.46232	-4.10607	0.00015	0.00293213	yes	GO:0016020 membrane cellular_component;GO:0016023 cytoplasmic membrane-bounded vesicle cellular_component
rt_contig_est_6316	control	ethylene	1.34368	3.22495	1.26309	2.66572	0.00345	0.0318443	yes	GO:0017111 nucleoside-triphosphatase activity molecular_function;GO:0044238 primary metabolic process biological_process;GO:0016773 phosphotransferase activity, alcohol group as acceptor molecular_function;GO:0005524 ATP binding molecular_function;GO:0016310 phosphorylation biological_process;GO:0016301 kinase activity molecular_function;EC:3.6.1.15;EC:2.7.1.0
rt_contig_est_6322	control	ethylene	4.99777	2.17929	-1.19742	-2.98324	0.00035	0.00575887	yes	GO:0009982 pseudouridine synthase activity molecular_function;GO:0003723 RNA binding molecular_function;GO:0001522 pseudouridine synthesis biological_process;GO:0009536 plastid cellular_component;EC:5.4.99.12
rt_contig_est_63531	control	ethylene	0	6.81813	inf	-nan	0.00105	0.0129014	yes	GO:0043065 positive regulation of apoptotic process biological_process;GO:0055007 cardiac muscle cell differentiation biological_process;GO:0030056 hemidesmosome cellular_component;GO:0045665 negative regulation of neuron differentiation biological_process;GO:0005925 focal adhesion cellular_component;GO:0008277 regulation of G-protein coupled receptor protein signaling pathway biological_process;…
rt_contig_est_6438	control	ethylene	9.77839	24.6936	1.33647	5.63299	5e-05	0.00117237	yes	NA
rt_contig_est_6486	control	ethylene	2.76603	7.51145	1.44127	3.84471	0.00025	0.00437604	yes	NA
rt_contig_est_65367	control	ethylene	0	16.8319	inf	-nan	0.00025	0.00437604	yes	NA
rt_contig_est_65498	control	ethylene	0	7.81094	inf	-nan	0.0006	0.00879411	yes	GO:0006952 defense response biological_process;GO:0043531 ADP binding molecular_function;GO:0004721 phosphoprotein phosphatase activity molecular_function;EC:3.1.3.16
rt_contig_est_6552	control	ethylene	34.8694	169.909	2.28473	13.526	5e-05	0.00117237	yes	NA
rt_contig_est_65894	control	ethylene	0	7.73078	inf	-nan	5e-05	0.00117237	yes	GO:0005200 structural constituent of cytoskeleton molecular_function;GO:0031581 hemidesmosome assembly biological_process;GO:0008544 epidermis development biological_process;GO:0005515 protein binding molecular_function;GO:0005829 cytosol cellular_component;GO:0045095 keratin filament cellular_component
rt_contig_est_6634	control	ethylene	6.66612	15.3065	1.19922	5.44678	5e-05	0.00117237	yes	GO:0005794 Golgi apparatus cellular_component;GO:0005982 starch metabolic process biological_process;GO:0010417 glucuronoxylan biosynthetic process biological_process;GO:0080116 glucuronoxylan glucuronosyltransferase activity molecular_function;GO:0008466 glycogenin glucosyltransferase activity molecular_function;EC:2.4.1.186
rt_contig_est_66501	control	ethylene	0	8.36755	inf	-nan	5e-05	0.00117237	yes	NA
rt_contig_est_66520	control	ethylene	0	51.6946	inf	-nan	5e-05	0.00117237	yes	NA
rt_contig_est_66615	control	ethylene	0	373.418	inf	-nan	5e-05	0.00117237	yes	GO:0007601 visual perception biological_process;GO:0007411 axon guidance biological_process;GO:0034505 tooth mineralization biological_process;GO:0048407 platelet-derived growth factor binding molecular_function;GO:0030199 collagen fibril organization biological_process;GO:0007605 sensory perception of sound biological_process;GO:0005788 endoplasmic reticulum lumen cellular_component;GO:0005615 e…
rt_contig_est_66755	control	ethylene	0	18.4879	inf	-nan	5e-05	0.00117237	yes	GO:0016491 oxidoreductase activity molecular_function
rt_contig_est_66757	control	ethylene	0	10.2824	inf	-nan	5e-05	0.00117237	yes	GO:0032440 2-alkenal reductase [NAD(P)] activity molecular_function;GO:0055114 oxidation-reduction process biological_process;EC:1.3.1.74
rt_contig_est_66904	control	ethylene	0	5.86624	inf	-nan	5e-05	0.00117237	yes	NA
rt_contig_est_6692	control	ethylene	5.07704	20.5016	2.01367	6.27787	5e-05	0.00117237	yes	NA
rt_contig_est_6695	control	ethylene	7.31877	19.9053	1.44348	5.78538	5e-05	0.00117237	yes	NA
rt_contig_est_6704	control	ethylene	2.57834	7.08432	1.45818	3.20387	0.0014	0.0159776	yes	GO:0047800 cysteamine dioxygenase activity molecular_function;GO:0055114 oxidation-reduction process biological_process;EC:1.13.11.19
rt_contig_est_67218	control	ethylene	13.4464	29.3677	1.12701	4.32489	0.0004	0.00637104	yes	GO:0030001 metal ion transport biological_process;GO:0046872 metal ion binding molecular_function
rt_contig_est_67232	control	ethylene	12.0226	32.2696	1.42443	7.16533	5e-05	0.00117237	yes	GO:0016021 integral to membrane cellular_component
rt_contig_est_67572	control	ethylene	20.7471	0	-inf	-nan	5e-05	0.00117237	yes	GO:0004497 monooxygenase activity molecular_function
rt_contig_est_6778	control	ethylene	3.6778	28.2398	2.94081	7.77478	5e-05	0.00117237	yes	NA
rt_contig_est_6882	control	ethylene	10.6773	4.36058	-1.29195	-3.12258	0.00405	0.0355776	yes	GO:0005730 nucleolus cellular_component;GO:0046872 metal ion binding molecular_function;GO:0010090 trichome morphogenesis biological_process;GO:0009908 flower development biological_process;GO:0009965 leaf morphogenesis biological_process;GO:0009826 unidimensional cell growth biological_process;GO:0016573 histone acetylation biological_process;GO:0004402 histone acetyltransferase activity molecul…
rt_contig_est_69145	control	ethylene	0	10.7727	inf	-nan	5e-05	0.00117237	yes	GO:0006810 transport biological_process;GO:0016021 integral to membrane cellular_component
rt_contig_est_6972	control	ethylene	5.78764	2.69149	-1.10457	-2.52847	0.0054	0.0440047	yes	NA
rt_contig_est_69975	control	ethylene	0	7.78701	inf	-nan	5e-05	0.00117237	yes	GO:0050794 regulation of cellular process biological_process;GO:0006351 transcription, DNA-dependent biological_process
rt_contig_est_70029	control	ethylene	0	29.8984	inf	-nan	0.00105	0.0129014	yes	NA
rt_contig_est_70076	control	ethylene	0	4.71701	inf	-nan	0.00105	0.0129014	yes	NA
rt_contig_est_70194	control	ethylene	0	4.15862	inf	-nan	5e-05	0.00117237	yes	GO:0003700 sequence-specific DNA binding transcription factor activity molecular_function;GO:0009646 response to absence of light biological_process;GO:0009637 response to blue light biological_process;GO:0000976 transcription regulatory region sequence-specific DNA binding molecular_function;GO:0005634 nucleus cellular_component;GO:0006355 regulation of transcription, DNA-dependent biological_pr…
rt_contig_est_7031	control	ethylene	2.58842	11.8206	2.19117	4.00344	0.00175	0.0189328	yes	GO:0003677 DNA binding molecular_function
rt_contig_est_70409	control	ethylene	6.32152	19.2094	1.60347	4.32411	0.00145	0.0164194	yes	NA
rt_contig_est_7049	control	ethylene	18.8954	8.63147	-1.13036	-3.48212	0.0019	0.0201863	yes	NA
rt_contig_est_70972	control	ethylene	2.02782	11.323	2.48125	4.79977	0.00015	0.00293213	yes	NA
rt_contig_est_71062	control	ethylene	0	10.6427	inf	-nan	5e-05	0.00117237	yes	NA
rt_contig_est_71088	control	ethylene	9.37309	51.0737	2.44599	8.14709	5e-05	0.00117237	yes	NA
rt_contig_est_72438	control	ethylene	0	127.869	inf	-nan	5e-05	0.00117237	yes	NA
rt_contig_est_7250	control	ethylene	4.72743	10.7278	1.18222	3.36491	0.00105	0.0129014	yes	GO:0020037 heme binding molecular_function;GO:0005344 oxygen transporter activity molecular_function;GO:0015671 oxygen transport biological_process;GO:0005506 iron ion binding molecular_function;GO:0001666 response to hypoxia biological_process;GO:0019825 oxygen binding molecular_function
rt_contig_est_7324	control	ethylene	7.34432	18.8399	1.35909	5.89319	5e-05	0.00117237	yes	GO:0005829 cytosol cellular_component;GO:0006623 protein targeting to vacuole biological_process;GO:0042406 extrinsic to endoplasmic reticulum membrane cellular_component;GO:0006888 ER to Golgi vesicle-mediated transport biological_process
rt_contig_est_73837	control	ethylene	87.3469	0	-inf	-nan	5e-05	0.00117237	yes	NA
rt_contig_est_74056	control	ethylene	0	8.09376	inf	-nan	0.00025	0.00437604	yes	NA
rt_contig_est_7433	control	ethylene	7.1517	14.4807	1.01777	3.21026	0.0021	0.0217019	yes	NA
rt_contig_est_74548	control	ethylene	9.61245	21.3271	1.14971	3.66806	0.00265	0.0260214	yes	GO:0005737 cytoplasm cellular_component;GO:0016567 protein ubiquitination biological_process;GO:0005524 ATP binding molecular_function;GO:0004842 ubiquitin-protein ligase activity molecular_function;GO:0005634 nucleus cellular_component;EC:6.3.2.19
rt_contig_est_74549	control	ethylene	0	8.41398	inf	-nan	5e-05	0.00117237	yes	GO:0016491 oxidoreductase activity molecular_function
rt_contig_est_74652	control	ethylene	10.435	108.804	3.38224	14.625	5e-05	0.00117237	yes	NA
rt_contig_est_74810	control	ethylene	666.697	284.959	-1.22628	-7.02957	5e-05	0.00117237	yes	NA
rt_contig_est_74828	control	ethylene	0	22.1515	inf	-nan	5e-05	0.00117237	yes	GO:0004806 triglyceride lipase activity molecular_function;GO:0009507 chloroplast cellular_component;GO:0047714 galactolipase activity molecular_function;GO:0006629 lipid metabolic process biological_process;GO:0008970 phosphatidylcholine 1-acylhydrolase activity molecular_function;EC:3.1.1.3;EC:3.1.1.26;EC:3.1.1.32
rt_contig_est_750	control	ethylene	5.92006	37.9554	2.68062	8.88214	5e-05	0.00117237	yes	NA
rt_contig_est_7528	control	ethylene	41.3548	93.4967	1.17686	7.5979	5e-05	0.00117237	yes	NA
rt_contig_est_754	control	ethylene	10.9129	76.8912	2.81679	13.4525	5e-05	0.00117237	yes	NA
rt_contig_est_7564	control	ethylene	11.9657	29.4756	1.30062	5.83668	5e-05	0.00117237	yes	GO:0006457 protein folding biological_process;GO:0051082 unfolded protein binding molecular_function;GO:0031072 heat shock protein binding molecular_function;GO:0009536 plastid cellular_component
rt_contig_est_7576	control	ethylene	11.0863	40.9861	1.88636	6.78847	5e-05	0.00117237	yes	NA
rt_contig_est_75901	control	ethylene	2.07223	5.71344	1.46318	2.66498	0.0046	0.0390144	yes	GO:0006597 spermine biosynthetic process biological_process;GO:0004014 adenosylmethionine decarboxylase activity molecular_function;GO:0008295 spermidine biosynthetic process biological_process;EC:4.1.1.50
rt_contig_est_7609	control	ethylene	15.2669	41.4437	1.44075	6.5297	5e-05	0.00117237	yes	NA
rt_contig_est_7676	control	ethylene	60.9407	29.7463	-1.0347	-5.49994	0.003	0.0286408	yes	NA
rt_contig_est_77540	control	ethylene	0	9.61021	inf	-nan	5e-05	0.00117237	yes	GO:0005634 nucleus cellular_component;GO:0005515 protein binding molecular_function;GO:0007399 nervous system development biological_process
rt_contig_est_7778	control	ethylene	11.2216	27.1423	1.27426	4.88109	0.00015	0.00293213	yes	NA
rt_contig_est_77835	control	ethylene	0	3.5447	inf	-nan	5e-05	0.00117237	yes	GO:0010033 response to organic substance biological_process;GO:0050794 regulation of cellular process biological_process
rt_contig_est_7784	control	ethylene	67.0522	32.7901	-1.03202	-5.87242	5e-05	0.00117237	yes	NA
rt_contig_est_7849	control	ethylene	2.14248	19.2142	3.16481	8.41688	5e-05	0.00117237	yes	GO:0004683 calmodulin-dependent protein kinase activity molecular_function;GO:0009268 response to pH biological_process;GO:0006468 protein phosphorylation biological_process;GO:0005524 ATP binding molecular_function;GO:0007165 signal transduction biological_process;EC:2.7.11.17
rt_contig_est_78514	control	ethylene	3.76805	1.25262	-1.58887	-3.29327	0.00145	0.0164194	yes	GO:0009411 response to UV biological_process;GO:0051287 NAD binding molecular_function;GO:0055114 oxidation-reduction process biological_process;GO:0008270 zinc ion binding molecular_function;GO:0000105 histidine biosynthetic process biological_process;GO:0009555 pollen development biological_process;GO:0009570 chloroplast stroma cellular_component;GO:0004399 histidinol dehydrogenase activity mol…
rt_contig_est_7861	control	ethylene	4.22753	1.8917	-1.16013	-2.66074	0.00525	0.0430418	yes	GO:0004672 protein kinase activity molecular_function;GO:0009987 cellular process biological_process;GO:1901363 heterocyclic compound binding molecular_function;GO:0097159 organic cyclic compound binding molecular_function
rt_contig_est_78740	control	ethylene	0	37.1462	inf	-nan	5e-05	0.00117237	yes	GO:0030168 platelet activation biological_process;GO:0010038 response to metal ion biological_process;GO:0031093 platelet alpha granule lumen cellular_component;GO:0005518 collagen binding molecular_function;GO:0048513 organ development biological_process;GO:0002576 platelet degranulation biological_process;GO:0005578 proteinaceous extracellular matrix cellular_component;GO:0010033 response to or…
rt_contig_est_78897	control	ethylene	8.66326	3.08873	-1.4879	-3.82752	0.0001	0.00213808	yes	GO:0008474 palmitoyl-(protein) hydrolase activity molecular_function;GO:0006464 cellular protein modification process biological_process;EC:3.1.2.22
rt_contig_est_7896	control	ethylene	17.0301	7.25528	-1.23098	-3.86857	0.00035	0.00575887	yes	NA
rt_contig_est_79344	control	ethylene	6.39037	29.7891	2.22081	9.86727	5e-05	0.00117237	yes	GO:0000145 exocyst cellular_component;GO:0006887 exocytosis biological_process
rt_contig_est_8012	control	ethylene	4.69817	24.649	2.39136	7.94971	5e-05	0.00117237	yes	GO:0009611 response to wounding biological_process
rt_contig_est_8034	control	ethylene	2.64542	8.19371	1.63102	3.78387	0.0006	0.00879411	yes	NA
rt_contig_est_80569	control	ethylene	0.655668	3.13082	2.2555	3.22809	0.00585	0.0462187	yes	NA
rt_contig_est_8064	control	ethylene	0.988619	7.21058	2.86663	4.93389	5e-05	0.00117237	yes	NA
rt_contig_est_8084	control	ethylene	8.95903	4.36667	-1.03681	-2.842	0.0029	0.0279398	yes	GO:0030247 polysaccharide binding molecular_function
rt_contig_est_80910	control	ethylene	5.57723	16.4181	1.55766	6.22071	5e-05	0.00117237	yes	GO:0071281 cellular response to iron ion biological_process;GO:0071369 cellular response to ethylene stimulus biological_process;GO:0042802 identical protein binding molecular_function;GO:0005524 ATP binding molecular_function;GO:0046522 S-methyl-5-thioribose kinase activity molecular_function;GO:0016310 phosphorylation biological_process;GO:0019284 L-methionine biosynthetic process from S-adenos…
rt_contig_est_80998	control	ethylene	0	5.38653	inf	-nan	0.00025	0.00437604	yes	NA
rt_contig_est_81185	control	ethylene	7.44739	39.398	2.40331	6.65165	0.00035	0.00575887	yes	NA
rt_contig_est_8124	control	ethylene	2.37516	6.80535	1.51864	3.47272	0.0009	0.0119844	yes	GO:0016874 ligase activity molecular_function;GO:0003700 sequence-specific DNA binding transcription factor activity molecular_function;GO:0043565 sequence-specific DNA binding molecular_function;GO:0046983 protein dimerization activity molecular_function;GO:0006355 regulation of transcription, DNA-dependent biological_process
rt_contig_est_8156	control	ethylene	130.612	49.7573	-1.39231	-10.3	5e-05	0.00117237	yes	NA
rt_contig_est_81810	control	ethylene	5.75849	11.8351	1.0393	2.76945	0.0063	0.048796	yes	GO:0051262 protein tetramerization biological_process;GO:0016311 dephosphorylation biological_process;GO:0016791 phosphatase activity molecular_function;GO:0016036 cellular response to phosphate starvation biological_process;GO:0004427 inorganic diphosphatase activity molecular_function;EC:3.1.3.0;EC:3.6.1.1
rt_contig_est_8189	control	ethylene	7.55523	16.0077	1.08322	3.56662	0.0008	0.0110172	yes	NA
rt_contig_est_82016	control	ethylene	0	5.26951	inf	-nan	0.00105	0.0129014	yes	GO:0046983 protein dimerization activity molecular_function;GO:0050630 (iso)eugenol O-methyltransferase activity molecular_function;GO:0032259 methylation biological_process;EC:2.1.1.146
rt_contig_est_8223	control	ethylene	4.14363	10.7076	1.36967	3.1709	0.0023	0.0233229	yes	GO:0055085 transmembrane transport biological_process;GO:0016021 integral to membrane cellular_component;GO:0009628 response to abiotic stimulus biological_process;GO:0015672 monovalent inorganic cation transport biological_process;GO:0015085 calcium ion transmembrane transporter activity molecular_function;GO:0005774 vacuolar membrane cellular_component;GO:0042221 response to chemical stimulus b…
rt_contig_est_82569	control	ethylene	0	14.3407	inf	-nan	5e-05	0.00117237	yes	GO:0006952 defense response biological_process;GO:0051707 response to other organism biological_process;GO:0050789 regulation of biological process biological_process
rt_contig_est_82572	control	ethylene	18.9269	47.3743	1.32367	6.2727	5e-05	0.00117237	yes	NA
rt_contig_est_8273	control	ethylene	4.62246	38.9024	3.07312	8.21824	5e-05	0.00117237	yes	GO:0010200 response to chitin biological_process;GO:0009741 response to brassinosteroid stimulus biological_process;GO:0008270 zinc ion binding molecular_function;GO:0016874 ligase activity molecular_function
rt_contig_est_82954	control	ethylene	3.19435	23.3514	2.86992	9.15716	5e-05	0.00117237	yes	GO:0046777 protein autophosphorylation biological_process;GO:0004674 protein serine/threonine kinase activity molecular_function;GO:0005730 nucleolus cellular_component;GO:0005524 ATP binding molecular_function;GO:0004715 non-membrane spanning protein tyrosine kinase activity molecular_function;GO:0005737 cytoplasm cellular_component;GO:0050832 defense response to fungus biological_process;GO:000…
rt_contig_est_83198	control	ethylene	3.4353	9.77373	1.50847	4.74973	5e-05	0.00117237	yes	GO:0015759 beta-glucoside transport biological_process;GO:0005887 integral to plasma membrane cellular_component;GO:0055085 transmembrane transport biological_process;GO:0015573 beta-glucoside transmembrane transporter activity molecular_function;GO:0005351 sugar:hydrogen symporter activity molecular_function;GO:0008515 sucrose transmembrane transporter activity molecular_function;GO:0015770 sucr…
rt_contig_est_833	control	ethylene	7.58294	3.60085	-1.07442	-2.86795	0.00245	0.0245155	yes	GO:0003677 DNA binding molecular_function
rt_contig_est_8332	control	ethylene	2.67066	10.9919	2.04117	4.46528	0.00085	0.0114966	yes	GO:0006351 transcription, DNA-dependent biological_process
rt_contig_est_83434	control	ethylene	7.86494	23.6858	1.59052	5.93248	5e-05	0.00117237	yes	GO:0005758 mitochondrial intermembrane space cellular_component;GO:0005507 copper ion binding molecular_function;GO:0070469 respiratory chain cellular_component;GO:0005886 plasma membrane cellular_component;GO:0009055 electron carrier activity molecular_function;GO:0005506 iron ion binding molecular_function;GO:0020037 heme binding molecular_function;GO:0022900 electron transport chain biological…
rt_contig_est_83685	control	ethylene	2.45611	5.53697	1.17272	3.10508	0.0005	0.00762984	yes	GO:0006526 arginine biosynthetic process biological_process;GO:0004358 glutamate N-acetyltransferase activity molecular_function;GO:0009507 chloroplast cellular_component;GO:0004042 acetyl-CoA:L-glutamate N-acetyltransferase activity molecular_function;EC:2.3.1.35;EC:2.3.1.1
rt_contig_est_83886	control	ethylene	9.65041	234.772	4.60453	14.9615	5e-05	0.00117237	yes	GO:0005272 sodium channel activity molecular_function;GO:0005524 ATP binding molecular_function;GO:0016020 membrane cellular_component;GO:0035725 sodium ion transmembrane transport biological_process
rt_contig_est_8439	control	ethylene	0.839604	4.22583	2.33145	3.95743	0.0021	0.0217019	yes	NA
rt_contig_est_84857	control	ethylene	4.58372	2.16219	-1.08402	-2.92108	0.00085	0.0114966	yes	GO:0050660 flavin adenine dinucleotide binding molecular_function;GO:0009409 response to cold biological_process;GO:0046686 response to cadmium ion biological_process;GO:0016656 monodehydroascorbate reductase (NADH) activity molecular_function;GO:0010319 stromule cellular_component;GO:0005524 ATP binding molecular_function;GO:0009570 chloroplast stroma cellular_component;GO:0003906 DNA-(apurinic …
rt_contig_est_8487	control	ethylene	0.704503	3.23009	2.1969	3.61147	0.00085	0.0114966	yes	GO:0010200 response to chitin biological_process;GO:0016567 protein ubiquitination biological_process;GO:0004842 ubiquitin-protein ligase activity molecular_function;GO:0009536 plastid cellular_component;GO:0000151 ubiquitin ligase complex cellular_component;EC:6.3.2.19
rt_contig_est_85416	control	ethylene	1.61728	6.52474	2.01236	4.17619	5e-05	0.00117237	yes	GO:0009505 plant-type cell wall cellular_component
rt_contig_est_8550	control	ethylene	8.82586	4.1346	-1.09399	-2.95311	0.00195	0.0205445	yes	NA
rt_contig_est_85530	control	ethylene	6.46771	17.7878	1.45956	5.69219	5e-05	0.00117237	yes	NA
rt_contig_est_8575	control	ethylene	2.64627	14.8653	2.48992	7.31704	5e-05	0.00117237	yes	GO:0006855 drug transmembrane transport biological_process;GO:0016020 membrane cellular_component;GO:0015297 antiporter activity molecular_function;GO:0015238 drug transmembrane transporter activity molecular_function
rt_contig_est_85976	control	ethylene	1.1282	3.86599	1.77681	3.93755	0.00015	0.00293213	yes	GO:0009615 response to virus biological_process;GO:0005618 cell wall cellular_component;GO:0055114 oxidation-reduction process biological_process;GO:0005730 nucleolus cellular_component;GO:0009409 response to cold biological_process;GO:0009941 chloroplast envelope cellular_component;GO:0009408 response to heat biological_process;GO:0009617 response to bacterium biological_process;GO:0005524 ATP b…
rt_contig_est_86122	control	ethylene	0	13.6748	inf	-nan	5e-05	0.00117237	yes	GO:0006979 response to oxidative stress biological_process;GO:0055114 oxidation-reduction process biological_process;GO:0009651 response to salt stress biological_process;GO:0004834 tryptophan synthase activity molecular_function;GO:0009570 chloroplast stroma cellular_component;GO:0032440 2-alkenal reductase [NAD(P)] activity molecular_function;GO:0000162 tryptophan biosynthetic process biologica…
rt_contig_est_86123	control	ethylene	0	7.41488	inf	-nan	5e-05	0.00117237	yes	GO:0006979 response to oxidative stress biological_process;GO:0055114 oxidation-reduction process biological_process;GO:0009651 response to salt stress biological_process;GO:0004834 tryptophan synthase activity molecular_function;GO:0009570 chloroplast stroma cellular_component;GO:0032440 2-alkenal reductase [NAD(P)] activity molecular_function;GO:0000162 tryptophan biosynthetic process biologica…
rt_contig_est_86321	control	ethylene	8.91196	43.0202	2.2712	9.99519	5e-05	0.00117237	yes	GO:0009987 cellular process biological_process
rt_contig_est_8644	control	ethylene	7.73088	38.4597	2.31464	7.72586	5e-05	0.00117237	yes	NA
rt_contig_est_8650	control	ethylene	5.87556	12.8438	1.12827	3.54844	0.0004	0.00637104	yes	NA
rt_contig_est_8654	control	ethylene	2.44608	12.0886	2.30511	5.89312	5e-05	0.00117237	yes	GO:0016757 transferase activity, transferring glycosyl groups molecular_function;GO:0016020 membrane cellular_component
rt_contig_est_86625	control	ethylene	0	11.4052	inf	-nan	0.00105	0.0129014	yes	NA
rt_contig_est_87445	control	ethylene	4.86136	11.4742	1.23896	3.20984	0.00415	0.0363043	yes	GO:0006457 protein folding biological_process;GO:0005794 Golgi apparatus cellular_component;GO:0016023 cytoplasmic membrane-bounded vesicle cellular_component;GO:0000413 protein peptidyl-prolyl isomerization biological_process;GO:0003755 peptidyl-prolyl cis-trans isomerase activity molecular_function;EC:5.2.1.8
rt_contig_est_876	control	ethylene	9.16912	35.4754	1.95196	9.99245	5e-05	0.00117237	yes	GO:0009939 positive regulation of gibberellic acid mediated signaling pathway biological_process;GO:0048869 cellular developmental process biological_process;GO:0048507 meristem development biological_process;GO:0048444 floral organ morphogenesis biological_process;GO:0016787 hydrolase activity molecular_function;GO:0010325 raffinose family oligosaccharide biosynthetic process biological_process
rt_contig_est_8765	control	ethylene	2.37276	7.59079	1.67768	3.58163	0.00195	0.0205445	yes	GO:0003676 nucleic acid binding molecular_function;GO:0009505 plant-type cell wall cellular_component
rt_contig_est_87706	control	ethylene	34.2553	13.7632	-1.31551	-4.80557	0.00575	0.0457919	yes	NA
rt_contig_est_87905	control	ethylene	1.67971	5.7859	1.78433	4.63859	5e-05	0.00117237	yes	GO:0009416 response to light stimulus biological_process;GO:0004871 signal transducer activity molecular_function;GO:0007165 signal transduction biological_process
rt_contig_est_88	control	ethylene	13.0497	57.9872	2.15171	10.9907	5e-05	0.00117237	yes	GO:0008270 zinc ion binding molecular_function;GO:0010200 response to chitin biological_process;GO:0009737 response to abscisic acid stimulus biological_process
rt_contig_est_88114	control	ethylene	9.85713	4.86956	-1.01738	-2.90855	0.00165	0.0181308	yes	GO:0005886 plasma membrane cellular_component;GO:0006468 protein phosphorylation biological_process;GO:0005524 ATP binding molecular_function;GO:0004674 protein serine/threonine kinase activity molecular_function;EC:2.7.11.0
rt_contig_est_88173	control	ethylene	21.1947	10.407	-1.02615	-4.92323	5e-05	0.00117237	yes	GO:0002229 defense response to oomycetes biological_process;GO:0017057 6-phosphogluconolactonase activity molecular_function;GO:0005777 peroxisome cellular_component;GO:0071461 cellular response to redox state biological_process;GO:0006098 pentose-phosphate shunt biological_process;GO:0042742 defense response to bacterium biological_process;GO:0009570 chloroplast stroma cellular_component;GO:0005…
rt_contig_est_88456	control	ethylene	4.02672	14.522	1.85056	6.5312	5e-05	0.00117237	yes	GO:0005488 binding molecular_function;GO:0009628 response to abiotic stimulus biological_process;GO:0006950 response to stress biological_process
rt_contig_est_8964	control	ethylene	21.326	8.84477	-1.26972	-3.69503	0.00555	0.0446691	yes	GO:0003899 DNA-directed RNA polymerase activity molecular_function;GO:0006351 transcription, DNA-dependent biological_process;GO:0030880 RNA polymerase complex cellular_component;GO:0003677 DNA binding molecular_function;EC:2.7.7.6
rt_contig_est_89873	control	ethylene	2.12792	5.91483	1.47489	3.26489	0.00075	0.0104967	yes	GO:0005829 cytosol cellular_component;GO:0006012 galactose metabolic process biological_process;GO:0010053 root epidermal cell differentiation biological_process;GO:0005795 Golgi stack cellular_component;GO:0046983 protein dimerization activity molecular_function;GO:0000166 nucleotide binding molecular_function;GO:0003978 UDP-glucose 4-epimerase activity molecular_function;GO:0050662 coenzyme bin…
rt_contig_est_89942	control	ethylene	3.9543	23.795	2.58917	10.8183	5e-05	0.00117237	yes	GO:0006810 transport biological_process
rt_contig_est_89959	control	ethylene	1.752	6.67046	1.92878	4.99984	5e-05	0.00117237	yes	GO:0006355 regulation of transcription, DNA-dependent biological_process
rt_contig_est_90142	control	ethylene	408.17	186.812	-1.12759	-8.82232	5e-05	0.00117237	yes	NA
rt_contig_est_9034	control	ethylene	7.39383	3.54297	-1.06137	-2.96851	0.00115	0.0138248	yes	NA
rt_contig_est_90836	control	ethylene	0	11.4178	inf	-nan	0.00105	0.0129014	yes	NA
rt_contig_est_90936	control	ethylene	1.57272	18.2195	3.53415	5.29582	0.0008	0.0110172	yes	GO:0006468 protein phosphorylation biological_process;GO:0004674 protein serine/threonine kinase activity molecular_function;GO:0009741 response to brassinosteroid stimulus biological_process;GO:0044699 single-organism process biological_process;GO:0005524 ATP binding molecular_function;GO:0050794 regulation of cellular process biological_process;GO:0009826 unidimensional cell growth biological_p…
rt_contig_est_90953	control	ethylene	2.63024	9.01724	1.77749	4.49669	5e-05	0.00117237	yes	NA
rt_contig_est_91102	control	ethylene	2.83589	8.32134	1.55301	4.75779	5e-05	0.00117237	yes	NA
rt_contig_est_91262	control	ethylene	5.03083	2.27761	-1.14328	-3.42364	0.00025	0.00437604	yes	GO:0005886 plasma membrane cellular_component;GO:0004721 phosphoprotein phosphatase activity molecular_function;EC:3.1.3.16
rt_contig_est_9128	control	ethylene	1.29864	7.63196	2.55505	4.18722	0.0006	0.00879411	yes	GO:0016021 integral to membrane cellular_component;GO:0008324 cation transmembrane transporter activity molecular_function;GO:0006812 cation transport biological_process;GO:0005886 plasma membrane cellular_component;GO:0055085 transmembrane transport biological_process
rt_contig_est_914	control	ethylene	46.056	100.684	1.12837	6.51657	5e-05	0.00117237	yes	GO:0006468 protein phosphorylation biological_process;GO:0005524 ATP binding molecular_function;GO:0004674 protein serine/threonine kinase activity molecular_function;EC:2.7.11.0
rt_contig_est_91671	control	ethylene	168.939	56.0569	-1.59154	-16.3	0.00605	0.0474816	yes	GO:0006814 sodium ion transport biological_process;GO:0055114 oxidation-reduction process biological_process;GO:0030955 potassium ion binding molecular_function;GO:0009414 response to water deprivation biological_process;GO:0005739 mitochondrion cellular_component;GO:0009651 response to salt stress biological_process;GO:0009926 auxin polar transport biological_process;GO:0006571 tyrosine biosynth…
rt_contig_est_9200	control	ethylene	4.18281	16.7651	2.00292	6.20925	5e-05	0.00117237	yes	GO:0005794 Golgi apparatus cellular_component;GO:0010105 negative regulation of ethylene mediated signaling pathway biological_process;GO:0005783 endoplasmic reticulum cellular_component
rt_contig_est_9229	control	ethylene	2.93414	7.08184	1.27119	2.88241	0.00465	0.0393679	yes	NA
rt_contig_est_93256	control	ethylene	0	3.33903	inf	-nan	5e-05	0.00117237	yes	GO:0009978 allene oxide synthase activity molecular_function;GO:0031407 oxylipin metabolic process biological_process;GO:0009753 response to jasmonic acid stimulus biological_process;GO:0055114 oxidation-reduction process biological_process;GO:0009620 response to fungus biological_process;GO:0005739 mitochondrion cellular_component;GO:0009611 response to wounding biological_process;GO:0009941 chl…
rt_contig_est_93390	control	ethylene	22.7726	86.3049	1.92214	11.0223	5e-05	0.00117237	yes	NA
rt_contig_est_9410	control	ethylene	4.05431	10.1998	1.33102	4.08519	5e-05	0.00117237	yes	NA
rt_contig_est_94111	control	ethylene	0	16.2986	inf	-nan	0.00105	0.0129014	yes	NA
rt_contig_est_94234	control	ethylene	1.00712	2.609	1.37327	2.88785	0.00235	0.0236903	yes	GO:0008353 RNA polymerase II carboxy-terminal domain kinase activity molecular_function;GO:0006468 protein phosphorylation biological_process;GO:0005524 ATP binding molecular_function;EC:2.7.11.23
rt_contig_est_94374	control	ethylene	48.9803	19.0285	-1.36404	-7.20557	5e-05	0.00117237	yes	GO:0009414 response to water deprivation biological_process;GO:0043169 cation binding molecular_function;GO:0016161 beta-amylase activity molecular_function;GO:0005983 starch catabolic process biological_process;GO:0005634 nucleus cellular_component;GO:0005829 cytosol cellular_component;EC:3.2.1.2
rt_contig_est_9445	control	ethylene	3.96875	28.7408	2.85634	8.43096	5e-05	0.00117237	yes	NA
rt_contig_est_94573	control	ethylene	10.9684	30.6688	1.48343	5.45445	5e-05	0.00117237	yes	GO:0005829 cytosol cellular_component;GO:0005524 ATP binding molecular_function;GO:0004713 protein tyrosine kinase activity molecular_function;GO:0000186 activation of MAPKK activity biological_process;GO:0004709 MAP kinase kinase kinase activity molecular_function;GO:0005886 plasma membrane cellular_component;GO:0000165 MAPK cascade biological_process;EC:2.7.10.0;EC:2.7.11.25
rt_contig_est_9458	control	ethylene	15.2754	31.3957	1.03936	5.49676	5e-05	0.00117237	yes	GO:0031463 Cul3-RING ubiquitin ligase complex cellular_component
rt_contig_est_9518	control	ethylene	8.22879	16.8432	1.03342	4.05348	5e-05	0.00117237	yes	NA
rt_contig_est_952	control	ethylene	22.7018	9.9912	-1.18407	-5.8546	5e-05	0.00117237	yes	NA
rt_contig_est_9544	control	ethylene	35.9118	16.5923	-1.11395	-6.25713	5e-05	0.00117237	yes	GO:0005975 carbohydrate metabolic process biological_process;GO:0004568 chitinase activity molecular_function;GO:0043169 cation binding molecular_function;GO:0006032 chitin catabolic process biological_process;EC:3.2.1.14
rt_contig_est_9579	control	ethylene	4.77827	14.4328	1.59479	4.87234	5e-05	0.00117237	yes	GO:0008198 ferrous iron binding molecular_function;GO:0006725 cellular aromatic compound metabolic process biological_process;GO:0016702 oxidoreductase activity, acting on single donors with incorporation of molecular oxygen, incorporation of two atoms of oxygen molecular_function;GO:0055114 oxidation-reduction process biological_process;GO:0008270 zinc ion binding molecular_function;EC:1.13.11.0
rt_contig_est_9592	control	ethylene	118.656	239.639	1.01407	5.94081	5e-05	0.00117237	yes	NA
rt_contig_est_95962	control	ethylene	16.4022	60.5622	1.88453	9.35812	5e-05	0.00117237	yes	GO:0006597 spermine biosynthetic process biological_process;GO:0004014 adenosylmethionine decarboxylase activity molecular_function;GO:0008295 spermidine biosynthetic process biological_process;EC:4.1.1.50
rt_contig_est_9613	control	ethylene	57.4399	27.1617	-1.08048	-5.42048	0.0008	0.0110172	yes	NA
rt_contig_est_9642	control	ethylene	5.85388	13.604	1.21657	3.48668	0.00075	0.0104967	yes	GO:0005730 nucleolus cellular_component;GO:0009414 response to water deprivation biological_process;GO:0043565 sequence-specific DNA binding molecular_function;GO:0009737 response to abscisic acid stimulus biological_process;GO:0009408 response to heat biological_process
rt_contig_est_96462	control	ethylene	13.2595	30.149	1.18508	4.87544	5e-05	0.00117237	yes	GO:0016746 transferase activity, transferring acyl groups molecular_function
rt_contig_est_968	control	ethylene	3.33656	10.972	1.71739	4.0465	0.0003	0.00509569	yes	GO:0043231 intracellular membrane-bounded organelle cellular_component;GO:0007264 small GTPase mediated signal transduction biological_process;GO:0009860 pollen tube growth biological_process;GO:0044444 cytoplasmic part cellular_component;GO:0016787 hydrolase activity molecular_function;GO:0015031 protein transport biological_process;GO:0005525 GTP binding molecular_function;GO:0005886 plasma mem…
rt_contig_est_9703	control	ethylene	3.21937	7.7524	1.26786	3.81902	0.0001	0.00213808	yes	GO:0016021 integral to membrane cellular_component;GO:0006873 cellular ion homeostasis biological_process;GO:0005886 plasma membrane cellular_component;GO:0055085 transmembrane transport biological_process
rt_contig_est_97592	control	ethylene	3.84094	9.90837	1.36719	5.98213	5e-05	0.00117237	yes	GO:0000156 phosphorelay response regulator activity molecular_function;GO:0035556 intracellular signal transduction biological_process;GO:0051740 ethylene binding molecular_function;GO:0018106 peptidyl-histidine phosphorylation biological_process;GO:0006355 regulation of transcription, DNA-dependent biological_process;GO:0023014 signal transduction by phosphorylation biological_process;GO:0005524…
rt_contig_est_97595	control	ethylene	1.44943	16.2204	3.48425	9.15752	5e-05	0.00117237	yes	GO:0000156 phosphorelay response regulator activity molecular_function;GO:0035556 intracellular signal transduction biological_process;GO:0051740 ethylene binding molecular_function;GO:0018106 peptidyl-histidine phosphorylation biological_process;GO:0006355 regulation of transcription, DNA-dependent biological_process;GO:0023014 signal transduction by phosphorylation biological_process;GO:0005524…
rt_contig_est_97684	control	ethylene	1.90057	6.74121	1.82658	3.7159	0.00185	0.0197772	yes	GO:0005886 plasma membrane cellular_component
rt_contig_est_9855	control	ethylene	60.5365	175.537	1.5359	8.29796	5e-05	0.00117237	yes	NA
rt_contig_est_98626	control	ethylene	1.98473	4.47296	1.17229	2.73215	0.00175	0.0189328	yes	GO:0005737 cytoplasm cellular_component;GO:0003676 nucleic acid binding molecular_function;GO:0046686 response to cadmium ion biological_process;GO:0006422 aspartyl-tRNA aminoacylation biological_process;GO:0005524 ATP binding molecular_function;GO:0004815 aspartate-tRNA ligase activity molecular_function;EC:6.1.1.12
rt_contig_est_9883	control	ethylene	11.5601	29.2298	1.33829	5.38925	5e-05	0.00117237	yes	GO:0005886 plasma membrane cellular_component;GO:0034051 negative regulation of plant-type hypersensitive response biological_process
rt_contig_est_99223	control	ethylene	0	2.91626	inf	-nan	5e-05	0.00117237	yes	GO:0010119 regulation of stomatal movement biological_process;GO:0009414 response to water deprivation biological_process;GO:0008553 hydrogen-exporting ATPase activity, phosphorylative mechanism molecular_function;GO:0005773 vacuole cellular_component;GO:0016021 integral to membrane cellular_component;GO:0046872 metal ion binding molecular_function;GO:0006754 ATP biosynthetic process biological_p…
rt_contig_est_99505	control	ethylene	1.57637	16.8916	3.42162	5.60315	0.00015	0.00293213	yes	GO:0019005 SCF ubiquitin ligase complex cellular_component;GO:0005634 nucleus cellular_component;GO:0009723 response to ethylene stimulus biological_process
rt_contig_est_99507	control	ethylene	4.12419	26.646	2.69174	10.0626	5e-05	0.00117237	yes	GO:0019005 SCF ubiquitin ligase complex cellular_component;GO:0005634 nucleus cellular_component;GO:0009723 response to ethylene stimulus biological_process
rt_contig_est_99508	control	ethylene	22.3766	190.254	3.08786	16.4519	5e-05	0.00117237	yes	GO:0019005 SCF ubiquitin ligase complex cellular_component;GO:0005634 nucleus cellular_component;GO:0009723 response to ethylene stimulus biological_process
rt_contig_est_9990	control	ethylene	0	17.1033	inf	-nan	0.00105	0.0129014	yes	NA
rt_contig_est_9991	control	ethylene	3.8648	8.5678	1.14853	3.12433	0.0011	0.0133767	yes	NA

## Sheet: JA-related genes
The genes identified to be associated with JA response
gene_id	sample_1	sample_2	value_1	value_2	log2(fold_change)	test_stat	p_value	q_value	significant	Goannotation
rt_contig_est_101000	control	jasmonic_acid	0	4.6547	inf	-nan	0.00105	0.0202558	yes	NA
rt_contig_est_102739	control	jasmonic_acid	68.7327	152.239	1.14727	11.5938	0.0032	0.0449747	yes	NA
rt_contig_est_103549	control	jasmonic_acid	14.4775	0	-inf	-nan	0.00095	0.0192327	yes	NA
rt_contig_est_103779	control	jasmonic_acid	247.115	0	-inf	-nan	5e-05	0.00201544	yes	NA
rt_contig_est_103911	control	jasmonic_acid	8.6436	0	-inf	-nan	0.00095	0.0192327	yes	NA
rt_contig_est_10497	control	jasmonic_acid	10.6523	29.1425	1.45196	6.64584	5e-05	0.00201544	yes	NA
rt_contig_est_10509	control	jasmonic_acid	2.25206	10.4284	2.2112	6.08724	5e-05	0.00201544	yes	GO:0020037 heme binding molecular_function;GO:0005506 iron ion binding molecular_function;GO:0009055 electron carrier activity molecular_function;GO:0070330 aromatase activity molecular_function;GO:0055114 oxidation-reduction process biological_process;GO:0018685 alkane 1-monooxygenase activity molecular_function;EC:1.14.14.1;EC:1.14.15.3
rt_contig_est_106343	control	jasmonic_acid	17.881	0	-inf	-nan	5e-05	0.00201544	yes	GO:0005743 mitochondrial inner membrane cellular_component;GO:0005507 copper ion binding molecular_function;GO:0070469 respiratory chain cellular_component;GO:0009055 electron carrier activity molecular_function;GO:0020037 heme binding molecular_function;GO:0016021 integral to membrane cellular_component;GO:0022904 respiratory electron transport chain biological_process;GO:0004129 cytochrome-c ox…
rt_contig_est_106679	control	jasmonic_acid	11.8301	0	-inf	-nan	0.00015	0.004914	yes	NA
rt_contig_est_108064	control	jasmonic_acid	0	9.11115	inf	-nan	0.00105	0.0202558	yes	NA
rt_contig_est_10878	control	jasmonic_acid	11.749	24.8939	1.08325	5.10328	5e-05	0.00201544	yes	GO:0080167 response to karrikin biological_process;GO:0050589 leucocyanidin oxygenase activity molecular_function;GO:0005506 iron ion binding molecular_function;GO:0016702 oxidoreductase activity, acting on single donors with incorporation of molecular oxygen, incorporation of two atoms of oxygen molecular_function;GO:0055114 oxidation-reduction process biological_process;EC:1.14.11.19;EC:1.13.11…
rt_contig_est_109446	control	jasmonic_acid	14.3315	0	-inf	-nan	5e-05	0.00201544	yes	GO:0019646 aerobic electron transport chain biological_process;GO:0016021 integral to membrane cellular_component;GO:0005739 mitochondrion cellular_component;GO:0004129 cytochrome-c oxidase activity molecular_function;EC:1.9.3.1
rt_contig_est_10953	control	jasmonic_acid	4.40383	18.9733	2.10714	6.90148	5e-05	0.00201544	yes	GO:0016787 hydrolase activity molecular_function
rt_contig_est_110090	control	jasmonic_acid	18.2711	0	-inf	-nan	5e-05	0.00201544	yes	GO:0005622 intracellular cellular_component;GO:0009055 electron carrier activity molecular_function;GO:0004497 monooxygenase activity molecular_function;GO:0005506 iron ion binding molecular_function;GO:0020037 heme binding molecular_function;GO:0008565 protein transporter activity molecular_function;GO:0006886 intracellular protein transport biological_process;GO:0016705 oxidoreductase activity,…
rt_contig_est_110244	control	jasmonic_acid	53.9505	0	-inf	-nan	5e-05	0.00201544	yes	GO:0003735 structural constituent of ribosome molecular_function;GO:0007275 multicellular organismal development biological_process;GO:0015935 small ribosomal subunit cellular_component;GO:0005634 nucleus cellular_component;GO:0006412 translation biological_process
rt_contig_est_11073	control	jasmonic_acid	2.23436	11.2376	2.3304	6.66611	5e-05	0.00201544	yes	GO:0006950 response to stress biological_process;GO:0006468 protein phosphorylation biological_process;GO:0005524 ATP binding molecular_function;GO:0004689 phosphorylase kinase activity molecular_function;EC:2.7.11.19
rt_contig_est_111360	control	jasmonic_acid	9.18665	0	-inf	-nan	0.00015	0.004914	yes	NA
rt_contig_est_111829	control	jasmonic_acid	8.19635	0	-inf	-nan	5e-05	0.00201544	yes	GO:0046872 metal ion binding molecular_function;GO:0016491 oxidoreductase activity molecular_function;GO:0044425 membrane part cellular_component;GO:0005739 mitochondrion cellular_component;GO:0055114 oxidation-reduction process biological_process;GO:0006091 generation of precursor metabolites and energy biological_process
rt_contig_est_112100	control	jasmonic_acid	0	9.66243	inf	-nan	5e-05	0.00201544	yes	NA
rt_contig_est_112256	control	jasmonic_acid	0	49.065	inf	-nan	5e-05	0.00201544	yes	NA
rt_contig_est_112862	control	jasmonic_acid	10.4709	0	-inf	-nan	5e-05	0.00201544	yes	GO:0000786 nucleosome cellular_component;GO:0045653 negative regulation of megakaryocyte differentiation biological_process;GO:0003677 DNA binding molecular_function;GO:0005515 protein binding molecular_function;GO:0006334 nucleosome assembly biological_process;GO:0005634 nucleus cellular_component
rt_contig_est_113184	control	jasmonic_acid	22.945	0	-inf	-nan	0.00015	0.004914	yes	NA
rt_contig_est_113915	control	jasmonic_acid	11.461	0	-inf	-nan	5e-05	0.00201544	yes	GO:0009060 aerobic respiration biological_process;GO:0005743 mitochondrial inner membrane cellular_component;GO:0070469 respiratory chain cellular_component;GO:0009055 electron carrier activity molecular_function;GO:0005506 iron ion binding molecular_function;GO:0020037 heme binding molecular_function;GO:0016021 integral to membrane cellular_component;GO:0022900 electron transport chain biologica…
rt_contig_est_11400	control	jasmonic_acid	9.29241	4.10643	-1.17817	-3.33014	0.00025	0.00745778	yes	NA
rt_contig_est_114338	control	jasmonic_acid	10.9843	0	-inf	-nan	0.00015	0.004914	yes	GO:0005524 ATP binding molecular_function;GO:0006950 response to stress biological_process
rt_contig_est_115214	control	jasmonic_acid	8.62438	0	-inf	-nan	0.00015	0.004914	yes	GO:0015078 hydrogen ion transmembrane transporter activity molecular_function;GO:0005743 mitochondrial inner membrane cellular_component;GO:0015986 ATP synthesis coupled proton transport biological_process;GO:0045263 proton-transporting ATP synthase complex, coupling factor F(o) cellular_component
rt_contig_est_117490	control	jasmonic_acid	11.7803	0	-inf	-nan	0.00095	0.0192327	yes	NA
rt_contig_est_118939	control	jasmonic_acid	25.748	0	-inf	-nan	0.00015	0.004914	yes	NA
rt_contig_est_119642	control	jasmonic_acid	10.46	0	-inf	-nan	0.00015	0.004914	yes	NA
rt_contig_est_12016	control	jasmonic_acid	5.32915	2.48018	-1.10346	-2.98485	0.0008	0.0174297	yes	GO:0009536 plastid cellular_component
rt_contig_est_120569	control	jasmonic_acid	0	9.20846	inf	-nan	0.00105	0.0202558	yes	NA
rt_contig_est_12065	control	jasmonic_acid	3.35575	7.5364	1.16724	2.99786	0.00215	0.034282	yes	GO:0005829 cytosol cellular_component;GO:0005509 calcium ion binding molecular_function;GO:0042538 hyperosmotic salinity response biological_process
rt_contig_est_120902	control	jasmonic_acid	5.47231	0	-inf	-nan	5e-05	0.00201544	yes	GO:0005840 ribosome cellular_component;GO:0003735 structural constituent of ribosome molecular_function;GO:0006412 translation biological_process
rt_contig_est_122695	control	jasmonic_acid	9.88316	0	-inf	-nan	0.00095	0.0192327	yes	GO:0006412 translation biological_process;GO:0005840 ribosome cellular_component;GO:0000786 nucleosome cellular_component;GO:0007264 small GTPase mediated signal transduction biological_process;GO:0003735 structural constituent of ribosome molecular_function;GO:0003677 DNA binding molecular_function;GO:0006334 nucleosome assembly biological_process;GO:0005525 GTP binding molecular_function
rt_contig_est_124186	control	jasmonic_acid	10.9075	0	-inf	-nan	0.00015	0.004914	yes	GO:0005840 ribosome cellular_component;GO:0003735 structural constituent of ribosome molecular_function;GO:0006412 translation biological_process;GO:0019843 rRNA binding molecular_function
rt_contig_est_124778	control	jasmonic_acid	12.7509	0	-inf	-nan	0.00095	0.0192327	yes	NA
rt_contig_est_125042	control	jasmonic_acid	10.9843	0	-inf	-nan	0.00015	0.004914	yes	GO:0003735 structural constituent of ribosome molecular_function;GO:0015934 large ribosomal subunit cellular_component;GO:0006412 translation biological_process
rt_contig_est_12558	control	jasmonic_acid	8.81613	3.64706	-1.27341	-2.99936	0.0023	0.035787	yes	GO:0005739 mitochondrion cellular_component
rt_contig_est_128963	control	jasmonic_acid	12.6809	0	-inf	-nan	0.00015	0.004914	yes	GO:0005840 ribosome cellular_component;GO:0003735 structural constituent of ribosome molecular_function;GO:0006412 translation biological_process
rt_contig_est_12924	control	jasmonic_acid	1.87795	4.70078	1.32374	3.20802	0.00025	0.00745778	yes	GO:0000249 C-22 sterol desaturase activity molecular_function;GO:0016023 cytoplasmic membrane-bounded vesicle cellular_component;GO:0009055 electron carrier activity molecular_function;GO:0004497 monooxygenase activity molecular_function;GO:0005506 iron ion binding molecular_function;GO:0020037 heme binding molecular_function;GO:0022900 electron transport chain biological_process
rt_contig_est_13376	control	jasmonic_acid	7.5977	2.51999	-1.59215	-4.48274	5e-05	0.00201544	yes	GO:0006468 protein phosphorylation biological_process;GO:0004674 protein serine/threonine kinase activity molecular_function;GO:0044699 single-organism process biological_process;GO:0007154 cell communication biological_process;EC:2.7.11.0
rt_contig_est_134093	control	jasmonic_acid	9.40248	0	-inf	-nan	0.00015	0.004914	yes	GO:0005622 intracellular cellular_component;GO:0009055 electron carrier activity molecular_function;GO:0004497 monooxygenase activity molecular_function;GO:0005506 iron ion binding molecular_function;GO:0020037 heme binding molecular_function;GO:0008565 protein transporter activity molecular_function;GO:0006886 intracellular protein transport biological_process;GO:0016705 oxidoreductase activity,…
rt_contig_est_135654	control	jasmonic_acid	33.4645	0	-inf	-nan	0.00095	0.0192327	yes	GO:0005840 ribosome cellular_component;GO:0003735 structural constituent of ribosome molecular_function;GO:0006412 translation biological_process
rt_contig_est_13616	control	jasmonic_acid	1.16069	3.57182	1.62168	3.44415	0.0006	0.0141503	yes	GO:0006468 protein phosphorylation biological_process;GO:0005524 ATP binding molecular_function;GO:0004674 protein serine/threonine kinase activity molecular_function;EC:2.7.11.0
rt_contig_est_136604	control	jasmonic_acid	0	6.38322	inf	-nan	0.00105	0.0202558	yes	GO:0016020 membrane cellular_component;GO:0006863 purine nucleobase transport biological_process;GO:0005345 purine nucleobase transmembrane transporter activity molecular_function;GO:0055085 transmembrane transport biological_process
rt_contig_est_137080	control	jasmonic_acid	110.391	0	-inf	-nan	5e-05	0.00201544	yes	NA
rt_contig_est_137097	control	jasmonic_acid	8.55679	0	-inf	-nan	0.00095	0.0192327	yes	NA
rt_contig_est_137114	control	jasmonic_acid	18.204	49.1957	1.43428	6.75205	5e-05	0.00201544	yes	NA
rt_contig_est_137371	control	jasmonic_acid	3.71395	11.1146	1.58143	4.04465	0.0002	0.0062131	yes	GO:0006413 translational initiation biological_process;GO:0003743 translation initiation factor activity molecular_function
rt_contig_est_137486	control	jasmonic_acid	7.75632	0	-inf	-nan	0.00095	0.0192327	yes	NA
rt_contig_est_137801	control	jasmonic_acid	8.97851	0	-inf	-nan	5e-05	0.00201544	yes	NA
rt_contig_est_137842	control	jasmonic_acid	9.74987	22.4652	1.20424	4.57103	5e-05	0.00201544	yes	GO:0003676 nucleic acid binding molecular_function;GO:0005634 nucleus cellular_component;GO:0008270 zinc ion binding molecular_function
rt_contig_est_137970	control	jasmonic_acid	26.4688	3.21042	-3.04346	-6.70319	5e-05	0.00201544	yes	GO:0046686 response to cadmium ion biological_process;GO:0051920 peroxiredoxin activity molecular_function;GO:0004601 peroxidase activity molecular_function;GO:0055114 oxidation-reduction process biological_process;GO:0009507 chloroplast cellular_component;GO:0005886 plasma membrane cellular_component;EC:1.11.1.15;EC:1.11.1.7
rt_contig_est_138051	control	jasmonic_acid	29.7455	9.9803	-1.57552	-5.7287	5e-05	0.00201544	yes	GO:0016020 membrane cellular_component;GO:0006979 response to oxidative stress biological_process
rt_contig_est_138172	control	jasmonic_acid	12.5135	6.17265	-1.01953	-3.10738	0.002	0.0328496	yes	GO:0006950 response to stress biological_process
rt_contig_est_138204	control	jasmonic_acid	36.5276	119.858	1.71427	10.3389	5e-05	0.00201544	yes	GO:0003743 translation initiation factor activity molecular_function;GO:0006413 translational initiation biological_process;GO:0003746 translation elongation factor activity molecular_function;GO:0006452 translational frameshifting biological_process;GO:0034050 host programmed cell death induced by symbiont biological_process;GO:0042742 defense response to bacterium biological_process;GO:0009611 …
rt_contig_est_138437	control	jasmonic_acid	40.7595	19.944	-1.03118	-4.45124	0.00315	0.044585	yes	NA
rt_contig_est_138507	control	jasmonic_acid	20.3952	0	-inf	-nan	5e-05	0.00201544	yes	NA
rt_contig_est_138645	control	jasmonic_acid	38.3162	0	-inf	-nan	0.00095	0.0192327	yes	NA
rt_contig_est_1387	control	jasmonic_acid	3.56831	8.62254	1.27287	3.5093	0.00065	0.0151119	yes	NA
rt_contig_est_138741	control	jasmonic_acid	4.52754	0	-inf	-nan	5e-05	0.00201544	yes	GO:0005730 nucleolus cellular_component;GO:0003676 nucleic acid binding molecular_function;GO:0030529 ribonucleoprotein complex cellular_component;GO:0005886 plasma membrane cellular_component
rt_contig_est_138900	control	jasmonic_acid	10.1962	2.42556	-2.07164	-5.37622	5e-05	0.00201544	yes	GO:0045551 cinnamyl-alcohol dehydrogenase activity molecular_function;GO:0052747 sinapyl alcohol dehydrogenase activity molecular_function;GO:0009055 electron carrier activity molecular_function;GO:0020037 heme binding molecular_function;GO:0004024 alcohol dehydrogenase activity, zinc-dependent molecular_function;GO:0009809 lignin biosynthetic process biological_process;GO:0008270 zinc ion bindin…
rt_contig_est_139055	control	jasmonic_acid	32.5397	12.3132	-1.40199	-7.3892	5e-05	0.00201544	yes	GO:0050267 rubber cis-polyprenylcistransferase activity molecular_function;GO:0008834 di-trans,poly-cis-decaprenylcistransferase activity molecular_function;EC:2.5.1.20;EC:2.5.1.31
rt_contig_est_139061	control	jasmonic_acid	53.0375	0.899778	-5.8813	-7.39859	0.0019	0.0315232	yes	NA
rt_contig_est_139062	control	jasmonic_acid	10.2332	4.96596	-1.04311	-2.95284	0.0032	0.0449747	yes	NA
rt_contig_est_139434	control	jasmonic_acid	20.487	0	-inf	-nan	0.00095	0.0192327	yes	NA
rt_contig_est_139632	control	jasmonic_acid	744.085	370.045	-1.00777	-26.5437	5e-05	0.00201544	yes	NA
rt_contig_est_139637	control	jasmonic_acid	183.724	71.3041	-1.36548	-13.42	5e-05	0.00201544	yes	NA
rt_contig_est_14009	control	jasmonic_acid	1.33668	3.4067	1.34972	3.05189	0.0013	0.0238771	yes	GO:0009615 response to virus biological_process;GO:0005618 cell wall cellular_component;GO:0055114 oxidation-reduction process biological_process;GO:0005730 nucleolus cellular_component;GO:0009409 response to cold biological_process;GO:0009941 chloroplast envelope cellular_component;GO:0009408 response to heat biological_process;GO:0009617 response to bacterium biological_process;GO:0005524 ATP b…
rt_contig_est_140391	control	jasmonic_acid	0	11.1332	inf	-nan	0.00105	0.0202558	yes	GO:0016301 kinase activity molecular_function;GO:0016310 phosphorylation biological_process
rt_contig_est_140456	control	jasmonic_acid	9.45504	0	-inf	-nan	0.00095	0.0192327	yes	NA
rt_contig_est_140894	control	jasmonic_acid	1.31703	3.1642	1.26455	2.76266	0.00205	0.0333968	yes	NA
rt_contig_est_140971	control	jasmonic_acid	22.6584	71.1065	1.64994	9.45469	5e-05	0.00201544	yes	GO:0016021 integral to membrane cellular_component
rt_contig_est_141026	control	jasmonic_acid	13.1265	32.0332	1.28708	5.39825	5e-05	0.00201544	yes	GO:0006950 response to stress biological_process
rt_contig_est_14118	control	jasmonic_acid	5.9139	14.0363	1.24698	3.9315	0.0004	0.0105833	yes	GO:0006457 protein folding biological_process;GO:0051082 unfolded protein binding molecular_function;GO:0031072 heat shock protein binding molecular_function
rt_contig_est_141383	control	jasmonic_acid	54.806	0	-inf	-nan	0.00015	0.004914	yes	NA
rt_contig_est_141796	control	jasmonic_acid	4.47576	13.8196	1.62651	4.34569	0.0002	0.0062131	yes	GO:0006413 translational initiation biological_process;GO:0003743 translation initiation factor activity molecular_function
rt_contig_est_141958	control	jasmonic_acid	10.1632	4.99117	-1.0259	-3.35705	0.0002	0.0062131	yes	NA
rt_contig_est_142140	control	jasmonic_acid	3.66589	7.97023	1.12046	2.84338	0.0028	0.0411169	yes	GO:0009846 pollen germination biological_process;GO:0005773 vacuole cellular_component;GO:0019722 calcium-mediated signaling biological_process;GO:0005886 plasma membrane cellular_component;GO:0005509 calcium ion binding molecular_function;GO:0010099 regulation of photomorphogenesis biological_process
rt_contig_est_142511	control	jasmonic_acid	40.8055	11.8873	-1.77935	-6.75998	5e-05	0.00201544	yes	GO:0005747 mitochondrial respiratory chain complex I cellular_component
rt_contig_est_142639	control	jasmonic_acid	44.8604	0	-inf	-nan	5e-05	0.00201544	yes	NA
rt_contig_est_143113	control	jasmonic_acid	10.557	40.8504	1.95215	7.87551	5e-05	0.00201544	yes	GO:0022626 cytosolic ribosome cellular_component;GO:0019773 proteasome core complex, alpha-subunit complex cellular_component;GO:0005886 plasma membrane cellular_component;GO:0006511 ubiquitin-dependent protein catabolic process biological_process;GO:0010043 response to zinc ion biological_process;GO:0005774 vacuolar membrane cellular_component;GO:0005634 nucleus cellular_component;GO:0004298 thr…
rt_contig_est_143430	control	jasmonic_acid	4.69517	12.2066	1.37841	4.21196	5e-05	0.00201544	yes	NA
rt_contig_est_143700	control	jasmonic_acid	30.9479	12.1376	-1.35036	-5.58587	5e-05	0.00201544	yes	NA
rt_contig_est_143834	control	jasmonic_acid	17.591	36.6498	1.05897	4.51367	0.00095	0.0192327	yes	GO:0009642 response to light intensity biological_process;GO:0008270 zinc ion binding molecular_function;GO:0003676 nucleic acid binding molecular_function;GO:0005739 mitochondrion cellular_component;GO:0009651 response to salt stress biological_process;GO:0042742 defense response to bacterium biological_process;GO:0006355 regulation of transcription, DNA-dependent biological_process;GO:0015079 p…
rt_contig_est_144293	control	jasmonic_acid	3.28798	12.0257	1.87085	4.69866	5e-05	0.00201544	yes	NA
rt_contig_est_14455	control	jasmonic_acid	2.9595	6.22815	1.07345	2.91987	0.00215	0.034282	yes	GO:0003825 alpha,alpha-trehalose-phosphate synthase (UDP-forming) activity molecular_function;GO:0005992 trehalose biosynthetic process biological_process;EC:2.4.1.15
rt_contig_est_145357	control	jasmonic_acid	7.36826	0	-inf	-nan	5e-05	0.00201544	yes	GO:0015078 hydrogen ion transmembrane transporter activity molecular_function;GO:0016021 integral to membrane cellular_component;GO:0015986 ATP synthesis coupled proton transport biological_process;GO:0008289 lipid binding molecular_function;GO:0045263 proton-transporting ATP synthase complex, coupling factor F(o) cellular_component;GO:0015991 ATP hydrolysis coupled proton transport biological_pr…
rt_contig_est_145396	control	jasmonic_acid	8.20583	0	-inf	-nan	0.00015	0.004914	yes	GO:0005840 ribosome cellular_component;GO:0003735 structural constituent of ribosome molecular_function;GO:0006412 translation biological_process
rt_contig_est_14543	control	jasmonic_acid	11.2843	5.59192	-1.01291	-3.31919	0.0009	0.0190779	yes	NA
rt_contig_est_145451	control	jasmonic_acid	6.28407	0	-inf	-nan	0.00015	0.004914	yes	GO:0003735 structural constituent of ribosome molecular_function;GO:0003723 RNA binding molecular_function;GO:0015935 small ribosomal subunit cellular_component;GO:0006412 translation biological_process
rt_contig_est_146293	control	jasmonic_acid	7.0047	0	-inf	-nan	0.00095	0.0192327	yes	GO:0005524 ATP binding molecular_function;GO:0006950 response to stress biological_process
rt_contig_est_14691	control	jasmonic_acid	8.27283	21.3673	1.36895	6.70737	5e-05	0.00201544	yes	GO:0005975 carbohydrate metabolic process biological_process;GO:0008810 cellulase activity molecular_function;EC:3.2.1.4
rt_contig_est_14709	control	jasmonic_acid	1.66353	6.75496	2.0217	4.83014	5e-05	0.00201544	yes	GO:0030570 pectate lyase activity molecular_function;GO:0016020 membrane cellular_component;EC:4.2.2.2
rt_contig_est_14786	control	jasmonic_acid	45.4666	15.966	-1.50981	-6.02937	0.00035	0.009555	yes	GO:0008270 zinc ion binding molecular_function;GO:0003676 nucleic acid binding molecular_function;GO:0005622 intracellular cellular_component
rt_contig_est_148313	control	jasmonic_acid	19.1455	40.878	1.09432	5.37031	0.0001	0.0036036	yes	GO:0006355 regulation of transcription, DNA-dependent biological_process
rt_contig_est_148555	control	jasmonic_acid	21.4219	45.4037	1.08373	5.19303	5e-05	0.00201544	yes	GO:0005516 calmodulin binding molecular_function;GO:0016070 RNA metabolic process biological_process;GO:0003824 catalytic activity molecular_function;GO:0005622 intracellular cellular_component
rt_contig_est_15165	control	jasmonic_acid	2.64272	1.2077	-1.12976	-2.5569	0.00355	0.0480209	yes	GO:0017056 structural constituent of nuclear pore molecular_function;GO:0005643 nuclear pore cellular_component;GO:0006913 nucleocytoplasmic transport biological_process;GO:0009507 chloroplast cellular_component
rt_contig_est_15405	control	jasmonic_acid	1.9286	4.66605	1.27465	3.00917	0.0007	0.0159653	yes	GO:0050660 flavin adenine dinucleotide binding molecular_function;GO:0009505 plant-type cell wall cellular_component;GO:0005773 vacuole cellular_component;GO:0006979 response to oxidative stress biological_process;GO:0008762 UDP-N-acetylmuramate dehydrogenase activity molecular_function;GO:0005886 plasma membrane cellular_component;GO:0048046 apoplast cellular_component;GO:0005739 mitochondrion c…
rt_contig_est_16	control	jasmonic_acid	20.0263	9.07528	-1.14188	-3.99971	0.0002	0.0062131	yes	NA
rt_contig_est_16346	control	jasmonic_acid	3.6881	7.78021	1.07693	3.51978	5e-05	0.00201544	yes	GO:0033843 xyloglucan 6-xylosyltransferase activity molecular_function;GO:0000139 Golgi membrane cellular_component;GO:0048767 root hair elongation biological_process;GO:0016021 integral to membrane cellular_component;GO:0016758 transferase activity, transferring hexosyl groups molecular_function;EC:2.4.2.39;EC:2.4.1.0
rt_contig_est_16648	control	jasmonic_acid	6.05012	12.5706	1.05502	3.99934	5e-05	0.00201544	yes	GO:0005737 cytoplasm cellular_component;GO:0004830 tryptophan-tRNA ligase activity molecular_function;GO:0006436 tryptophanyl-tRNA aminoacylation biological_process;GO:0005524 ATP binding molecular_function;EC:6.1.1.2
rt_contig_est_16753	control	jasmonic_acid	3.53645	7.66406	1.11581	4.66419	5e-05	0.00201544	yes	NA
rt_contig_est_16783	control	jasmonic_acid	1.89677	4.13079	1.12287	3.04745	0.00035	0.009555	yes	GO:0008353 RNA polymerase II carboxy-terminal domain kinase activity molecular_function;GO:0006468 protein phosphorylation biological_process;GO:0005524 ATP binding molecular_function;EC:2.7.11.23
rt_contig_est_16907	control	jasmonic_acid	1.05017	2.83861	1.43457	3.24173	0.0003	0.00849906	yes	GO:0006979 response to oxidative stress biological_process;GO:0009753 response to jasmonic acid stimulus biological_process;GO:0009446 putrescine biosynthetic process biological_process;GO:0048316 seed development biological_process;GO:0008295 spermidine biosynthetic process biological_process;GO:0006527 arginine catabolic process biological_process;GO:0009651 response to salt stress biological_p…
rt_contig_est_17015	control	jasmonic_acid	38.8196	19.2233	-1.01393	-4.42937	0.00055	0.0132485	yes	NA
rt_contig_est_17444	control	jasmonic_acid	3.77499	9.87354	1.38709	5.9759	5e-05	0.00201544	yes	GO:0008374 O-acyltransferase activity molecular_function;GO:0046027 phospholipid:diacylglycerol acyltransferase activity molecular_function;GO:0044444 cytoplasmic part cellular_component;GO:0043231 intracellular membrane-bounded organelle cellular_component;GO:0006629 lipid metabolic process biological_process;EC:2.3.1.158
rt_contig_est_17490	control	jasmonic_acid	1.79689	8.52927	2.24692	5.37242	5e-05	0.00201544	yes	GO:0006537 glutamate biosynthetic process biological_process;GO:0042742 defense response to bacterium biological_process;GO:0009414 response to water deprivation biological_process;GO:0006979 response to oxidative stress biological_process;GO:0006562 proline catabolic process biological_process;GO:0006970 response to osmotic stress biological_process;GO:0004657 proline dehydrogenase activity mole…
rt_contig_est_17551	control	jasmonic_acid	33.4279	111.426	1.73697	10.7161	5e-05	0.00201544	yes	GO:0006597 spermine biosynthetic process biological_process;GO:0004014 adenosylmethionine decarboxylase activity molecular_function;GO:0008295 spermidine biosynthetic process biological_process;EC:4.1.1.50
rt_contig_est_17636	control	jasmonic_acid	171.097	70.8159	-1.27267	-6.98891	5e-05	0.00201544	yes	GO:0016021 integral to membrane cellular_component;GO:0016192 vesicle-mediated transport biological_process;GO:0009507 chloroplast cellular_component;GO:0005886 plasma membrane cellular_component
rt_contig_est_17951	control	jasmonic_acid	5.13926	13.256	1.36701	3.94697	0.0001	0.0036036	yes	NA
rt_contig_est_18203	control	jasmonic_acid	3.07069	6.86106	1.15987	2.9391	0.0015	0.0265752	yes	GO:0006557 S-adenosylmethioninamine biosynthetic process biological_process;GO:0006597 spermine biosynthetic process biological_process;GO:0008792 arginine decarboxylase activity molecular_function;GO:0004014 adenosylmethionine decarboxylase activity molecular_function;GO:0008295 spermidine biosynthetic process biological_process;EC:4.1.1.19;EC:4.1.1.50
rt_contig_est_18976	control	jasmonic_acid	4.45513	11.306	1.34355	4.75595	5e-05	0.00201544	yes	GO:0003676 nucleic acid binding molecular_function;GO:0044424 intracellular part cellular_component
rt_contig_est_18977	control	jasmonic_acid	5.12393	1.88149	-1.44538	-3.28115	0.0008	0.0174297	yes	GO:0003723 RNA binding molecular_function;GO:0030529 ribonucleoprotein complex cellular_component;GO:0005634 nucleus cellular_component;GO:0000166 nucleotide binding molecular_function;GO:0006396 RNA processing biological_process
rt_contig_est_19137	control	jasmonic_acid	4.30096	9.80449	1.18878	3.02851	0.00335	0.046431	yes	GO:0008270 zinc ion binding molecular_function;GO:0003676 nucleic acid binding molecular_function
rt_contig_est_19220	control	jasmonic_acid	42.3176	86.2865	1.02788	7.19612	5e-05	0.00201544	yes	GO:0003743 translation initiation factor activity molecular_function;GO:0006413 translational initiation biological_process;GO:0003746 translation elongation factor activity molecular_function;GO:0006452 translational frameshifting biological_process;GO:0034050 host programmed cell death induced by symbiont biological_process;GO:0042742 defense response to bacterium biological_process;GO:0009611 …
rt_contig_est_19423	control	jasmonic_acid	63.0779	131.859	1.06379	8.87027	0.0003	0.00849906	yes	NA
rt_contig_est_1959	control	jasmonic_acid	5.18198	12.5178	1.27241	4.01707	5e-05	0.00201544	yes	NA
rt_contig_est_19912	control	jasmonic_acid	5.22727	11.5428	1.14287	4.27597	5e-05	0.00201544	yes	GO:0047213 anthocyanidin 3-O-glucosyltransferase activity molecular_function;GO:0008152 metabolic process biological_process;EC:2.4.1.115
rt_contig_est_20159	control	jasmonic_acid	2.53913	7.0418	1.47161	3.25128	0.00285	0.0415464	yes	GO:0030127 COPII vesicle coat cellular_component;GO:0006886 intracellular protein transport biological_process;GO:0006888 ER to Golgi vesicle-mediated transport biological_process;GO:0008270 zinc ion binding molecular_function;GO:0009536 plastid cellular_component
rt_contig_est_205	control	jasmonic_acid	2.14006	5.59804	1.38727	3.81055	5e-05	0.00201544	yes	GO:0016020 membrane cellular_component;GO:0005739 mitochondrion cellular_component
rt_contig_est_20637	control	jasmonic_acid	2.92518	6.02184	1.04168	2.8385	0.0011	0.0210625	yes	GO:0019867 outer membrane cellular_component
rt_contig_est_207	control	jasmonic_acid	3.9345	74.5815	4.24457	13.4577	5e-05	0.00201544	yes	GO:0031463 Cul3-RING ubiquitin ligase complex cellular_component
rt_contig_est_21115	control	jasmonic_acid	2.3312	11.6573	2.32209	7.55747	5e-05	0.00201544	yes	GO:0005886 plasma membrane cellular_component;GO:0006468 protein phosphorylation biological_process;GO:0005524 ATP binding molecular_function;GO:0004674 protein serine/threonine kinase activity molecular_function;EC:2.7.11.0
rt_contig_est_21127	control	jasmonic_acid	0.688921	3.23467	2.23121	4.41992	0.0001	0.0036036	yes	GO:0005524 ATP binding molecular_function;GO:0000186 activation of MAPKK activity biological_process;GO:0004709 MAP kinase kinase kinase activity molecular_function;GO:0000165 MAPK cascade biological_process;EC:2.7.11.25
rt_contig_est_21132	control	jasmonic_acid	1.89692	10.8041	2.50985	5.37672	5e-05	0.00201544	yes	GO:0005524 ATP binding molecular_function;GO:0000186 activation of MAPKK activity biological_process;GO:0004709 MAP kinase kinase kinase activity molecular_function;GO:0000165 MAPK cascade biological_process;EC:2.7.11.25
rt_contig_est_21696	control	jasmonic_acid	16.7772	38.997	1.21686	5.12119	0.0002	0.0062131	yes	NA
rt_contig_est_21831	control	jasmonic_acid	7.28206	18.7967	1.36806	4.69705	5e-05	0.00201544	yes	GO:0006629 lipid metabolic process biological_process;GO:0016788 hydrolase activity, acting on ester bonds molecular_function
rt_contig_est_22082	control	jasmonic_acid	11.8629	5.40147	-1.13503	-3.35984	0.00055	0.0132485	yes	NA
rt_contig_est_22388	control	jasmonic_acid	4.59478	0	-inf	-nan	0.00015	0.004914	yes	NA
rt_contig_est_22628	control	jasmonic_acid	30.9762	0	-inf	-nan	0.00095	0.0192327	yes	GO:0003746 translation elongation factor activity molecular_function;GO:0006414 translational elongation biological_process;GO:0006184 GTP catabolic process biological_process;GO:0003924 GTPase activity molecular_function;GO:0005737 cytoplasm cellular_component;GO:0005525 GTP binding molecular_function
rt_contig_est_22750	control	jasmonic_acid	1.4039	3.29344	1.23015	2.64865	0.0016	0.027962	yes	GO:0008152 metabolic process biological_process;GO:0009737 response to abscisic acid stimulus biological_process;GO:0016597 amino acid binding molecular_function
rt_contig_est_22785	control	jasmonic_acid	7.06474	14.3743	1.02479	3.19221	0.0022	0.0348021	yes	NA
rt_contig_est_22831	control	jasmonic_acid	5.58548	12.4579	1.15731	3.95009	5e-05	0.00201544	yes	GO:0008270 zinc ion binding molecular_function
rt_contig_est_22833	control	jasmonic_acid	16.1681	6.74413	-1.26145	-4.8812	5e-05	0.00201544	yes	GO:0005737 cytoplasm cellular_component;GO:0004356 glutamate-ammonia ligase activity molecular_function;GO:0009399 nitrogen fixation biological_process;GO:0005524 ATP binding molecular_function;GO:0006542 glutamine biosynthetic process biological_process;EC:6.3.1.2
rt_contig_est_23046	control	jasmonic_acid	4.68774	9.49308	1.01798	4.84682	5e-05	0.00201544	yes	GO:0007018 microtubule-based movement biological_process;GO:0005524 ATP binding molecular_function;GO:0005739 mitochondrion cellular_component;GO:0003777 microtubule motor activity molecular_function;GO:0005874 microtubule cellular_component
rt_contig_est_23069	control	jasmonic_acid	36.0323	91.9688	1.35185	8.29599	5e-05	0.00201544	yes	GO:0006557 S-adenosylmethioninamine biosynthetic process biological_process;GO:0006597 spermine biosynthetic process biological_process;GO:0008792 arginine decarboxylase activity molecular_function;GO:0004014 adenosylmethionine decarboxylase activity molecular_function;GO:0008295 spermidine biosynthetic process biological_process;EC:4.1.1.19;EC:4.1.1.50
rt_contig_est_23154	control	jasmonic_acid	7.79998	21.1252	1.43742	5.97325	5e-05	0.00201544	yes	NA
rt_contig_est_23219	control	jasmonic_acid	18.2167	8.85733	-1.04032	-3.50877	0.00135	0.0246447	yes	NA
rt_contig_est_23226	control	jasmonic_acid	15.2202	6.93472	-1.13408	-3.53196	0.0013	0.0238771	yes	NA
rt_contig_est_23441	control	jasmonic_acid	9.82463	24.7778	1.33458	7.28527	5e-05	0.00201544	yes	GO:0006468 protein phosphorylation biological_process;GO:0016021 integral to membrane cellular_component;GO:0005524 ATP binding molecular_function;GO:0050321 tau-protein kinase activity molecular_function;GO:0005886 plasma membrane cellular_component;EC:2.7.11.26
rt_contig_est_23473	control	jasmonic_acid	7.45564	0	-inf	-nan	0.00095	0.0192327	yes	NA
rt_contig_est_23503	control	jasmonic_acid	39.6701	192.145	2.27607	13.9943	5e-05	0.00201544	yes	NA
rt_contig_est_23651	control	jasmonic_acid	19.0883	38.4825	1.01151	6.10842	5e-05	0.00201544	yes	GO:0080167 response to karrikin biological_process;GO:0050589 leucocyanidin oxygenase activity molecular_function;GO:0005506 iron ion binding molecular_function;GO:0016702 oxidoreductase activity, acting on single donors with incorporation of molecular oxygen, incorporation of two atoms of oxygen molecular_function;GO:0055114 oxidation-reduction process biological_process;EC:1.14.11.19;EC:1.13.11…
rt_contig_est_23735	control	jasmonic_acid	5.94375	26.8246	2.17411	6.22375	5e-05	0.00201544	yes	GO:0009725 response to hormone stimulus biological_process;GO:0008270 zinc ion binding molecular_function;GO:0016874 ligase activity molecular_function
rt_contig_est_24344	control	jasmonic_acid	3.43425	7.19316	1.06663	2.89429	0.0012	0.0224991	yes	GO:0004325 ferrochelatase activity molecular_function;GO:0006783 heme biosynthetic process biological_process;GO:0009507 chloroplast cellular_component;EC:4.99.1.1
rt_contig_est_24522	control	jasmonic_acid	24.2431	10.5381	-1.20195	-4.50064	5e-05	0.00201544	yes	NA
rt_contig_est_24540	control	jasmonic_acid	10.3199	0	-inf	-nan	5e-05	0.00201544	yes	GO:0009790 embryo development biological_process;GO:0016567 protein ubiquitination biological_process;GO:0009733 response to auxin stimulus biological_process;GO:0005524 ATP binding molecular_function;GO:0004842 ubiquitin-protein ligase activity molecular_function;EC:6.3.2.19
rt_contig_est_24574	control	jasmonic_acid	1.76073	4.07622	1.21106	3.42664	0.0001	0.0036036	yes	GO:0006355 regulation of transcription, DNA-dependent biological_process
rt_contig_est_24629	control	jasmonic_acid	17.2911	34.9016	1.01327	5.5639	5e-05	0.00201544	yes	NA
rt_contig_est_24706	control	jasmonic_acid	19.2152	7.293	-1.39766	-5.31549	5e-05	0.00201544	yes	GO:0003676 nucleic acid binding molecular_function;GO:0005622 intracellular cellular_component;GO:0008270 zinc ion binding molecular_function;GO:0004527 exonuclease activity molecular_function
rt_contig_est_24727	control	jasmonic_acid	4.38801	12.1606	1.47057	6.59497	5e-05	0.00201544	yes	GO:0008353 RNA polymerase II carboxy-terminal domain kinase activity molecular_function;GO:0006468 protein phosphorylation biological_process;GO:0005524 ATP binding molecular_function;EC:2.7.11.23
rt_contig_est_24797	control	jasmonic_acid	10.0667	21.1255	1.06939	5.71909	5e-05	0.00201544	yes	GO:0080090 regulation of primary metabolic process biological_process;GO:1901360 organic cyclic compound metabolic process biological_process;GO:0031326 regulation of cellular biosynthetic process biological_process;GO:0006725 cellular aromatic compound metabolic process biological_process;GO:0044424 intracellular part cellular_component
rt_contig_est_24870	control	jasmonic_acid	3.72268	7.70642	1.04972	3.91044	5e-05	0.00201544	yes	GO:0003779 actin binding molecular_function;GO:0030036 actin cytoskeleton organization biological_process
rt_contig_est_24991	control	jasmonic_acid	3.00808	1.32528	-1.18255	-2.67963	0.00185	0.0310366	yes	GO:0050794 regulation of cellular process biological_process;GO:0006351 transcription, DNA-dependent biological_process
rt_contig_est_25043	control	jasmonic_acid	34.4517	13.9185	-1.30757	-4.95856	0.00055	0.0132485	yes	NA
rt_contig_est_25175	control	jasmonic_acid	27.9944	13.95	-1.00488	-4.0255	0.0004	0.0105833	yes	NA
rt_contig_est_25894	control	jasmonic_acid	0	5.84333	inf	-nan	0.00025	0.00745778	yes	NA
rt_contig_est_26038	control	jasmonic_acid	4.14287	27.1962	2.71471	5.64783	0.0012	0.0224991	yes	GO:0004715 non-membrane spanning protein tyrosine kinase activity molecular_function;GO:0030247 polysaccharide binding molecular_function;GO:0006468 protein phosphorylation biological_process;GO:0005524 ATP binding molecular_function;GO:0004674 protein serine/threonine kinase activity molecular_function;EC:2.7.10.2;EC:2.7.11.0
rt_contig_est_26120	control	jasmonic_acid	10.6751	0	-inf	-nan	0.00015	0.004914	yes	GO:0047874 dolichyldiphosphatase activity molecular_function;GO:0008152 metabolic process biological_process;GO:0016020 membrane cellular_component;EC:3.6.1.43
rt_contig_est_26142	control	jasmonic_acid	69.8489	28.8173	-1.2773	-7.20861	5e-05	0.00201544	yes	NA
rt_contig_est_26192	control	jasmonic_acid	38.5226	113.454	1.55833	8.93112	5e-05	0.00201544	yes	GO:0047763 caffeate O-methyltransferase activity molecular_function;GO:0046983 protein dimerization activity molecular_function;GO:0032259 methylation biological_process;GO:0009699 phenylpropanoid biosynthetic process biological_process;EC:2.1.1.68
rt_contig_est_26316	control	jasmonic_acid	2.55283	5.18522	1.02231	2.76121	0.0016	0.027962	yes	GO:0009611 response to wounding biological_process;GO:0000210 NAD+ diphosphatase activity molecular_function;GO:0009536 plastid cellular_component;EC:3.6.1.22
rt_contig_est_26910	control	jasmonic_acid	3.79949	8.13328	1.09803	3.17798	0.0008	0.0174297	yes	GO:0003676 nucleic acid binding molecular_function
rt_contig_est_27	control	jasmonic_acid	8.30684	18.7869	1.17736	4.90058	5e-05	0.00201544	yes	GO:0009965 leaf morphogenesis biological_process;GO:0009793 embryo development ending in seed dormancy biological_process;GO:0000502 proteasome complex cellular_component
rt_contig_est_27336	control	jasmonic_acid	5.80386	13.7024	1.23934	3.48987	0.00125	0.0231237	yes	NA
rt_contig_est_27409	control	jasmonic_acid	6.71956	14.1577	1.07514	3.84875	5e-05	0.00201544	yes	NA
rt_contig_est_27545	control	jasmonic_acid	1.82561	4.62252	1.3403	3.27298	0.0009	0.0190779	yes	GO:0012501 programmed cell death biological_process;GO:0008270 zinc ion binding molecular_function;GO:0005739 mitochondrion cellular_component;GO:0016021 integral to membrane cellular_component;GO:0005524 ATP binding molecular_function;GO:0010255 glucose mediated signaling pathway biological_process;GO:0006096 glycolysis biological_process;GO:0016310 phosphorylation biological_process;GO:0051156 …
rt_contig_est_27664	control	jasmonic_acid	2.24091	4.73576	1.07951	3.07577	0.0007	0.0159653	yes	GO:0004805 trehalose-phosphatase activity molecular_function;GO:0005992 trehalose biosynthetic process biological_process;EC:3.1.3.12
rt_contig_est_28063	control	jasmonic_acid	4.57714	13.3806	1.54763	4.84365	5e-05	0.00201544	yes	NA
rt_contig_est_28113	control	jasmonic_acid	13.4079	70.2436	2.38928	11.7885	5e-05	0.00201544	yes	NA
rt_contig_est_28331	control	jasmonic_acid	15.4064	0	-inf	-nan	5e-05	0.00201544	yes	NA
rt_contig_est_28352	control	jasmonic_acid	3.68285	0	-inf	-nan	5e-05	0.00201544	yes	NA
rt_contig_est_29000	control	jasmonic_acid	12.4777	4.41985	-1.49729	-3.76377	0.0015	0.0265752	yes	NA
rt_contig_est_29026	control	jasmonic_acid	15.5124	41.1528	1.40757	7.92774	5e-05	0.00201544	yes	GO:0006511 ubiquitin-dependent protein catabolic process biological_process;GO:0009058 biosynthetic process biological_process;GO:0004298 threonine-type endopeptidase activity molecular_function;GO:0016844 strictosidine synthase activity molecular_function;GO:0005774 vacuolar membrane cellular_component;GO:0019773 proteasome core complex, alpha-subunit complex cellular_component;GO:0010043 respon…
rt_contig_est_29028	control	jasmonic_acid	15.208	36.3785	1.25826	5.73094	5e-05	0.00201544	yes	GO:0016491 oxidoreductase activity molecular_function;GO:0055114 oxidation-reduction process biological_process;GO:0008610 lipid biosynthetic process biological_process;GO:0008825 cyclopropane-fatty-acyl-phospholipid synthase activity molecular_function;GO:0032259 methylation biological_process;EC:2.1.1.79
rt_contig_est_29097	control	jasmonic_acid	25.088	10.0139	-1.325	-6.59715	5e-05	0.00201544	yes	NA
rt_contig_est_29513	control	jasmonic_acid	13.4713	4.09505	-1.71794	-4.40361	0.0003	0.00849906	yes	NA
rt_contig_est_30095	control	jasmonic_acid	6.01359	16.0982	1.4206	4.27655	0.0001	0.0036036	yes	NA
rt_contig_est_30116	control	jasmonic_acid	16.2449	0	-inf	-nan	0.00095	0.0192327	yes	NA
rt_contig_est_30373	control	jasmonic_acid	3.23814	9.33807	1.52796	3.51165	0.0009	0.0190779	yes	GO:0006950 response to stress biological_process;GO:0006468 protein phosphorylation biological_process;GO:0005524 ATP binding molecular_function;GO:0004689 phosphorylase kinase activity molecular_function;EC:2.7.11.19
rt_contig_est_30749	control	jasmonic_acid	2.46715	6.08818	1.30316	5.41891	5e-05	0.00201544	yes	GO:0006979 response to oxidative stress biological_process;GO:0006468 protein phosphorylation biological_process;GO:0004712 protein serine/threonine/tyrosine kinase activity molecular_function;GO:0005524 ATP binding molecular_function;GO:0004674 protein serine/threonine kinase activity molecular_function;EC:2.7.112.1;EC:2.7.11.0
rt_contig_est_3189	control	jasmonic_acid	2.01471	4.79302	1.25036	2.83102	0.0024	0.0364922	yes	GO:0008270 zinc ion binding molecular_function
rt_contig_est_3433	control	jasmonic_acid	1.81606	14.1267	2.95955	4.50831	0.0022	0.0348021	yes	NA
rt_contig_est_34552	control	jasmonic_acid	0	36.292	inf	-nan	0.00105	0.0202558	yes	NA
rt_contig_est_3461	control	jasmonic_acid	4.40665	1.81463	-1.28001	-2.63866	0.00315	0.044585	yes	GO:0005488 binding molecular_function
rt_contig_est_35328	control	jasmonic_acid	17.8396	0	-inf	-nan	5e-05	0.00201544	yes	GO:0005840 ribosome cellular_component;GO:0003735 structural constituent of ribosome molecular_function;GO:0006412 translation biological_process
rt_contig_est_35387	control	jasmonic_acid	20.3086	0	-inf	-nan	5e-05	0.00201544	yes	GO:0005840 ribosome cellular_component;GO:0003735 structural constituent of ribosome molecular_function;GO:0006412 translation biological_process
rt_contig_est_3551	control	jasmonic_acid	13.8282	31.6786	1.1959	6.81573	5e-05	0.00201544	yes	GO:0009910 negative regulation of flower development biological_process;GO:0006355 regulation of transcription, DNA-dependent biological_process;GO:0048573 photoperiodism, flowering biological_process;GO:0009741 response to brassinosteroid stimulus biological_process;GO:0003677 DNA binding molecular_function;GO:0003700 sequence-specific DNA binding transcription factor activity molecular_function…
rt_contig_est_35560	control	jasmonic_acid	23.3408	0	-inf	-nan	5e-05	0.00201544	yes	GO:0006457 protein folding biological_process;GO:0000413 protein peptidyl-prolyl isomerization biological_process;GO:0003755 peptidyl-prolyl cis-trans isomerase activity molecular_function;EC:5.2.1.8
rt_contig_est_3597	control	jasmonic_acid	5.45332	35.5298	2.70382	9.8425	5e-05	0.00201544	yes	GO:0008643 carbohydrate transport biological_process;GO:0005886 plasma membrane cellular_component;GO:0016021 integral to membrane cellular_component
rt_contig_est_36	control	jasmonic_acid	25.1648	54.1999	1.10688	6.67718	5e-05	0.00201544	yes	GO:0004751 ribose-5-phosphate isomerase activity molecular_function;GO:0008219 cell death biological_process;GO:0030244 cellulose biosynthetic process biological_process;GO:0009052 pentose-phosphate shunt, non-oxidative branch biological_process;GO:0046109 uridine biosynthetic process biological_process;GO:0010228 vegetative to reproductive phase transition of meristem biological_process;GO:00057…
rt_contig_est_36185	control	jasmonic_acid	34.9499	0	-inf	-nan	0.00095	0.0192327	yes	GO:0005840 ribosome cellular_component;GO:0003735 structural constituent of ribosome molecular_function;GO:0042254 ribosome biogenesis biological_process;GO:0006414 translational elongation biological_process
rt_contig_est_36257	control	jasmonic_acid	21.8007	0	-inf	-nan	0.00015	0.004914	yes	GO:0003676 nucleic acid binding molecular_function;GO:0008026 ATP-dependent helicase activity molecular_function;GO:0006200 ATP catabolic process biological_process;GO:0005524 ATP binding molecular_function
rt_contig_est_3643	control	jasmonic_acid	269.919	641.831	1.24967	8.27841	5e-05	0.00201544	yes	GO:0006457 protein folding biological_process;GO:0051259 protein oligomerization biological_process;GO:0009651 response to salt stress biological_process;GO:0005737 cytoplasm cellular_component;GO:0009408 response to heat biological_process
rt_contig_est_36477	control	jasmonic_acid	16.2045	0	-inf	-nan	0.00015	0.004914	yes	GO:0005576 extracellular region cellular_component;GO:0006629 lipid metabolic process biological_process;GO:0003824 catalytic activity molecular_function
rt_contig_est_36609	control	jasmonic_acid	13.0285	0	-inf	-nan	0.00095	0.0192327	yes	NA
rt_contig_est_3681	control	jasmonic_acid	43.7174	117.536	1.42682	7.47753	5e-05	0.00201544	yes	GO:0006952 defense response biological_process;GO:0009987 cellular process biological_process;GO:0008152 metabolic process biological_process;GO:0047215 indole-3-acetate beta-glucosyltransferase activity molecular_function;EC:2.4.1.121
rt_contig_est_38296	control	jasmonic_acid	21.3638	0	-inf	-nan	0.00015	0.004914	yes	NA
rt_contig_est_38611	control	jasmonic_acid	8.84317	0	-inf	-nan	0.00095	0.0192327	yes	GO:0005840 ribosome cellular_component;GO:0003735 structural constituent of ribosome molecular_function;GO:0006412 translation biological_process
rt_contig_est_3948	control	jasmonic_acid	13.6586	40.2557	1.55939	6.76068	5e-05	0.00201544	yes	GO:0009987 cellular process biological_process;GO:1901363 heterocyclic compound binding molecular_function;GO:0097159 organic cyclic compound binding molecular_function
rt_contig_est_399	control	jasmonic_acid	15.105	37.6673	1.31828	6.84694	5e-05	0.00201544	yes	GO:0003825 alpha,alpha-trehalose-phosphate synthase (UDP-forming) activity molecular_function;GO:0004805 trehalose-phosphatase activity molecular_function;GO:0005992 trehalose biosynthetic process biological_process;EC:2.4.1.15;EC:3.1.3.12
rt_contig_est_40354	control	jasmonic_acid	13.143	0	-inf	-nan	0.00095	0.0192327	yes	GO:0052869 arachidonic acid omega-hydroxylase activity molecular_function;GO:0005622 intracellular cellular_component;GO:0009055 electron carrier activity molecular_function;GO:0005506 iron ion binding molecular_function;GO:0020037 heme binding molecular_function;GO:0008565 protein transporter activity molecular_function;GO:0006886 intracellular protein transport biological_process;GO:0018685 alk…
rt_contig_est_40396	control	jasmonic_acid	33.3804	0	-inf	-nan	5e-05	0.00201544	yes	NA
rt_contig_est_41253	control	jasmonic_acid	15.4624	0	-inf	-nan	5e-05	0.00201544	yes	NA
rt_contig_est_4171	control	jasmonic_acid	15.4484	37.2037	1.26799	6.76362	5e-05	0.00201544	yes	GO:0003824 catalytic activity molecular_function;GO:0008152 metabolic process biological_process
rt_contig_est_41807	control	jasmonic_acid	19.8004	0	-inf	-nan	0.00015	0.004914	yes	GO:0009060 aerobic respiration biological_process;GO:0005743 mitochondrial inner membrane cellular_component;GO:0070469 respiratory chain cellular_component;GO:0009055 electron carrier activity molecular_function;GO:0005506 iron ion binding molecular_function;GO:0020037 heme binding molecular_function;GO:0016021 integral to membrane cellular_component;GO:0022900 electron transport chain biologica…
rt_contig_est_42268	control	jasmonic_acid	9.68683	0	-inf	-nan	0.00095	0.0192327	yes	GO:0005840 ribosome cellular_component;GO:0003735 structural constituent of ribosome molecular_function;GO:0006412 translation biological_process
rt_contig_est_4259	control	jasmonic_acid	139.278	342.134	1.2966	8.16882	5e-05	0.00201544	yes	GO:0003743 translation initiation factor activity molecular_function;GO:0006413 translational initiation biological_process;GO:0003746 translation elongation factor activity molecular_function;GO:0006452 translational frameshifting biological_process;GO:0034050 host programmed cell death induced by symbiont biological_process;GO:0042742 defense response to bacterium biological_process;GO:0009611 …
rt_contig_est_42897	control	jasmonic_acid	0	6.19303	inf	-nan	0.00105	0.0202558	yes	NA
rt_contig_est_43547	control	jasmonic_acid	13.14	26.827	1.02972	4.01281	0.0007	0.0159653	yes	NA
rt_contig_est_45180	control	jasmonic_acid	18.9567	0	-inf	-nan	5e-05	0.00201544	yes	GO:0005576 extracellular region cellular_component;GO:0006508 proteolysis biological_process;GO:0004252 serine-type endopeptidase activity molecular_function;EC:3.4.21.0
rt_contig_est_45322	control	jasmonic_acid	0	24.2536	inf	-nan	0.00105	0.0202558	yes	NA
rt_contig_est_4753	control	jasmonic_acid	12.0677	25.1165	1.05748	5.14279	5e-05	0.00201544	yes	GO:0001666 response to hypoxia biological_process;GO:0009753 response to jasmonic acid stimulus biological_process;GO:0009744 response to sucrose stimulus biological_process;GO:0009620 response to fungus biological_process;GO:0009416 response to light stimulus biological_process;GO:0006355 regulation of transcription, DNA-dependent biological_process;GO:0009611 response to wounding biological_pro…
rt_contig_est_47553	control	jasmonic_acid	0	5.64991	inf	-nan	0.00105	0.0202558	yes	NA
rt_contig_est_48313	control	jasmonic_acid	42.4382	0	-inf	-nan	5e-05	0.00201544	yes	GO:0009060 aerobic respiration biological_process;GO:0005743 mitochondrial inner membrane cellular_component;GO:0070469 respiratory chain cellular_component;GO:0009055 electron carrier activity molecular_function;GO:0005506 iron ion binding molecular_function;GO:0020037 heme binding molecular_function;GO:0016021 integral to membrane cellular_component;GO:0022900 electron transport chain biologica…
rt_contig_est_4868	control	jasmonic_acid	11.4103	24.8444	1.12258	4.17052	0.0003	0.00849906	yes	NA
rt_contig_est_48810	control	jasmonic_acid	21.2109	0	-inf	-nan	5e-05	0.00201544	yes	NA
rt_contig_est_4934	control	jasmonic_acid	45.5788	19.0121	-1.26144	-5.46643	0.00135	0.0246447	yes	NA
rt_contig_est_50372	control	jasmonic_acid	19.8802	0	-inf	-nan	5e-05	0.00201544	yes	NA
rt_contig_est_50444	control	jasmonic_acid	0	41.7252	inf	-nan	0.00105	0.0202558	yes	NA
rt_contig_est_5050	control	jasmonic_acid	144.594	61.2386	-1.2395	-10.2338	0.0001	0.0036036	yes	NA
rt_contig_est_50734	control	jasmonic_acid	22.5885	0	-inf	-nan	5e-05	0.00201544	yes	NA
rt_contig_est_5085	control	jasmonic_acid	2.77781	7.63924	1.45948	4.29411	5e-05	0.00201544	yes	NA
rt_contig_est_51010	control	jasmonic_acid	138.969	369.444	1.41059	27.236	0.0007	0.0159653	yes	NA
rt_contig_est_5147	control	jasmonic_acid	5.30583	10.8719	1.03496	3.29314	0.00055	0.0132485	yes	GO:0005053 peroxisome matrix targeting signal-2 binding molecular_function;GO:0005777 peroxisome cellular_component;GO:0016558 protein import into peroxisome matrix biological_process;GO:0004402 histone acetyltransferase activity molecular_function;GO:0016573 histone acetylation biological_process;EC:2.3.1.48
rt_contig_est_5243	control	jasmonic_acid	0	7.7641	inf	-nan	0.00105	0.0202558	yes	NA
rt_contig_est_53006	control	jasmonic_acid	144.353	0	-inf	-nan	5e-05	0.00201544	yes	NA
rt_contig_est_5430	control	jasmonic_acid	13.4023	40.8659	1.60842	7.19815	5e-05	0.00201544	yes	GO:0008353 RNA polymerase II carboxy-terminal domain kinase activity molecular_function;GO:0006468 protein phosphorylation biological_process;GO:0005524 ATP binding molecular_function;EC:2.7.11.23
rt_contig_est_54781	control	jasmonic_acid	0	6.75921	inf	-nan	0.00105	0.0202558	yes	NA
rt_contig_est_54845	control	jasmonic_acid	43.8176	0	-inf	-nan	0.00095	0.0192327	yes	NA
rt_contig_est_5558	control	jasmonic_acid	14.0595	30.2366	1.10475	5.27837	5e-05	0.00201544	yes	NA
rt_contig_est_56400	control	jasmonic_acid	0	13.5626	inf	-nan	0.00105	0.0202558	yes	GO:0046854 phosphatidylinositol phosphorylation biological_process
rt_contig_est_5723	control	jasmonic_acid	57.968	23.8166	-1.28329	-6.34655	0.00235	0.03619	yes	NA
rt_contig_est_58518	control	jasmonic_acid	0	22.3032	inf	-nan	0.00105	0.0202558	yes	NA
rt_contig_est_59179	control	jasmonic_acid	9.41907	0	-inf	-nan	5e-05	0.00201544	yes	NA
rt_contig_est_5928	control	jasmonic_acid	0.998084	4.16138	2.05983	3.26969	0.00225	0.035314	yes	NA
rt_contig_est_59842	control	jasmonic_acid	35.2831	0	-inf	-nan	0.00015	0.004914	yes	GO:0005840 ribosome cellular_component;GO:0003735 structural constituent of ribosome molecular_function;GO:0006412 translation biological_process
rt_contig_est_59883	control	jasmonic_acid	9.70471	0	-inf	-nan	5e-05	0.00201544	yes	NA
rt_contig_est_6169	control	jasmonic_acid	21.1304	0	-inf	-nan	0.00095	0.0192327	yes	GO:0045493 xylan catabolic process biological_process;GO:0031176 endo-1,4-beta-xylanase activity molecular_function;GO:0043169 cation binding molecular_function;EC:3.2.1.8
rt_contig_est_6304	control	jasmonic_acid	12.5494	2.05246	-2.61219	-4.71605	0.001	0.0199756	yes	GO:0016020 membrane cellular_component;GO:0016023 cytoplasmic membrane-bounded vesicle cellular_component
rt_contig_est_6340	control	jasmonic_acid	2.72305	1.12065	-1.28089	-2.52178	0.0031	0.0441199	yes	GO:0006541 glutamine metabolic process biological_process;GO:0046686 response to cadmium ion biological_process;GO:0003883 CTP synthase activity molecular_function;GO:0006221 pyrimidine nucleotide biosynthetic process biological_process;EC:6.3.4.2
rt_contig_est_64599	control	jasmonic_acid	36.1924	0	-inf	-nan	0.00095	0.0192327	yes	NA
rt_contig_est_65271	control	jasmonic_acid	14.5401	40.6403	1.48287	5.75239	0.0004	0.0105833	yes	NA
rt_contig_est_65367	control	jasmonic_acid	0	20.0496	inf	-nan	5e-05	0.00201544	yes	NA
rt_contig_est_6552	control	jasmonic_acid	33.3478	187.523	2.4914	14.6915	5e-05	0.00201544	yes	NA
rt_contig_est_6606	control	jasmonic_acid	59.8815	27.1044	-1.14358	-5.89393	0.00085	0.0182542	yes	NA
rt_contig_est_66356	control	jasmonic_acid	10.3175	0	-inf	-nan	0.00095	0.0192327	yes	NA
rt_contig_est_66755	control	jasmonic_acid	0	6.74488	inf	-nan	5e-05	0.00201544	yes	GO:0016491 oxidoreductase activity molecular_function
rt_contig_est_67232	control	jasmonic_acid	11.498	24.6092	1.09781	5.72163	5e-05	0.00201544	yes	GO:0016021 integral to membrane cellular_component
rt_contig_est_67572	control	jasmonic_acid	19.843	0	-inf	-nan	5e-05	0.00201544	yes	GO:0004497 monooxygenase activity molecular_function
rt_contig_est_6778	control	jasmonic_acid	3.51697	9.54951	1.44109	3.4562	0.00165	0.0285588	yes	NA
rt_contig_est_70534	control	jasmonic_acid	0	4.37789	inf	-nan	5e-05	0.00201544	yes	NA
rt_contig_est_71062	control	jasmonic_acid	0	30.3136	inf	-nan	5e-05	0.00201544	yes	NA
rt_contig_est_71088	control	jasmonic_acid	8.96478	37.0009	2.04522	6.6967	0.0001	0.0036036	yes	NA
rt_contig_est_71947	control	jasmonic_acid	7.76217	3.45442	-1.16802	-3.4567	0.0006	0.0141503	yes	NA
rt_contig_est_72460	control	jasmonic_acid	0	26.2489	inf	-nan	0.00335	0.046431	yes	NA
rt_contig_est_73217	control	jasmonic_acid	22.0122	49.1272	1.15822	6.17952	5e-05	0.00201544	yes	GO:0016020 membrane cellular_component;GO:0016023 cytoplasmic membrane-bounded vesicle cellular_component;GO:0005739 mitochondrion cellular_component
rt_contig_est_73837	control	jasmonic_acid	83.5351	0	-inf	-nan	5e-05	0.00201544	yes	NA
rt_contig_est_74652	control	jasmonic_acid	9.98081	102.344	3.35812	13.8889	5e-05	0.00201544	yes	NA
rt_contig_est_747	control	jasmonic_acid	102.23	231.389	1.1785	6.68664	5e-05	0.00201544	yes	GO:0050896 response to stimulus biological_process
rt_contig_est_7495	control	jasmonic_acid	3.93357	9.87157	1.32744	3.70588	0.0004	0.0105833	yes	GO:0000502 proteasome complex cellular_component
rt_contig_est_750	control	jasmonic_acid	5.66199	22.167	1.96903	6.14851	5e-05	0.00201544	yes	NA
rt_contig_est_75072	control	jasmonic_acid	7.77936	20.6621	1.40927	4.07313	0.00175	0.029916	yes	GO:0016023 cytoplasmic membrane-bounded vesicle cellular_component;GO:0005886 plasma membrane cellular_component;GO:0006468 protein phosphorylation biological_process;GO:0005524 ATP binding molecular_function
rt_contig_est_7518	control	jasmonic_acid	140.633	282.621	1.00694	9.32952	5e-05	0.00201544	yes	GO:0046872 metal ion binding molecular_function
rt_contig_est_7568	control	jasmonic_acid	2.60179	6.09829	1.2289	2.69497	0.0033	0.0459501	yes	NA
rt_contig_est_76431	control	jasmonic_acid	0	89.2531	inf	-nan	5e-05	0.00201544	yes	GO:0015095 magnesium ion transmembrane transporter activity molecular_function;GO:0005886 plasma membrane cellular_component;GO:0055085 transmembrane transport biological_process;GO:0015693 magnesium ion transport biological_process
rt_contig_est_7784	control	jasmonic_acid	64.1291	30.8491	-1.05575	-5.87694	5e-05	0.00201544	yes	NA
rt_contig_est_78514	control	jasmonic_acid	3.60399	1.48827	-1.27595	-2.79423	0.0035	0.0475588	yes	GO:0009411 response to UV biological_process;GO:0051287 NAD binding molecular_function;GO:0055114 oxidation-reduction process biological_process;GO:0008270 zinc ion binding molecular_function;GO:0000105 histidine biosynthetic process biological_process;GO:0009555 pollen development biological_process;GO:0009570 chloroplast stroma cellular_component;GO:0004399 histidinol dehydrogenase activity mol…
rt_contig_est_79344	control	jasmonic_acid	6.11144	20.3509	1.73551	8.00298	5e-05	0.00201544	yes	GO:0000145 exocyst cellular_component;GO:0006887 exocytosis biological_process
rt_contig_est_8012	control	jasmonic_acid	4.49338	17.8961	1.99377	6.22756	5e-05	0.00201544	yes	GO:0009611 response to wounding biological_process
rt_contig_est_8064	control	jasmonic_acid	0.9456	4.06298	2.10324	3.81623	0.00125	0.0231237	yes	NA
rt_contig_est_8273	control	jasmonic_acid	4.4207	15.8031	1.83786	4.60959	0.00025	0.00745778	yes	GO:0010200 response to chitin biological_process;GO:0009741 response to brassinosteroid stimulus biological_process;GO:0008270 zinc ion binding molecular_function;GO:0016874 ligase activity molecular_function
rt_contig_est_83372	control	jasmonic_acid	12.5916	0	-inf	-nan	0.00095	0.0192327	yes	NA
rt_contig_est_83683	control	jasmonic_acid	20.487	0	-inf	-nan	0.00095	0.0192327	yes	NA
rt_contig_est_84127	control	jasmonic_acid	15.6042	7.05769	-1.14467	-4.45569	5e-05	0.00201544	yes	GO:0005576 extracellular region cellular_component;GO:0000166 nucleotide binding molecular_function;GO:0055114 oxidation-reduction process biological_process;GO:0008270 zinc ion binding molecular_function;GO:0003960 NADPH:quinone reductase activity molecular_function;EC:1.6.5.5
rt_contig_est_8435	control	jasmonic_acid	9.77691	19.911	1.02612	4.83999	5e-05	0.00201544	yes	GO:0050253 retinyl-palmitate esterase activity molecular_function;GO:0008152 metabolic process biological_process;GO:0080031 methyl salicylate esterase activity molecular_function;GO:0004091 carboxylesterase activity molecular_function;GO:0080032 methyl jasmonate esterase activity molecular_function;GO:0080030 methyl indole-3-acetate esterase activity molecular_function;EC:3.1.1.21;EC:3.1.1.1
rt_contig_est_8487	control	jasmonic_acid	0.673644	3.52321	2.38683	4.09747	0.00075	0.016704	yes	GO:0010200 response to chitin biological_process;GO:0016567 protein ubiquitination biological_process;GO:0004842 ubiquitin-protein ligase activity molecular_function;GO:0009536 plastid cellular_component;GO:0000151 ubiquitin ligase complex cellular_component;EC:6.3.2.19
rt_contig_est_85530	control	jasmonic_acid	6.18539	15.1476	1.29216	4.84007	5e-05	0.00201544	yes	NA
rt_contig_est_86122	control	jasmonic_acid	0	8.26221	inf	-nan	5e-05	0.00201544	yes	GO:0006979 response to oxidative stress biological_process;GO:0055114 oxidation-reduction process biological_process;GO:0009651 response to salt stress biological_process;GO:0004834 tryptophan synthase activity molecular_function;GO:0009570 chloroplast stroma cellular_component;GO:0032440 2-alkenal reductase [NAD(P)] activity molecular_function;GO:0000162 tryptophan biosynthetic process biologica…
rt_contig_est_86123	control	jasmonic_acid	0	7.21071	inf	-nan	5e-05	0.00201544	yes	GO:0006979 response to oxidative stress biological_process;GO:0055114 oxidation-reduction process biological_process;GO:0009651 response to salt stress biological_process;GO:0004834 tryptophan synthase activity molecular_function;GO:0009570 chloroplast stroma cellular_component;GO:0032440 2-alkenal reductase [NAD(P)] activity molecular_function;GO:0000162 tryptophan biosynthetic process biologica…
rt_contig_est_86390	control	jasmonic_acid	5.09447	2.4554	-1.05297	-3.14948	0.00045	0.0115336	yes	GO:0019005 SCF ubiquitin ligase complex cellular_component;GO:0000822 inositol hexakisphosphate binding molecular_function;GO:0010011 auxin binding molecular_function;GO:0010311 lateral root formation biological_process;GO:0048443 stamen development biological_process;GO:0002237 response to molecule of bacterial origin biological_process;GO:0010152 pollen maturation biological_process;GO:0009734 …
rt_contig_est_8654	control	jasmonic_acid	2.33886	6.76535	1.53236	3.67978	0.0005	0.0124606	yes	GO:0016757 transferase activity, transferring glycosyl groups molecular_function;GO:0016020 membrane cellular_component
rt_contig_est_86625	control	jasmonic_acid	0	13.4673	inf	-nan	0.00105	0.0202558	yes	NA
rt_contig_est_873	control	jasmonic_acid	2.87675	1.22038	-1.23711	-2.66894	0.0025	0.0375062	yes	GO:0070461 SAGA-type complex cellular_component
rt_contig_est_87905	control	jasmonic_acid	1.6065	4.5149	1.49077	3.64748	5e-05	0.00201544	yes	GO:0009416 response to light stimulus biological_process;GO:0004871 signal transducer activity molecular_function;GO:0007165 signal transduction biological_process
rt_contig_est_88	control	jasmonic_acid	12.4791	39.3721	1.65766	8.4985	5e-05	0.00201544	yes	GO:0008270 zinc ion binding molecular_function;GO:0010200 response to chitin biological_process;GO:0009737 response to abscisic acid stimulus biological_process
rt_contig_est_88456	control	jasmonic_acid	3.8519	10.5738	1.45686	4.85351	5e-05	0.00201544	yes	GO:0005488 binding molecular_function;GO:0009628 response to abiotic stimulus biological_process;GO:0006950 response to stress biological_process
rt_contig_est_8911	control	jasmonic_acid	7.47735	3.64126	-1.03809	-2.90495	0.00175	0.029916	yes	NA
rt_contig_est_89942	control	jasmonic_acid	3.782	10.3995	1.45929	5.88419	5e-05	0.00201544	yes	GO:0006810 transport biological_process
rt_contig_est_89959	control	jasmonic_acid	1.67592	4.6442	1.47048	3.6294	0.0002	0.0062131	yes	GO:0006355 regulation of transcription, DNA-dependent biological_process
rt_contig_est_9034	control	jasmonic_acid	7.07011	3.25616	-1.11856	-3.03889	0.0008	0.0174297	yes	NA
rt_contig_est_91041	control	jasmonic_acid	4.90885	2.06898	-1.24646	-3.62891	0.00015	0.004914	yes	NA
rt_contig_est_91102	control	jasmonic_acid	2.7127	6.36422	1.23025	3.58975	0.0002	0.0062131	yes	NA
rt_contig_est_91259	control	jasmonic_acid	30.3733	13.1757	-1.20492	-4.44358	0.0022	0.0348021	yes	NA
rt_contig_est_92173	control	jasmonic_acid	4.47025	10.3787	1.2152	5.15801	5e-05	0.00201544	yes	GO:0005986 sucrose biosynthetic process biological_process;GO:0009414 response to water deprivation biological_process;GO:0047274 galactinol-sucrose galactosyltransferase activity molecular_function;GO:0006979 response to oxidative stress biological_process;GO:0010325 raffinose family oligosaccharide biosynthetic process biological_process;GO:0009737 response to abscisic acid stimulus biological_…
rt_contig_est_93390	control	jasmonic_acid	21.7823	51.6369	1.24525	7.12518	5e-05	0.00201544	yes	NA
rt_contig_est_94374	control	jasmonic_acid	46.8449	19.9728	-1.22985	-6.53478	5e-05	0.00201544	yes	GO:0009414 response to water deprivation biological_process;GO:0043169 cation binding molecular_function;GO:0016161 beta-amylase activity molecular_function;GO:0005983 starch catabolic process biological_process;GO:0005634 nucleus cellular_component;GO:0005829 cytosol cellular_component;EC:3.2.1.2
rt_contig_est_9445	control	jasmonic_acid	3.79605	12.8506	1.75926	4.81309	5e-05	0.00201544	yes	NA
rt_contig_est_9458	control	jasmonic_acid	14.6099	36.0172	1.30174	6.93428	5e-05	0.00201544	yes	GO:0031463 Cul3-RING ubiquitin ligase complex cellular_component
rt_contig_est_9579	control	jasmonic_acid	4.57017	10.0111	1.13128	3.23357	0.0008	0.0174297	yes	GO:0008198 ferrous iron binding molecular_function;GO:0006725 cellular aromatic compound metabolic process biological_process;GO:0016702 oxidoreductase activity, acting on single donors with incorporation of molecular oxygen, incorporation of two atoms of oxygen molecular_function;GO:0055114 oxidation-reduction process biological_process;GO:0008270 zinc ion binding molecular_function;EC:1.13.11.0
rt_contig_est_959	control	jasmonic_acid	2.64036	5.5919	1.0826	2.94855	0.00145	0.0259445	yes	GO:0046872 metal ion binding molecular_function;GO:0004097 catechol oxidase activity molecular_function;GO:0009507 chloroplast cellular_component;GO:0009579 thylakoid cellular_component;GO:0055114 oxidation-reduction process biological_process;EC:1.10.3.1
rt_contig_est_95962	control	jasmonic_acid	15.6868	58.7948	1.90614	9.59368	5e-05	0.00201544	yes	GO:0006597 spermine biosynthetic process biological_process;GO:0004014 adenosylmethionine decarboxylase activity molecular_function;GO:0008295 spermidine biosynthetic process biological_process;EC:4.1.1.50
rt_contig_est_9613	control	jasmonic_acid	54.9281	24.0772	-1.18988	-5.8685	0.0014	0.0253775	yes	NA
rt_contig_est_96462	control	jasmonic_acid	12.6801	29.9278	1.23892	5.08387	5e-05	0.00201544	yes	GO:0016746 transferase activity, transferring acyl groups molecular_function
rt_contig_est_968	control	jasmonic_acid	3.19121	8.51985	1.41672	3.24387	0.00315	0.044585	yes	GO:0043231 intracellular membrane-bounded organelle cellular_component;GO:0007264 small GTPase mediated signal transduction biological_process;GO:0009860 pollen tube growth biological_process;GO:0044444 cytoplasmic part cellular_component;GO:0016787 hydrolase activity molecular_function;GO:0015031 protein transport biological_process;GO:0005525 GTP binding molecular_function;GO:0005886 plasma mem…
rt_contig_est_97322	control	jasmonic_acid	4.34029	1.86683	-1.2172	-2.65784	0.00165	0.0285588	yes	GO:0016757 transferase activity, transferring glycosyl groups molecular_function;GO:0009987 cellular process biological_process;GO:0016020 membrane cellular_component
rt_contig_est_97802	control	jasmonic_acid	15.6559	40.7175	1.37894	5.99962	5e-05	0.00201544	yes	NA
rt_contig_est_9855	control	jasmonic_acid	57.8979	158.072	1.449	7.80606	5e-05	0.00201544	yes	NA
rt_contig_est_9883	control	jasmonic_acid	11.0587	29.1841	1.40001	5.55473	5e-05	0.00201544	yes	GO:0005886 plasma membrane cellular_component;GO:0034051 negative regulation of plant-type hypersensitive response biological_process
