# Supplementary material for: Gene expression analysis and SNP/InDel discovery to investigate yield heterosis of two rubber tree F1 hybrids
Source: Sci Rep. 2016 Apr 25;6:24984. doi: 10.1038/srep24984 (PMC4842955; doi:10.1038/srep24984)
Supplement: Supplementary Dataset 2 [file srep24984-s3.xls]

## Sheet: the genes underlying ET pathway
The genes identified to be involved in ET pathway
gene_id	locus	sample_1	sample_2	value_1	value_2	log2(fold_change)	test_stat	p_value	q_value	significant	Goannotation
rt_contig_est_10323	rt_contig_est_10323:0-1666	control	ethylene	1.11118	6.21041	2.48259	4.20332	0.0006	0.00879411	yes	NA
rt_contig_est_1073	rt_contig_est_1073:0-3202	control	ethylene	4.71211	47.5872	3.33613	14.6336	5e-05	0.00117237	yes	GO:0019005 SCF ubiquitin ligase complex cellular_component;GO:0005634 nucleus cellular_component;GO:0009723 response to ethylene stimulus biological_process
rt_contig_est_10878	rt_contig_est_10878:0-1197	control	ethylene	12.2841	26.1344	1.08916	5.24427	5e-05	0.00117237	yes	GO:0080167 response to karrikin biological_process;GO:0050589 leucocyanidin oxygenase activity molecular_function;GO:0005506 iron ion binding molecular_function;GO:0016702 oxidoreductase activity, acting on single donors with incorporation of molecular oxygen, incorporation of two atoms of oxygen molecular_function;GO:0055114 oxidation-reduction process biological_process;EC:1.14.11.19;EC:1.13.11…
rt_contig_est_10987	rt_contig_est_10987:0-1986	control	ethylene	1.49917	4.26464	1.50826	3.18702	0.00045	0.006968	yes	GO:0005524 ATP binding molecular_function;GO:0000186 activation of MAPKK activity biological_process;GO:0004709 MAP kinase kinase kinase activity molecular_function;GO:0000165 MAPK cascade biological_process;EC:2.7.11.25
rt_contig_est_11073	rt_contig_est_11073:0-2033	control	ethylene	2.3358	14.6335	2.64729	7.81103	5e-05	0.00117237	yes	GO:0006950 response to stress biological_process;GO:0006468 protein phosphorylation biological_process;GO:0005524 ATP binding molecular_function;GO:0004689 phosphorylase kinase activity molecular_function;EC:2.7.11.19
rt_contig_est_11987	rt_contig_est_11987:0-1275	control	ethylene	2.39069	10.7616	2.17039	5.12094	0.0001	0.00213808	yes	GO:0009611 response to wounding biological_process;GO:0009862 systemic acquired resistance, salicylic acid mediated signaling pathway biological_process;GO:0030295 protein kinase activator activity molecular_function;GO:0009693 ethylene biosynthetic process biological_process;GO:0009873 ethylene mediated signaling pathway biological_process;GO:0002229 defense response to oomycetes biological_proc…
rt_contig_est_12242	rt_contig_est_12242:0-1316	control	ethylene	24.5577	11.9684	-1.03694	-5.05752	5e-05	0.00117237	yes	GO:0010260 organ senescence biological_process;GO:0045431 flavonol synthase activity molecular_function;GO:0016702 oxidoreductase activity, acting on single donors with incorporation of molecular oxygen, incorporation of two atoms of oxygen molecular_function;GO:0051555 flavonol biosynthetic process biological_process;GO:0055114 oxidation-reduction process biological_process;EC:1.14.11.23;EC:1.13…
rt_contig_est_13332	rt_contig_est_13332:0-2092	control	ethylene	2.5155	5.8161	1.20921	3.37362	0.00035	0.00575887	yes	GO:0046686 response to cadmium ion biological_process;GO:0009739 response to gibberellin stimulus biological_process;GO:0080167 response to karrikin biological_process;GO:0009737 response to abscisic acid stimulus biological_process;GO:0009651 response to salt stress biological_process;GO:0009733 response to auxin stimulus biological_process;GO:0009751 response to salicylic acid stimulus biologic…
rt_contig_est_13415	rt_contig_est_13415:0-2983	control	ethylene	9.54832	26.7201	1.48461	8.45383	5e-05	0.00117237	yes	GO:0055085 transmembrane transport biological_process;GO:0005249 voltage-gated potassium channel activity molecular_function;GO:0048767 root hair elongation biological_process;GO:0009651 response to salt stress biological_process;GO:0016021 integral to membrane cellular_component;GO:0006813 potassium ion transport biological_process
rt_contig_est_13615	rt_contig_est_13615:0-3420	control	ethylene	0.530544	3.03665	2.51694	4.23007	0.00015	0.00293213	yes	GO:0006857 oligopeptide transport biological_process;GO:0009624 response to nematode biological_process;GO:0005886 plasma membrane cellular_component;GO:0005215 transporter activity molecular_function
rt_contig_est_13616	rt_contig_est_13616:0-2550	control	ethylene	1.21357	4.95555	2.02979	4.6089	5e-05	0.00117237	yes	GO:0006468 protein phosphorylation biological_process;GO:0005524 ATP binding molecular_function;GO:0004674 protein serine/threonine kinase activity molecular_function;EC:2.7.11.0
rt_contig_est_13748	rt_contig_est_13748:0-1801	control	ethylene	13.1558	2.32933	-2.49771	-6.8561	5e-05	0.00117237	yes	GO:0032440 2-alkenal reductase [NAD(P)] activity molecular_function;GO:0055114 oxidation-reduction process biological_process;EC:1.3.1.74
rt_contig_est_143372	rt_contig_est_143372:0-3011	control	ethylene	9.70866	4.64102	-1.06483	-4.72572	5e-05	0.00117237	yes	GO:0009611 response to wounding biological_process;GO:0009737 response to abscisic acid stimulus biological_process;GO:0032440 2-alkenal reductase [NAD(P)] activity molecular_function;GO:0055114 oxidation-reduction process biological_process;EC:1.3.1.74
rt_contig_est_143825	rt_contig_est_143825:0-3050	control	ethylene	0.920026	2.63455	1.51781	3.14339	0.00105	0.0129014	yes	GO:0019005 SCF ubiquitin ligase complex cellular_component;GO:0005634 nucleus cellular_component;GO:0009723 response to ethylene stimulus biological_process
rt_contig_est_14450	rt_contig_est_14450:0-2277	control	ethylene	4.0681	1.98728	-1.03356	-2.57902	0.00215	0.0220979	yes	GO:0006810 transport biological_process;GO:0015416 organic phosphonate transmembrane-transporting ATPase activity molecular_function;GO:0016021 integral to membrane cellular_component;GO:0006200 ATP catabolic process biological_process;GO:0005524 ATP binding molecular_function;EC:3.6.3.28
rt_contig_est_14622	rt_contig_est_14622:0-2468	control	ethylene	5.2621	14.6339	1.4756	6.30175	5e-05	0.00117237	yes	GO:0009910 negative regulation of flower development biological_process;GO:0006355 regulation of transcription, DNA-dependent biological_process;GO:0048573 photoperiodism, flowering biological_process;GO:0009741 response to brassinosteroid stimulus biological_process;GO:0003677 DNA binding molecular_function;GO:0003700 sequence-specific DNA binding transcription factor activity molecular_function…
rt_contig_est_14697	rt_contig_est_14697:0-2192	control	ethylene	2.34631	5.07749	1.11372	3.0197	0.00045	0.006968	yes	GO:0009725 response to hormone stimulus biological_process;GO:0006970 response to osmotic stress biological_process
rt_contig_est_14698	rt_contig_est_14698:0-1167	control	ethylene	15.7181	32.7437	1.05879	5.32369	5e-05	0.00117237	yes	NA
rt_contig_est_147	rt_contig_est_147:0-1020	control	ethylene	4.74718	9.72104	1.03404	2.82519	0.00225	0.0229142	yes	GO:0008643 carbohydrate transport biological_process;GO:0005886 plasma membrane cellular_component;GO:0016021 integral to membrane cellular_component
rt_contig_est_147954	rt_contig_est_147954:0-778	control	ethylene	0	8.6545	inf	-nan	5e-05	0.00117237	yes	GO:0032440 2-alkenal reductase [NAD(P)] activity molecular_function;GO:0055114 oxidation-reduction process biological_process;EC:1.3.1.74
rt_contig_est_15405	rt_contig_est_15405:0-1919	control	ethylene	2.01647	7.93784	1.97692	5.01657	5e-05	0.00117237	yes	GO:0050660 flavin adenine dinucleotide binding molecular_function;GO:0009505 plant-type cell wall cellular_component;GO:0005773 vacuole cellular_component;GO:0006979 response to oxidative stress biological_process;GO:0008762 UDP-N-acetylmuramate dehydrogenase activity molecular_function;GO:0005886 plasma membrane cellular_component;GO:0048046 apoplast cellular_component;GO:0005739 mitochondrion c…
rt_contig_est_15863	rt_contig_est_15863:0-531	control	ethylene	3.12762	18.4318	2.55906	4.49991	0.0056	0.0449187	yes	GO:0004715 non-membrane spanning protein tyrosine kinase activity molecular_function;GO:0005886 plasma membrane cellular_component;GO:0006468 protein phosphorylation biological_process;GO:0005524 ATP binding molecular_function;GO:0004674 protein serine/threonine kinase activity molecular_function;EC:2.7.10.2;EC:2.7.11.0
rt_contig_est_16049	rt_contig_est_16049:0-2277	control	ethylene	1.65467	4.37245	1.4019	3.29181	0.0004	0.00637104	yes	GO:0005840 ribosome cellular_component;GO:0009409 response to cold biological_process;GO:0004697 protein kinase C activity molecular_function;GO:0006468 protein phosphorylation biological_process;GO:0005524 ATP binding molecular_function;GO:0005634 nucleus cellular_component;GO:0009408 response to heat biological_process;GO:0009651 response to salt stress biological_process;EC:2.7.11.13
rt_contig_est_16194	rt_contig_est_16194:0-3271	control	ethylene	1.78615	4.86632	1.44598	4.26588	5e-05	0.00117237	yes	GO:0005488 binding molecular_function;GO:0009725 response to hormone stimulus biological_process;GO:0009908 flower development biological_process;GO:0048513 organ development biological_process;GO:0050794 regulation of cellular process biological_process;GO:0006351 transcription, DNA-dependent biological_process
rt_contig_est_18179	rt_contig_est_18179:0-2469	control	ethylene	0.910399	2.75324	1.59656	2.73878	0.0039	0.0345972	yes	GO:0008353 RNA polymerase II carboxy-terminal domain kinase activity molecular_function;GO:0006468 protein phosphorylation biological_process;GO:0005524 ATP binding molecular_function;EC:2.7.11.23
rt_contig_est_18199	rt_contig_est_18199:0-2780	control	ethylene	2.40166	12.9297	2.42859	8.0979	5e-05	0.00117237	yes	GO:0009987 cellular process biological_process;GO:0005488 binding molecular_function;GO:0016301 kinase activity molecular_function
rt_contig_est_18946	rt_contig_est_18946:0-4000	control	ethylene	0.561982	3.23934	2.5271	4.66594	5e-05	0.00117237	yes	GO:0000156 phosphorelay response regulator activity molecular_function;GO:0035556 intracellular signal transduction biological_process;GO:0051740 ethylene binding molecular_function;GO:0018106 peptidyl-histidine phosphorylation biological_process;GO:0006355 regulation of transcription, DNA-dependent biological_process;GO:0023014 signal transduction by phosphorylation biological_process;GO:0005524…
rt_contig_est_20935	rt_contig_est_20935:0-5264	control	ethylene	3.36325	8.64189	1.36149	6.2521	5e-05	0.00117237	yes	GO:0005034 osmosensor activity molecular_function;GO:0009414 response to water deprivation biological_process;GO:0018106 peptidyl-histidine phosphorylation biological_process;GO:0023014 signal transduction by phosphorylation biological_process;GO:0006355 regulation of transcription, DNA-dependent biological_process;GO:0009651 response to salt stress biological_process;GO:0042742 defense response …
rt_contig_est_21115	rt_contig_est_21115:0-2636	control	ethylene	2.43761	19.6115	3.00816	9.91326	5e-05	0.00117237	yes	GO:0005886 plasma membrane cellular_component;GO:0006468 protein phosphorylation biological_process;GO:0005524 ATP binding molecular_function;GO:0004674 protein serine/threonine kinase activity molecular_function;EC:2.7.11.0
rt_contig_est_21127	rt_contig_est_21127:0-3348	control	ethylene	0.72041	5.66365	2.97484	6.08131	5e-05	0.00117237	yes	GO:0005524 ATP binding molecular_function;GO:0000186 activation of MAPKK activity biological_process;GO:0004709 MAP kinase kinase kinase activity molecular_function;GO:0000165 MAPK cascade biological_process;EC:2.7.11.25
rt_contig_est_21132	rt_contig_est_21132:0-1366	control	ethylene	1.98343	16.7141	3.075	7.07132	5e-05	0.00117237	yes	GO:0005524 ATP binding molecular_function;GO:0000186 activation of MAPKK activity biological_process;GO:0004709 MAP kinase kinase kinase activity molecular_function;GO:0000165 MAPK cascade biological_process;EC:2.7.11.25
rt_contig_est_23447	rt_contig_est_23447:0-1908	control	ethylene	13.7533	51.4986	1.90475	9.91524	5e-05	0.00117237	yes	NA
rt_contig_est_23651	rt_contig_est_23651:0-1756	control	ethylene	19.9599	40.97	1.03747	6.346	5e-05	0.00117237	yes	GO:0080167 response to karrikin biological_process;GO:0050589 leucocyanidin oxygenase activity molecular_function;GO:0005506 iron ion binding molecular_function;GO:0016702 oxidoreductase activity, acting on single donors with incorporation of molecular oxygen, incorporation of two atoms of oxygen molecular_function;GO:0055114 oxidation-reduction process biological_process;EC:1.14.11.19;EC:1.13.11…
rt_contig_est_24727	rt_contig_est_24727:0-2991	control	ethylene	4.58837	14.2438	1.63428	7.04326	5e-05	0.00117237	yes	GO:0008353 RNA polymerase II carboxy-terminal domain kinase activity molecular_function;GO:0006468 protein phosphorylation biological_process;GO:0005524 ATP binding molecular_function;EC:2.7.11.23
rt_contig_est_24991	rt_contig_est_24991:0-2774	control	ethylene	3.14477	1.47153	-1.09564	-2.6175	0.0029	0.0279398	yes	GO:0050794 regulation of cellular process biological_process;GO:0006351 transcription, DNA-dependent biological_process
rt_contig_est_25425	rt_contig_est_25425:0-1505	control	ethylene	2.74624	5.7167	1.05773	2.61984	0.00445	0.0380836	yes	GO:0044699 single-organism process biological_process;GO:0010200 response to chitin biological_process;GO:0006355 regulation of transcription, DNA-dependent biological_process
rt_contig_est_27010	rt_contig_est_27010:0-2101	control	ethylene	3.39627	12.6951	1.90225	6.58992	5e-05	0.00117237	yes	GO:0006355 regulation of transcription, DNA-dependent biological_process
rt_contig_est_27664	rt_contig_est_27664:0-2550	control	ethylene	2.34293	5.76336	1.29859	3.87268	5e-05	0.00117237	yes	GO:0004805 trehalose-phosphatase activity molecular_function;GO:0005992 trehalose biosynthetic process biological_process;EC:3.1.3.12
rt_contig_est_27665	rt_contig_est_27665:0-1894	control	ethylene	1.83694	4.13251	1.16972	2.65418	0.0043	0.0372378	yes	GO:0005488 binding molecular_function;GO:0050794 regulation of cellular process biological_process
rt_contig_est_29026	rt_contig_est_29026:0-2560	control	ethylene	16.2207	43.1154	1.41037	7.19372	5e-05	0.00117237	yes	GO:0006511 ubiquitin-dependent protein catabolic process biological_process;GO:0009058 biosynthetic process biological_process;GO:0004298 threonine-type endopeptidase activity molecular_function;GO:0016844 strictosidine synthase activity molecular_function;GO:0005774 vacuolar membrane cellular_component;GO:0019773 proteasome core complex, alpha-subunit complex cellular_component;GO:0010043 respon…
rt_contig_est_29756	rt_contig_est_29756:0-2519	control	ethylene	1.62367	3.79152	1.22352	2.96527	0.0005	0.00762984	yes	GO:0023014 signal transduction by phosphorylation biological_process;GO:0000160 phosphorelay signal transduction system biological_process;GO:0000155 phosphorelay sensor kinase activity molecular_function;GO:0018106 peptidyl-histidine phosphorylation biological_process;GO:0051740 ethylene binding molecular_function;GO:0005524 ATP binding molecular_function;GO:0016020 membrane cellular_component
rt_contig_est_29880	rt_contig_est_29880:0-1154	control	ethylene	7.7288	55.5977	2.84671	11.4876	5e-05	0.00117237	yes	GO:0019005 SCF ubiquitin ligase complex cellular_component;GO:0005634 nucleus cellular_component;GO:0009723 response to ethylene stimulus biological_process
rt_contig_est_3551	rt_contig_est_3551:0-2042	control	ethylene	14.458	108.011	2.90124	15.9958	5e-05	0.00117237	yes	GO:0009910 negative regulation of flower development biological_process;GO:0006355 regulation of transcription, DNA-dependent biological_process;GO:0048573 photoperiodism, flowering biological_process;GO:0009741 response to brassinosteroid stimulus biological_process;GO:0003677 DNA binding molecular_function;GO:0003700 sequence-specific DNA binding transcription factor activity molecular_function…
rt_contig_est_3597	rt_contig_est_3597:0-1208	control	ethylene	5.70105	30.8856	2.43763	8.92301	5e-05	0.00117237	yes	GO:0008643 carbohydrate transport biological_process;GO:0005886 plasma membrane cellular_component;GO:0016021 integral to membrane cellular_component
rt_contig_est_4128	rt_contig_est_4128:0-957	control	ethylene	32.1859	158.425	2.29931	13.7379	5e-05	0.00117237	yes	NA
rt_contig_est_4704	rt_contig_est_4704:0-1416	control	ethylene	3.4919	7.5443	1.11137	3.03436	0.001	0.0127593	yes	GO:0005829 cytosol cellular_component;GO:0009722 detection of cytokinin stimulus biological_process;GO:0071345 cellular response to cytokine stimulus biological_process;GO:0009416 response to light stimulus biological_process;GO:0006355 regulation of transcription, DNA-dependent biological_process;GO:0043565 sequence-specific DNA binding molecular_function;GO:0003700 sequence-specific DNA binding…
rt_contig_est_4753	rt_contig_est_4753:0-1285	control	ethylene	12.6167	53.545	2.08542	10.4128	5e-05	0.00117237	yes	GO:0001666 response to hypoxia biological_process;GO:0009753 response to jasmonic acid stimulus biological_process;GO:0009744 response to sucrose stimulus biological_process;GO:0009620 response to fungus biological_process;GO:0009416 response to light stimulus biological_process;GO:0006355 regulation of transcription, DNA-dependent biological_process;GO:0009611 response to wounding biological_pro…
rt_contig_est_5565	rt_contig_est_5565:0-542	control	ethylene	9.24235	33.7407	1.86816	6.27951	5e-05	0.00117237	yes	GO:0005507 copper ion binding molecular_function;GO:0004478 methionine adenosyltransferase activity molecular_function;GO:0009055 electron carrier activity molecular_function;GO:0006556 S-adenosylmethionine biosynthetic process biological_process;GO:0006730 one-carbon metabolic process biological_process;GO:0031361 integral to thylakoid membrane cellular_component;GO:0005524 ATP binding molecular…
rt_contig_est_5566	rt_contig_est_5566:0-1124	control	ethylene	14.2238	34.3415	1.27165	6.23048	5e-05	0.00117237	yes	GO:0005507 copper ion binding molecular_function;GO:0004478 methionine adenosyltransferase activity molecular_function;GO:0009055 electron carrier activity molecular_function;GO:0006556 S-adenosylmethionine biosynthetic process biological_process;GO:0006730 one-carbon metabolic process biological_process;GO:0031361 integral to thylakoid membrane cellular_component;GO:0005524 ATP binding molecular…
rt_contig_est_5586	rt_contig_est_5586:0-1457	control	ethylene	1.29834	5.87749	2.17854	3.73671	0.0014	0.0159776	yes	GO:0009788 negative regulation of abscisic acid mediated signaling pathway biological_process;GO:0006355 regulation of transcription, DNA-dependent biological_process;GO:0009611 response to wounding biological_process;GO:0003677 DNA binding molecular_function
rt_contig_est_66755	rt_contig_est_66755:0-498	control	ethylene	0	18.4879	inf	-nan	5e-05	0.00117237	yes	GO:0016491 oxidoreductase activity molecular_function
rt_contig_est_66757	rt_contig_est_66757:0-1869	control	ethylene	0	10.2824	inf	-nan	5e-05	0.00117237	yes	GO:0032440 2-alkenal reductase [NAD(P)] activity molecular_function;GO:0055114 oxidation-reduction process biological_process;EC:1.3.1.74
rt_contig_est_69975	rt_contig_est_69975:0-996	control	ethylene	0	7.78701	inf	-nan	5e-05	0.00117237	yes	GO:0050794 regulation of cellular process biological_process;GO:0006351 transcription, DNA-dependent biological_process
rt_contig_est_74549	rt_contig_est_74549:0-692	control	ethylene	0	8.41398	inf	-nan	5e-05	0.00117237	yes	GO:0016491 oxidoreductase activity molecular_function
rt_contig_est_74828	rt_contig_est_74828:0-1647	control	ethylene	0	22.1515	inf	-nan	5e-05	0.00117237	yes	GO:0004806 triglyceride lipase activity molecular_function;GO:0009507 chloroplast cellular_component;GO:0047714 galactolipase activity molecular_function;GO:0006629 lipid metabolic process biological_process;GO:0008970 phosphatidylcholine 1-acylhydrolase activity molecular_function;EC:3.1.1.3;EC:3.1.1.26;EC:3.1.1.32
rt_contig_est_750	rt_contig_est_750:0-898	control	ethylene	5.92006	37.9554	2.68062	8.88214	5e-05	0.00117237	yes	NA
rt_contig_est_77835	rt_contig_est_77835:0-839	control	ethylene	0	3.5447	inf	-nan	5e-05	0.00117237	yes	GO:0010033 response to organic substance biological_process;GO:0050794 regulation of cellular process biological_process
rt_contig_est_7849	rt_contig_est_7849:0-1724	control	ethylene	2.14248	19.2142	3.16481	8.41688	5e-05	0.00117237	yes	GO:0004683 calmodulin-dependent protein kinase activity molecular_function;GO:0009268 response to pH biological_process;GO:0006468 protein phosphorylation biological_process;GO:0005524 ATP binding molecular_function;GO:0007165 signal transduction biological_process;EC:2.7.11.17
rt_contig_est_7861	rt_contig_est_7861:0-1853	control	ethylene	4.22753	1.8917	-1.16013	-2.66074	0.00525	0.0430418	yes	GO:0004672 protein kinase activity molecular_function;GO:0009987 cellular process biological_process;GO:1901363 heterocyclic compound binding molecular_function;GO:0097159 organic cyclic compound binding molecular_function
rt_contig_est_82954	rt_contig_est_82954:0-1870	control	ethylene	3.19435	23.3514	2.86992	9.15716	5e-05	0.00117237	yes	GO:0046777 protein autophosphorylation biological_process;GO:0004674 protein serine/threonine kinase activity molecular_function;GO:0005730 nucleolus cellular_component;GO:0005524 ATP binding molecular_function;GO:0004715 non-membrane spanning protein tyrosine kinase activity molecular_function;GO:0005737 cytoplasm cellular_component;GO:0050832 defense response to fungus biological_process;GO:000…
rt_contig_est_833	rt_contig_est_833:0-1304	control	ethylene	7.58294	3.60085	-1.07442	-2.86795	0.00245	0.0245155	yes	GO:0003677 DNA binding molecular_function
rt_contig_est_8332	rt_contig_est_8332:0-915	control	ethylene	2.67066	10.9919	2.04117	4.46528	0.00085	0.0114966	yes	GO:0006351 transcription, DNA-dependent biological_process
rt_contig_est_84857	rt_contig_est_84857:0-2388	control	ethylene	4.58372	2.16219	-1.08402	-2.92108	0.00085	0.0114966	yes	GO:0050660 flavin adenine dinucleotide binding molecular_function;GO:0009409 response to cold biological_process;GO:0046686 response to cadmium ion biological_process;GO:0016656 monodehydroascorbate reductase (NADH) activity molecular_function;GO:0010319 stromule cellular_component;GO:0005524 ATP binding molecular_function;GO:0009570 chloroplast stroma cellular_component;GO:0003906 DNA-(apurinic …
rt_contig_est_89959	rt_contig_est_89959:0-2348	control	ethylene	1.752	6.67046	1.92878	4.99984	5e-05	0.00117237	yes	GO:0006355 regulation of transcription, DNA-dependent biological_process
rt_contig_est_9200	rt_contig_est_9200:0-1305	control	ethylene	4.18281	16.7651	2.00292	6.20925	5e-05	0.00117237	yes	GO:0005794 Golgi apparatus cellular_component;GO:0010105 negative regulation of ethylene mediated signaling pathway biological_process;GO:0005783 endoplasmic reticulum cellular_component
rt_contig_est_93256	rt_contig_est_93256:0-1723	control	ethylene	0	3.33903	inf	-nan	5e-05	0.00117237	yes	GO:0009978 allene oxide synthase activity molecular_function;GO:0031407 oxylipin metabolic process biological_process;GO:0009753 response to jasmonic acid stimulus biological_process;GO:0055114 oxidation-reduction process biological_process;GO:0009620 response to fungus biological_process;GO:0005739 mitochondrion cellular_component;GO:0009611 response to wounding biological_process;GO:0009941 chl…
rt_contig_est_94234	rt_contig_est_94234:0-3000	control	ethylene	1.00712	2.609	1.37327	2.88785	0.00235	0.0236903	yes	GO:0008353 RNA polymerase II carboxy-terminal domain kinase activity molecular_function;GO:0006468 protein phosphorylation biological_process;GO:0005524 ATP binding molecular_function;EC:2.7.11.23
rt_contig_est_9642	rt_contig_est_9642:0-827	control	ethylene	5.85388	13.604	1.21657	3.48668	0.00075	0.0104967	yes	GO:0005730 nucleolus cellular_component;GO:0009414 response to water deprivation biological_process;GO:0043565 sequence-specific DNA binding molecular_function;GO:0009737 response to abscisic acid stimulus biological_process;GO:0009408 response to heat biological_process
rt_contig_est_968	rt_contig_est_968:0-936	control	ethylene	3.33656	10.972	1.71739	4.0465	0.0003	0.00509569	yes	GO:0043231 intracellular membrane-bounded organelle cellular_component;GO:0007264 small GTPase mediated signal transduction biological_process;GO:0009860 pollen tube growth biological_process;GO:0044444 cytoplasmic part cellular_component;GO:0016787 hydrolase activity molecular_function;GO:0015031 protein transport biological_process;GO:0005525 GTP binding molecular_function;GO:0005886 plasma mem…
rt_contig_est_97592	rt_contig_est_97592:0-4042	control	ethylene	3.84094	9.90837	1.36719	5.98213	5e-05	0.00117237	yes	GO:0000156 phosphorelay response regulator activity molecular_function;GO:0035556 intracellular signal transduction biological_process;GO:0051740 ethylene binding molecular_function;GO:0018106 peptidyl-histidine phosphorylation biological_process;GO:0006355 regulation of transcription, DNA-dependent biological_process;GO:0023014 signal transduction by phosphorylation biological_process;GO:0005524…
rt_contig_est_97595	rt_contig_est_97595:0-2735	control	ethylene	1.44943	16.2204	3.48425	9.15752	5e-05	0.00117237	yes	GO:0000156 phosphorelay response regulator activity molecular_function;GO:0035556 intracellular signal transduction biological_process;GO:0051740 ethylene binding molecular_function;GO:0018106 peptidyl-histidine phosphorylation biological_process;GO:0006355 regulation of transcription, DNA-dependent biological_process;GO:0023014 signal transduction by phosphorylation biological_process;GO:0005524…
rt_contig_est_99505	rt_contig_est_99505:0-1043	control	ethylene	1.57637	16.8916	3.42162	5.60315	0.00015	0.00293213	yes	GO:0019005 SCF ubiquitin ligase complex cellular_component;GO:0005634 nucleus cellular_component;GO:0009723 response to ethylene stimulus biological_process
rt_contig_est_99507	rt_contig_est_99507:0-2017	control	ethylene	4.12419	26.646	2.69174	10.0626	5e-05	0.00117237	yes	GO:0019005 SCF ubiquitin ligase complex cellular_component;GO:0005634 nucleus cellular_component;GO:0009723 response to ethylene stimulus biological_process

## Sheet: the genes underlying JA pathway
The genes identified to be involved in JA pathway
gene_id*	locus	sample_1	sample_2	value_1	value_2	log2(fold_change)	test_stat	p_value	q_value	significant	Goannotation
rt_contig_est_10878	rt_contig_est_10878:0-1197	control	jasmonic_acid	11.749	24.8939	1.08325	5.10328	5e-05	0.00201544	yes	GO:0080167 response to karrikin biological_process;GO:0050589 leucocyanidin oxygenase activity molecular_function;GO:0005506 iron ion binding molecular_function;GO:0016702 oxidoreductase activity, acting on single donors with incorporation of molecular oxygen, incorporation of two atoms of oxygen molecular_function;GO:0055114 oxidation-reduction process biological_process;EC:1.14.11.19;EC:1.13.11…
rt_contig_est_11073	rt_contig_est_11073:0-2033	control	jasmonic_acid	2.23436	11.2376	2.3304	6.66611	5e-05	0.00201544	yes	GO:0006950 response to stress biological_process;GO:0006468 protein phosphorylation biological_process;GO:0005524 ATP binding molecular_function;GO:0004689 phosphorylase kinase activity molecular_function;EC:2.7.11.19
rt_contig_est_13616	rt_contig_est_13616:0-2550	control	jasmonic_acid	1.16069	3.57182	1.62168	3.44415	0.0006	0.0141503	yes	GO:0006468 protein phosphorylation biological_process;GO:0005524 ATP binding molecular_function;GO:0004674 protein serine/threonine kinase activity molecular_function;EC:2.7.11.0
rt_contig_est_1387	rt_contig_est_1387:0-1370	control	jasmonic_acid	3.56831	8.62254	1.27287	3.5093	0.00065	0.0151119	yes	NA
rt_contig_est_148313	rt_contig_est_148313:0-692	control	jasmonic_acid	19.1455	40.878	1.09432	5.37031	0.0001	0.0036036	yes	GO:0006355 regulation of transcription, DNA-dependent biological_process
rt_contig_est_15405	rt_contig_est_15405:0-1919	control	jasmonic_acid	1.9286	4.66605	1.27465	3.00917	0.0007	0.0159653	yes	GO:0050660 flavin adenine dinucleotide binding molecular_function;GO:0009505 plant-type cell wall cellular_component;GO:0005773 vacuole cellular_component;GO:0006979 response to oxidative stress biological_process;GO:0008762 UDP-N-acetylmuramate dehydrogenase activity molecular_function;GO:0005886 plasma membrane cellular_component;GO:0048046 apoplast cellular_component;GO:0005739 mitochondrion c…
rt_contig_est_16783	rt_contig_est_16783:0-2766	control	jasmonic_acid	1.89677	4.13079	1.12287	3.04745	0.00035	0.009555	yes	GO:0008353 RNA polymerase II carboxy-terminal domain kinase activity molecular_function;GO:0006468 protein phosphorylation biological_process;GO:0005524 ATP binding molecular_function;EC:2.7.11.23
rt_contig_est_16907	rt_contig_est_16907:0-3311	control	jasmonic_acid	1.05017	2.83861	1.43457	3.24173	0.0003	0.00849906	yes	GO:0006979 response to oxidative stress biological_process;GO:0009753 response to jasmonic acid stimulus biological_process;GO:0009446 putrescine biosynthetic process biological_process;GO:0048316 seed development biological_process;GO:0008295 spermidine biosynthetic process biological_process;GO:0006527 arginine catabolic process biological_process;GO:0009651 response to salt stress biological_p…
rt_contig_est_21115	rt_contig_est_21115:0-2636	control	jasmonic_acid	2.3312	11.6573	2.32209	7.55747	5e-05	0.00201544	yes	GO:0005886 plasma membrane cellular_component;GO:0006468 protein phosphorylation biological_process;GO:0005524 ATP binding molecular_function;GO:0004674 protein serine/threonine kinase activity molecular_function;EC:2.7.11.0
rt_contig_est_21127	rt_contig_est_21127:0-3348	control	jasmonic_acid	0.688921	3.23467	2.23121	4.41992	0.0001	0.0036036	yes	GO:0005524 ATP binding molecular_function;GO:0000186 activation of MAPKK activity biological_process;GO:0004709 MAP kinase kinase kinase activity molecular_function;GO:0000165 MAPK cascade biological_process;EC:2.7.11.25
rt_contig_est_21132	rt_contig_est_21132:0-1366	control	jasmonic_acid	1.89692	10.8041	2.50985	5.37672	5e-05	0.00201544	yes	GO:0005524 ATP binding molecular_function;GO:0000186 activation of MAPKK activity biological_process;GO:0004709 MAP kinase kinase kinase activity molecular_function;GO:0000165 MAPK cascade biological_process;EC:2.7.11.25
rt_contig_est_21696	rt_contig_est_21696:0-484	control	jasmonic_acid	16.7772	38.997	1.21686	5.12119	0.0002	0.0062131	yes	NA
rt_contig_est_23651	rt_contig_est_23651:0-1756	control	jasmonic_acid	19.0883	38.4825	1.01151	6.10842	5e-05	0.00201544	yes	GO:0080167 response to karrikin biological_process;GO:0050589 leucocyanidin oxygenase activity molecular_function;GO:0005506 iron ion binding molecular_function;GO:0016702 oxidoreductase activity, acting on single donors with incorporation of molecular oxygen, incorporation of two atoms of oxygen molecular_function;GO:0055114 oxidation-reduction process biological_process;EC:1.14.11.19;EC:1.13.11…
rt_contig_est_24574	rt_contig_est_24574:0-3160	control	jasmonic_acid	1.76073	4.07622	1.21106	3.42664	0.0001	0.0036036	yes	GO:0006355 regulation of transcription, DNA-dependent biological_process
rt_contig_est_24727	rt_contig_est_24727:0-2991	control	jasmonic_acid	4.38801	12.1606	1.47057	6.59497	5e-05	0.00201544	yes	GO:0008353 RNA polymerase II carboxy-terminal domain kinase activity molecular_function;GO:0006468 protein phosphorylation biological_process;GO:0005524 ATP binding molecular_function;EC:2.7.11.23
rt_contig_est_24797	rt_contig_est_24797:0-2244	control	jasmonic_acid	10.0667	21.1255	1.06939	5.71909	5e-05	0.00201544	yes	GO:0080090 regulation of primary metabolic process biological_process;GO:1901360 organic cyclic compound metabolic process biological_process;GO:0031326 regulation of cellular biosynthetic process biological_process;GO:0006725 cellular aromatic compound metabolic process biological_process;GO:0044424 intracellular part cellular_component
rt_contig_est_24991	rt_contig_est_24991:0-2774	control	jasmonic_acid	3.00808	1.32528	-1.18255	-2.67963	0.00185	0.0310366	yes	GO:0050794 regulation of cellular process biological_process;GO:0006351 transcription, DNA-dependent biological_process
rt_contig_est_26910	rt_contig_est_26910:0-1482	control	jasmonic_acid	3.79949	8.13328	1.09803	3.17798	0.0008	0.0174297	yes	GO:0003676 nucleic acid binding molecular_function
rt_contig_est_27664	rt_contig_est_27664:0-2550	control	jasmonic_acid	2.24091	4.73576	1.07951	3.07577	0.0007	0.0159653	yes	GO:0004805 trehalose-phosphatase activity molecular_function;GO:0005992 trehalose biosynthetic process biological_process;EC:3.1.3.12
rt_contig_est_29026	rt_contig_est_29026:0-2560	control	jasmonic_acid	15.5124	41.1528	1.40757	7.92774	5e-05	0.00201544	yes	GO:0006511 ubiquitin-dependent protein catabolic process biological_process;GO:0009058 biosynthetic process biological_process;GO:0004298 threonine-type endopeptidase activity molecular_function;GO:0016844 strictosidine synthase activity molecular_function;GO:0005774 vacuolar membrane cellular_component;GO:0019773 proteasome core complex, alpha-subunit complex cellular_component;GO:0010043 respon…
rt_contig_est_3551	rt_contig_est_3551:0-2042	control	jasmonic_acid	13.8282	31.6786	1.1959	6.81573	5e-05	0.00201544	yes	GO:0009910 negative regulation of flower development biological_process;GO:0006355 regulation of transcription, DNA-dependent biological_process;GO:0048573 photoperiodism, flowering biological_process;GO:0009741 response to brassinosteroid stimulus biological_process;GO:0003677 DNA binding molecular_function;GO:0003700 sequence-specific DNA binding transcription factor activity molecular_function…
rt_contig_est_3597	rt_contig_est_3597:0-1208	control	jasmonic_acid	5.45332	35.5298	2.70382	9.8425	5e-05	0.00201544	yes	GO:0008643 carbohydrate transport biological_process;GO:0005886 plasma membrane cellular_component;GO:0016021 integral to membrane cellular_component
rt_contig_est_4753	rt_contig_est_4753:0-1285	control	jasmonic_acid	12.0677	25.1165	1.05748	5.14279	5e-05	0.00201544	yes	GO:0001666 response to hypoxia biological_process;GO:0009753 response to jasmonic acid stimulus biological_process;GO:0009744 response to sucrose stimulus biological_process;GO:0009620 response to fungus biological_process;GO:0009416 response to light stimulus biological_process;GO:0006355 regulation of transcription, DNA-dependent biological_process;GO:0009611 response to wounding biological_pro…
rt_contig_est_66755	rt_contig_est_66755:0-498	control	jasmonic_acid	0	6.74488	inf	-nan	5e-05	0.00201544	yes	GO:0016491 oxidoreductase activity molecular_function
rt_contig_est_70534	rt_contig_est_70534:0-894	control	jasmonic_acid	0	4.37789	inf	-nan	5e-05	0.00201544	yes	NA
rt_contig_est_750	rt_contig_est_750:0-898	control	jasmonic_acid	5.66199	22.167	1.96903	6.14851	5e-05	0.00201544	yes	NA
rt_contig_est_86390	rt_contig_est_86390:0-2556	control	jasmonic_acid	5.09447	2.4554	-1.05297	-3.14948	0.00045	0.0115336	yes	GO:0019005 SCF ubiquitin ligase complex cellular_component;GO:0000822 inositol hexakisphosphate binding molecular_function;GO:0010011 auxin binding molecular_function;GO:0010311 lateral root formation biological_process;GO:0048443 stamen development biological_process;GO:0002237 response to molecule of bacterial origin biological_process;GO:0010152 pollen maturation biological_process;GO:0009734 …
rt_contig_est_89959	rt_contig_est_89959:0-2348	control	jasmonic_acid	1.67592	4.6442	1.47048	3.6294	0.0002	0.0062131	yes	GO:0006355 regulation of transcription, DNA-dependent biological_process
rt_contig_est_968	rt_contig_est_968:0-936	control	jasmonic_acid	3.19121	8.51985	1.41672	3.24387	0.00315	0.044585	yes	GO:0043231 intracellular membrane-bounded organelle cellular_component;GO:0007264 small GTPase mediated signal transduction biological_process;GO:0009860 pollen tube growth biological_process;GO:0044444 cytoplasmic part cellular_component;GO:0016787 hydrolase activity molecular_function;GO:0015031 protein transport biological_process;GO:0005525 GTP binding molecular_function;GO:0005886 plasma mem…
* The contigs with bold type are also the genes invloved in ET pathway.
