# Supplementary material for: Gene expression analysis and SNP/InDel discovery to investigate yield heterosis of two rubber tree F1 hybrids
Source: Sci Rep. 2016 Apr 25;6:24984. doi: 10.1038/srep24984 (PMC4842955; doi:10.1038/srep24984)
Supplement: Supplementary Dataset 3 [file srep24984-s4.xls]

## Sheet: small InDel
The small InDels between RRIM 600 and PR 107
gene_id	position	ref	alt	RRIM 600	PR 107	type*	note	DB_ID	Function
rt_contig_est_103080	373	ACG	A	1/1	0/0	-	-	-	-
rt_contig_est_143747	443	TGGA	T	0/0	1/1	-	-	-	-
rt_contig_est_144159	196	T	TG	1/1	0/1	-	-	-	-
rt_contig_est_16275	704	G	GC	0/0	0/1	-	-	-	-
rt_contig_est_22748	279	A	AG	0/0	0/1	-	-	-	-
rt_contig_est_24142	86	TC	T	0/0	0/1	-	-	gi|224069832|ref|XP_002326425.1|	predicted protein [Populus trichocarpa]
rt_contig_est_25371	273	T	TA	0/0	1/1	-	-	-	-
rt_contig_est_25569	91	T	TA	0/0	0/1	-	-	-	-
rt_contig_est_26260	254	AT	A	1/1	0/0	-	-	-	-
rt_contig_est_29723	2581	CT	C	1/1	0/0	-	-
rt_contig_est_30477	185	C	CTAT	0/0	0/1	-	-	-	-
rt_contig_est_53196	121	GT	G	0/0	0/1	-	-	-	-
rt_contig_est_6633	411	TG	T	0/1	0/0	-	-	-	-
rt_contig_est_67363	613	CT	C	0/0	1/1	-	-
rt_contig_est_71609	214	TA	T	1/1	0/0	-	-	-	-
rt_contig_est_7163	162	ATG	A	0/1	1/1	-	-	-	-
rt_contig_est_82410	1230	TCA	T	0/1	0/1	-	-
rt_contig_est_8255	546	TGA	T	0/1	0/0	-	-	-	-
rt_contig_est_8595	241	TG	T	0/1	0/1	-	-
rt_contig_est_9164	2138	CCTG	C	0/1	0/1	-	-
rt_contig_est_9272	158	CA	C	1/1	0/0	-	-	-	-
rt_contig_est_9492	538	ACAG	A	0/1	0/1	-	-	gi|357455537|ref|XP_003598049.1|	Splicing factor U2af large subunit B [Medicago truncatula]
rt_contig_est_97596	159	AC	A	1/1	0/1	-	-
rt_contig_est_11880	151	TCCA	T	0/1	1/1	CODON_CHANGE_PLUS_CODON_DELETION	atggac/aac|MD702N	gi|224128776|ref|XP_002320419.1|	predicted protein [Populus trichocarpa]
rt_contig_est_18239	800	TAAG	T	0/0	0/1	CODON_CHANGE_PLUS_CODON_DELETION	ataagt/att|IS165I	gi|255558570|ref|XP_002520310.1|	conserved hypothetical protein [Ricinus communis]
rt_contig_est_2745	1711	CAAT	C	1/1	0/1	CODON_CHANGE_PLUS_CODON_DELETION	acaatt/act|TI512T	gi|224071599|ref|XP_002303535.1|	predicted protein [Populus trichocarpa]
rt_contig_est_661	132	TACA	T	0/1	0/1	CODON_CHANGE_PLUS_CODON_DELETION	tacatt/ttt|YI31F	gi|224069531|ref|XP_002326366.1|	predicted protein [Populus trichocarpa]
rt_contig_est_2862	727	GTAC	G	0/0	1/1	CODON_DELETION	tac/-|Y157-	gi|49524068|emb|CAG32961.1|	putative auxin-amidohydrolase precursor [Populus tremula x Populus alba]
rt_contig_est_7752	1831	CCTG	C	0/1	0/1	5 UTR	cag/-|Q10-	gi|255562506|ref|XP_002522259.1|	conserved hypothetical protein [Ricinus communis]
rt_contig_est_8726	385	ACAG	A	0/1	0/1	CODON_DELETION	cag/-|Q129-	gi|224125968|ref|XP_002319723.1|	predicted protein [Populus trichocarpa]
rt_contig_est_10030	540	GT	G	0/0	1/1	FRAME_SHIFT	-|-92	gi|147776264|emb|CAN65273.1|	hypothetical protein VITISV_024536 [Vitis vinifera]
rt_contig_est_10793	270	ACG	A	0/0	0/1	FRAME_SHIFT	-|-32	gi|224083749|ref|XP_002307110.1|	predicted protein [Populus trichocarpa]
rt_contig_est_12094	1152	CA	C	0/1	0/0	FRAME_SHIFT	-|-363	gi|356530625|ref|XP_003533881.1|	PREDICTED: putative glycerol-3-phosphate transporter 5-like [Glycine max]
rt_contig_est_13308	702	ACTAC	A	0/1	1/1	FRAME_SHIFT	-|-212	gi|224069717|ref|XP_002303025.1|	predicted protein [Populus trichocarpa]
rt_contig_est_14267	1406	TA	T	0/0	1/1	FRAME_SHIFT	-|-469	gi|255546101|ref|XP_002514110.1|	conserved hypothetical protein [Ricinus communis]
rt_contig_est_20801	416	GC	G	0/1	1/1	FRAME_SHIFT	-|-9	gi|255584037|ref|XP_002532763.1|	dynamin, putative [Ricinus communis]
rt_contig_est_21234	2189	AG	A	1/1	0/0	FRAME_SHIFT	-|-210	gi|255539805|ref|XP_002510967.1|	pentatricopeptide repeat-containing protein, putative [Ricinus communis]
rt_contig_est_219	1421	TC	T	0/1	0/1	FRAME_SHIFT	-|-396	gi|224128201|ref|XP_002329106.1|	predicted protein [Populus trichocarpa]
rt_contig_est_26835	309	T	TAA	0/1	0/1	FRAME_SHIFT	-/AA|-40?	gi|255566193|ref|XP_002524084.1|	dihydroneopterin aldolase, putative [Ricinus communis]
rt_contig_est_26980	201	GC	G	0/0	1/1	5 UTR	-|-51	gi|118484105|gb|ABK93937.1|	unknown [Populus trichocarpa]
rt_contig_est_6490	623	A	AG	1/1	0/0	FRAME_SHIFT	-/G|-208?	gi|224053298|ref|XP_002297751.1|	cc-nbs-lrr resistance protein [Populus trichocarpa]
rt_contig_est_6511	130	A	AG	0/1	0/1	5 UTR	-/G|-44?	gi|313586503|gb|ADR71262.1|	50S ribosomal protein L33A [Hevea brasiliensis]
rt_contig_est_12262	1120	TCTA	T	0/1	0/1	STOP_LOST	tag/-|*118-	gi|317106742|dbj|BAJ53238.1|	JHL06P13.19 [Jatropha curcas]
rt_contig_est_100180	106	TC	T	0/1	1/1	3 UTR	-	gi|224081993|ref|XP_002306549.1|	predicted protein [Populus trichocarpa]
rt_contig_est_10245	1654	TC	T	1/1	0/1	3 UTR	-	gi|224143559|ref|XP_002324997.1|	predicted protein [Populus trichocarpa]
rt_contig_est_10355	211	TTGC	T	0/0	1/1	3 UTR	-	gi|118485842|gb|ABK94768.1|	unknown [Populus trichocarpa]
rt_contig_est_10551	168	AT	A	0/1	0/1	3 UTR	-	gi|255585946|ref|XP_002533644.1|	conserved hypothetical protein [Ricinus communis]
rt_contig_est_11415	259	TA	T	0/0	0/1	3 UTR	-	gi|224101895|ref|XP_002312464.1|	predicted protein [Populus trichocarpa]
rt_contig_est_11424	621	TA	T	0/0	0/1	3 UTR	-	gi|255557004|ref|XP_002519535.1|	conserved hypothetical protein [Ricinus communis]
rt_contig_est_11584	426	AC	A	0/1	0/1	3 UTR	-	gi|255583245|ref|XP_002532387.1|	nucleic acid binding protein, putative [Ricinus communis]
rt_contig_est_11664	429	AT	A	0/1	0/0	3 UTR	-	gi|255550832|ref|XP_002516464.1|	NADH-plastoquinone oxidoreductase, putative [Ricinus communis]
rt_contig_est_11785	1271	TC	T	0/1	0/1	3 UTR	-	gi|255571626|ref|XP_002526758.1|	Disease resistance protein RGA2, putative [Ricinus communis]
rt_contig_est_12527	1995	CAA	C	0/0	0/1	3 UTR	-	gi|224082358|ref|XP_002306661.1|	predicted protein [Populus trichocarpa]
rt_contig_est_12907	246	AG	A	0/0	1/1	3 UTR	-	gi|116008246|gb|ABJ51933.1|	sucrose transporter 1 [Hevea brasiliensis]
rt_contig_est_13043	1960	TA	T	0/1	1/1	3 UTR	-	gi|224139722|ref|XP_002323245.1|	predicted protein [Populus trichocarpa]
rt_contig_est_13286	272	AC	A	0/0	0/1	3 UTR	-	gi|255558158|ref|XP_002520106.1|	peptidyl-prolyl cis-trans isomerase, putative [Ricinus communis]
rt_contig_est_13437	580	GC	G	0/1	0/1	3 UTR	-	gi|357463169|ref|XP_003601866.1|	Inner membrane protein ALBINO3 [Medicago truncatula]
rt_contig_est_138641	433	GA	G	1/1	0/1	3 UTR	-	gi|224085515|ref|XP_002307602.1|	homocysteine s-methyltransferase [Populus trichocarpa]
rt_contig_est_140905	150	C	CT	0/0	1/1	3 UTR	-	gi|224119522|ref|XP_002318095.1|	predicted protein [Populus trichocarpa]
rt_contig_est_141282	181	C	CG	0/1	0/1	3 UTR	-	At3g23920	-
rt_contig_est_14888	328	TA	T	0/1	0/0	3 UTR	-	gi|255580008|ref|XP_002530838.1|	conserved hypothetical protein [Ricinus communis]
rt_contig_est_15189	348	GC	G	0/0	0/1	3 UTR	-	gi|255556486|ref|XP_002519277.1|	beta-fructofuranosidase, putative [Ricinus communis]
rt_contig_est_15810	293	CA	C	0/1	1/1	3 UTR	-	gi|255564216|ref|XP_002523105.1|	sec15, putative [Ricinus communis]
rt_contig_est_15831	132	C	CTT	0/1	0/0	3 UTR	-	gi|224143985|ref|XP_002325146.1|	predicted protein [Populus trichocarpa]
rt_contig_est_16413	175	AG	A	0/1	1/1	3 UTR	-	gi|359484119|ref|XP_002267202.2|	PREDICTED: cell division control protein 48 homolog B-like [Vitis vinifera]
rt_contig_est_16463	2937	AG	A	0/1	1/1	3 UTR	-	gi|359481727|ref|XP_002272686.2|	PREDICTED: uncharacterized protein LOC100266680 [Vitis vinifera]
rt_contig_est_16933	4033	TTA	T	1/1	0/0	3 UTR	-	gi|255556051|ref|XP_002519060.1|	DNA-directed RNA polymerase II subunit, putative [Ricinus communis]
rt_contig_est_17050	2521	A	AT	0/0	0/1	3 UTR	-	gi|255547832|ref|XP_002514973.1|	oligopeptidase, putative [Ricinus communis]
rt_contig_est_17528	1867	TA	T	1/1	0/1	3 UTR	-	gi|255543587|ref|XP_002512856.1|	phosphoglycerate mutase, putative [Ricinus communis]
rt_contig_est_18414	3484	CTG	C	0/1	0/1	3 UTR	-	gi|224083478|ref|XP_002307042.1|	predicted protein [Populus trichocarpa]
rt_contig_est_18787	312	AG	A	0/1	0/0	3 UTR	-	gi|225458003|ref|XP_002280127.1|	PREDICTED: tRNA (adenine-N(1)-)-methyltransferase non-catalytic subunit trm6 [Vitis vinifera]
rt_contig_est_19239	624	TG	T	0/0	0/1	3 UTR	-	gi|255571703|ref|XP_002526795.1|	conserved hypothetical protein [Ricinus communis]
rt_contig_est_20812	3361	GC	G	1/1	0/0	3 UTR	-	gi|255575790|ref|XP_002528794.1|	nonsense-mediated mRNA decay protein, putative [Ricinus communis]
rt_contig_est_20815	2914	TAG	T	0/0	1/1	3 UTR	-	gi|255563893|ref|XP_002522946.1|	Heat-shock protein 105 kDa, putative [Ricinus communis]
rt_contig_est_21020	1400	GT	G	0/0	0/1	3 UTR	-	gi|255586480|ref|XP_002533882.1|	conserved hypothetical protein [Ricinus communis]
rt_contig_est_2167	313	CT	C	0/1	0/0	3 UTR	-	gi|225450977|ref|XP_002284763.1|	PREDICTED: peroxisomal membrane protein PMP34 [Vitis vinifera]
rt_contig_est_23804	327	TA	T	0/1	1/1	3 UTR	-	gi|225442178|ref|XP_002274426.1|	PREDICTED: WD repeat domain-containing protein 83 [Vitis vinifera]
rt_contig_est_23931	537	TC	T	0/1	1/1	3 UTR	-	gi|255560866|ref|XP_002521446.1|	dead box ATP-dependent RNA helicase, putative [Ricinus communis]
rt_contig_est_24394	293	G	GGA	0/0	0/1	3 UTR	-	gi|224079155|ref|XP_002305772.1|	predicted protein [Populus trichocarpa]
rt_contig_est_24508	605	ATC	A	0/1	1/1	3 UTR	-	gi|224144089|ref|XP_002325182.1|	predicted protein [Populus trichocarpa]
rt_contig_est_24759	2158	CAG	C	0/1	0/0	3 UTR	-	gi|211906496|gb|ACJ11741.1|	heat shock protein 70 [Gossypium hirsutum]
rt_contig_est_26027	147	CAA	C	1/1	0/0	3 UTR	-	gi|255641350|gb|ACU20952.1|	unknown [Glycine max]
rt_contig_est_27171	562	TTG	T	0/0	0/1	3 UTR	-	gi|255571033|ref|XP_002526467.1|	ELMO domain-containing protein, putative [Ricinus communis]
rt_contig_est_27547	307	A	AG	0/0	0/1	3 UTR	-	gi|255560808|ref|XP_002521417.1|	secretory carrier membrane protein, putative [Ricinus communis]
rt_contig_est_27646	129	AT	A	0/1	0/1	3 UTR	-	gi|224146679|ref|XP_002326095.1|	predicted protein [Populus trichocarpa]
rt_contig_est_28566	3748	TA	T	0/0	0/1	3 UTR	-	gi|255563979|ref|XP_002522989.1|	DNA polymerase I, putative [Ricinus communis]
rt_contig_est_28724	460	CG	C	0/1	0/0	3 UTR	-	gi|225438801|ref|XP_002283225.1|	PREDICTED: tRNA-dihydrouridine synthase 1-like [Vitis vinifera]
rt_contig_est_28836	173	AT	A	0/0	1/1	3 UTR	-	gi|224124194|ref|XP_002330128.1|	predicted protein [Populus trichocarpa]
rt_contig_est_30128	2043	A	AT	0/1	1/1	3 UTR	-	gi|224091084|ref|XP_002309173.1|	predicted protein [Populus trichocarpa]
rt_contig_est_3351	758	TC	T	0/0	0/1	3 UTR	-	gi|255562637|ref|XP_002522324.1|	50S ribosomal protein L25, putative [Ricinus communis]
rt_contig_est_377	1051	AT	A	0/1	0/0	3 UTR	-	gi|255538892|ref|XP_002510511.1|	Auxin-induced protein 6B, putative [Ricinus communis]
rt_contig_est_4952	299	T	TC	0/1	0/1	3 UTR	-	gi|255566981|ref|XP_002524473.1|	Mitochondrial deoxynucleotide carrier, putative [Ricinus communis]
rt_contig_est_72282	945	T	TA	0/1	0/1	3 UTR	-	gi|224126573|ref|XP_002319871.1|	predicted protein [Populus trichocarpa]
rt_contig_est_7284	245	TA	T	0/1	0/0	3 UTR	-	gi|255559290|ref|XP_002520665.1|	conserved hypothetical protein [Ricinus communis]
rt_contig_est_7375	340	T	TG	0/0	1/1	3 UTR	-	gi|224103767|ref|XP_002313185.1|	predicted protein [Populus trichocarpa]
rt_contig_est_81068	158	C	CA	1/1	0/0	3 UTR	-	gi|255572674|ref|XP_002527270.1|	conserved hypothetical protein [Ricinus communis]
rt_contig_est_8508	141	CT	C	0/1	0/1	3 UTR	-	gi|255583790|ref|XP_002532647.1|	conserved hypothetical protein [Ricinus communis]
rt_contig_est_86598	119	AT	A	0/1	0/1	3 UTR	-	gi|147780561|emb|CAN64628.1|	hypothetical protein VITISV_039432 [Vitis vinifera]
rt_contig_est_8963	215	CAT	C	0/1	0/0	3 UTR	-	gi|224136924|ref|XP_002322450.1|	predicted protein [Populus trichocarpa]
rt_contig_est_9122	325	CGG	C	0/0	1/1	3 UTR	-	gi|255581422|ref|XP_002531519.1|	histone h1/h5, putative [Ricinus communis]
rt_contig_est_93313	264	TCCA	T	0/1	0/0	3 UTR	-	gi|356496070|ref|XP_003516893.1|	PREDICTED: succinate dehydrogenase [ubiquinone]
rt_contig_est_9398	150	GC	G	1/1	0/0	3 UTR	-	gi|15242574|ref|NP_195916.1|	40S ribosomal protein S23-2 [Arabidopsis thaliana]
rt_contig_est_94238	137	T	TC	0/1	0/1	3 UTR	-	gi|255545562|ref|XP_002513841.1|	Vacuolar protein sorting-associated protein VPS9, putative [Ricinus communis]
rt_contig_est_94305	273	AG	A	1/1	0/0	3 UTR	-	gi|255564464|ref|XP_002523228.1|	histidinol-phosphate aminotransferase, putative [Ricinus communis]
rt_contig_est_94678	370	ACC	A	0/0	1/1	3 UTR	-	gi|224065715|ref|XP_002301935.1|	predicted protein [Populus trichocarpa]
rt_contig_est_97442	2090	TG	T	0/1	0/0	3 UTR	-	gi|225441629|ref|XP_002282088.1|	PREDICTED: T-complex protein 1 subunit theta [Vitis vinifera]
rt_contig_est_9855	230	TC	T	1/1	0/0	3 UTR	-	gi|255549307|ref|XP_002515707.1|	transcription regulator, putative [Ricinus communis]
rt_contig_est_10016	1054	TCC	T	1/1	0/1	5 UTR	-	gi|311294339|gb|ADP88925.1|	classical AGP [Gunnera manicata]
rt_contig_est_10078	1221	ACG	A	0/0	0/1	5 UTR	-	gi|224088176|ref|XP_002308356.1|	predicted protein [Populus trichocarpa]
rt_contig_est_10993	908	AG	A	0/0	1/1	5 UTR	-	gi|225425662|ref|XP_002273461.1|	PREDICTED: E3 ubiquitin-protein ligase RING1-like [Vitis vinifera]
rt_contig_est_11225	203	CTTT	C	0/1	0/0	5 UTR	-	gi|255573641|ref|XP_002527743.1|	5-oxoprolinase, putative [Ricinus communis]
rt_contig_est_11240	1191	A	AG	0/0	1/1	5 UTR	-	gi|224113503|ref|XP_002316513.1|	predicted protein [Populus trichocarpa]
rt_contig_est_11845	2375	AG	A	0/1	1/1	5 UTR	-	gi|255554694|ref|XP_002518385.1|	conserved hypothetical protein [Ricinus communis]
rt_contig_est_12106	1849	CGG	C	0/1	1/1	5 UTR	-	gi|225436896|ref|XP_002274008.1|	PREDICTED: mitochondrial ubiquitin ligase activator of nfkb 1 [Vitis vinifera]
rt_contig_est_12150	240	TAG	T	0/1	0/0	5 UTR	-	gi|224116536|ref|XP_002331921.1|	predicted protein [Populus trichocarpa]
rt_contig_est_13471	92	CCT	C	0/1	0/1	5 UTR	-	gi|255561941|ref|XP_002521979.1|	pentatricopeptide repeat-containing protein, putative [Ricinus communis]
rt_contig_est_13897	401	AG	A	0/0	0/1	5 UTR	-	gi|224130248|ref|XP_002328690.1|	predicted protein [Populus trichocarpa]
rt_contig_est_139319	186	TC	T	0/0	0/1	5 UTR	-	gi|47496692|dbj|BAD19061.1|	auxin response factor 1 [Cucumis sativus]
rt_contig_est_142234	1512	GC	G	0/0	0/1	5 UTR	-	gi|359477685|ref|XP_002285459.2|	PREDICTED: oxidation resistance protein 1-like [Vitis vinifera]
rt_contig_est_14343	161	AG	A	0/1	0/0	5 UTR	-	gi|255557855|ref|XP_002519957.1|	prli-interacting factor l, putative [Ricinus communis]
rt_contig_est_14613	140	ATAG	A	0/1	0/1	5 UTR	-	gi|224104075|ref|XP_002313307.1|	predicted protein [Populus trichocarpa]
rt_contig_est_15990	3123	AG	A	1/1	0/0	5 UTR	-	gi|255557709|ref|XP_002519884.1|	replication factor A 1, rfa1, putative [Ricinus communis]
rt_contig_est_17367	113	CTT	C	0/0	0/1	5 UTR	-	gi|255580789|ref|XP_002531215.1|	GATA transcription factor, putative [Ricinus communis]
rt_contig_est_19023	2383	GA	G	0/1	0/0	5 UTR	-	gi|255577227|ref|XP_002529496.1|	Rhomboid protein, putative [Ricinus communis]
rt_contig_est_19254	3218	GA	G	1/1	0/0	5 UTR	-	gi|224076810|ref|XP_002305003.1|	predicted protein [Populus trichocarpa]
rt_contig_est_2012	1445	G	GC	0/1	1/1	5 UTR	-	gi|255575353|ref|XP_002528579.1|	peroxiredoxin, putative [Ricinus communis]
rt_contig_est_20961	412	GC	G	0/1	0/0	5 UTR	-	gi|225457130|ref|XP_002280322.1|	PREDICTED: uncharacterized protein LOC100255354 [Vitis vinifera]
rt_contig_est_21469	2400	AT	A	0/0	1/1	5 UTR	-	gi|255565495|ref|XP_002523738.1|	protein binding protein, putative [Ricinus communis]
rt_contig_est_25123	134	GT	G	0/0	0/1	5 UTR	-	gi|255641292|gb|ACU20923.1|	unknown [Glycine max]
rt_contig_est_28704	171	TA	T	0/0	1/1	5 UTR	-	gi|255541684|ref|XP_002511906.1|	BRASSINOSTEROID INSENSITIVE 1-associated receptor kinase 1 precursor, putative [Ricinus communis]
rt_contig_est_6971	854	AC	A	0/0	0/1	5 UTR	-	gi|255543349|ref|XP_002512737.1|	Chaperone protein dnaJ 8, chloroplast precursor, putative [Ricinus communis]
rt_contig_est_7155	681	G	GCAAC	0/1	0/1	5 UTR	-	gi|118485606|gb|ABK94653.1|	unknown [Populus trichocarpa]
rt_contig_est_7334	112	AG	A	0/1	1/1	5 UTR	-	gi|224065705|ref|XP_002301930.1|	predicted protein [Populus trichocarpa]
rt_contig_est_79135	168	T	TG	0/1	0/0	5 UTR	-	gi|255580244|ref|XP_002530952.1|	conserved hypothetical protein [Ricinus communis]
rt_contig_est_7934	571	CTT	C	0/1	0/0	5 UTR	-	gi|359491301|ref|XP_002281438.2|	PREDICTED: uncharacterized protein LOC100241686 [Vitis vinifera]
rt_contig_est_83688	115	T	TC	1/1	0/1	5 UTR	-	gi|225447590|ref|XP_002272109.1|	PREDICTED: uncharacterized protein LOC100244267 isoform 1 [Vitis vinifera]
rt_contig_est_9083	1603	GAA	G	0/1	1/1	5 UTR	-	gi|255581277|ref|XP_002531450.1|	conserved hypothetical protein [Ricinus communis]
rt_contig_est_91196	121	TC	T	1/1	0/1	5 UTR	-	gi|224116312|ref|XP_002331951.1|	predicted protein [Populus trichocarpa]
rt_contig_est_93160	1914	A	AT	0/0	0/1	5 UTR	-	gi|134142073|gb|ABO61380.1|	serine hydroxymethyltransferase [Populus tremuloides]
rt_contig_est_94302	177	TTC	T	0/0	0/1	5 UTR	-	gi|255564464|ref|XP_002523228.1|	histidinol-phosphate aminotransferase, putative [Ricinus communis]
* - presents unknown position.

## Sheet: snp
The SNPs between RRIM 600 and PR 107
gene_id	position	ref	alt	RRIM 600	PR 107	type*	note	DB_ID	Function
rt_contig_est_1	1678	A	G	0/1	0/0	NSC	cTa/cCa|L134P	gi|255571481|ref|XP_002526688.1|	conserved hypothetical protein [Ricinus communis]
rt_contig_est_1	1016	A	G	1/1	0/0	NSC	Ttt/Ctt|F355L	gi|255571481|ref|XP_002526688.1|	conserved hypothetical protein [Ricinus communis]
rt_contig_est_1	1697	C	G	0/1	0/0	NSC	Gta/Cta|V128L	gi|255571481|ref|XP_002526688.1|	conserved hypothetical protein [Ricinus communis]
rt_contig_est_1	1694	C	T	0/1	0/0	NSC	Gtt/Att|V129I	gi|255571481|ref|XP_002526688.1|	conserved hypothetical protein [Ricinus communis]
rt_contig_est_1	397	G	T	0/1	0/0	NSC	cCt/cAt|P561H	gi|255571481|ref|XP_002526688.1|	conserved hypothetical protein [Ricinus communis]
rt_contig_est_1	348	A	C	0/1	1/1	SC	gtT/gtG|V577	gi|255571481|ref|XP_002526688.1|	conserved hypothetical protein [Ricinus communis]
rt_contig_est_1	1509	T	C	0/1	0/0	SC	acA/acG|T190	gi|255571481|ref|XP_002526688.1|	conserved hypothetical protein [Ricinus communis]
rt_contig_est_1	1155	A	G	0/1	0/0	SC	ccT/ccC|P308	gi|255571481|ref|XP_002526688.1|	conserved hypothetical protein [Ricinus communis]
rt_contig_est_1000	1153	T	A	0/1	0/1	NSC	Tta/Ata|L288I	gi|225459431|ref|XP_002285824.1|	PREDICTED: protein grpE [Vitis vinifera]
rt_contig_est_1000	920	A	G	0/0	0/1	NSC	cAa/cGa|Q210R	gi|225459431|ref|XP_002285824.1|	PREDICTED: protein grpE [Vitis vinifera]
rt_contig_est_1000	1189	A	G	0/1	1/1	NSC	Agt/Ggt|S300G	gi|225459431|ref|XP_002285824.1|	PREDICTED: protein grpE [Vitis vinifera]
rt_contig_est_1000	1093	T	G	0/0	0/1	NSC	Tac/Gac|Y268D	gi|225459431|ref|XP_002285824.1|	PREDICTED: protein grpE [Vitis vinifera]
rt_contig_est_1000	610	C	T	0/1	0/1	NSC	Cgt/Tgt|R107C	gi|225459431|ref|XP_002285824.1|	PREDICTED: protein grpE [Vitis vinifera]
rt_contig_est_1000	1128	T	A	0/0	0/1	SC	cgT/cgA|R279	gi|225459431|ref|XP_002285824.1|	PREDICTED: protein grpE [Vitis vinifera]
rt_contig_est_1000	1203	A	C	0/1	1/1	SC	gcA/gcC|A304	gi|225459431|ref|XP_002285824.1|	PREDICTED: protein grpE [Vitis vinifera]
rt_contig_est_100007	719	A	G	0/0	1/1	NSC	gAt/gGt|D240G	gi|147811646|emb|CAN72676.1|	hypothetical protein VITISV_020406 [Vitis vinifera]
rt_contig_est_100011	736	C	T	1/1	0/0	-	-
rt_contig_est_100024	619	C	T	0/0	1/1	3 UTR	-	gi|356574252|ref|XP_003555264.1|	PREDICTED: probable ATP-dependent RNA helicase DHX36-like [Glycine max]
rt_contig_est_10004	1215	G	A	0/0	0/1	SC	cgG/cgA|R370	gi|224101919|ref|XP_002312475.1|	predicted protein [Populus trichocarpa]
rt_contig_est_10005	559	C	A	0/0	0/1	NSC	Ctg/Atg|L152M	gi|224101919|ref|XP_002312475.1|	predicted protein [Populus trichocarpa]
rt_contig_est_10005	1372	G	A	0/0	0/1	NSC	Gca/Aca|A423T	gi|224101919|ref|XP_002312475.1|	predicted protein [Populus trichocarpa]
rt_contig_est_10005	1365	G	A	0/0	0/1	SC	gtG/gtA|V420	gi|224101919|ref|XP_002312475.1|	predicted protein [Populus trichocarpa]
rt_contig_est_10005	492	T	A	0/0	0/1	SC	gcT/gcA|A129	gi|224101919|ref|XP_002312475.1|	predicted protein [Populus trichocarpa]
rt_contig_est_10005	1819	G	T	0/1	0/1	3 UTR	-	gi|224101919|ref|XP_002312475.1|	predicted protein [Populus trichocarpa]
rt_contig_est_10010	343	C	T	0/1	0/0	START_GAINED	-	gi|225455314|ref|XP_002275610.1|	PREDICTED: dof zinc finger protein DOF4.6-like [Vitis vinifera]
rt_contig_est_100106	191	T	C	0/0	1/1	3 UTR	-	gi|297739808|emb|CBI29990.3|	unnamed protein product [Vitis vinifera]
rt_contig_est_10012	332	A	G	1/1	0/0	NSC	Aat/Gat|N77D	gi|255563999|ref|XP_002522999.1|	protein with unknown function [Ricinus communis]
rt_contig_est_10013	1414	G	A	1/1	0/0	SC	gcC/gcT|A197	gi|224067302|ref|XP_002302456.1|	predicted protein [Populus trichocarpa]
rt_contig_est_10013	1612	G	A	1/1	0/0	SC	ccC/ccT|P131	gi|224067302|ref|XP_002302456.1|	predicted protein [Populus trichocarpa]
rt_contig_est_10013	829	T	C	0/0	1/1	SC	aaA/aaG|K392	gi|224067302|ref|XP_002302456.1|	predicted protein [Populus trichocarpa]
rt_contig_est_10013	850	A	G	0/0	1/1	SC	caT/caC|H385	gi|224067302|ref|XP_002302456.1|	predicted protein [Populus trichocarpa]
rt_contig_est_10013	892	A	G	0/0	1/1	SC	gcT/gcC|A371	gi|224067302|ref|XP_002302456.1|	predicted protein [Populus trichocarpa]
rt_contig_est_10014	709	C	A	0/0	0/1	NSC	Ctt/Att|L159I	gi|255537091|ref|XP_002509612.1|	conserved hypothetical protein [Ricinus communis]
rt_contig_est_10014	527	T	C	1/1	0/0	NSC	aTc/aCc|I98T	gi|255537091|ref|XP_002509612.1|	conserved hypothetical protein [Ricinus communis]
rt_contig_est_10014	348	A	T	0/0	0/1	SC	gcA/gcT|A38	gi|255537091|ref|XP_002509612.1|	conserved hypothetical protein [Ricinus communis]
rt_contig_est_10014	804	A	T	0/0	0/1	SC	tcA/tcT|S190	gi|255537091|ref|XP_002509612.1|	conserved hypothetical protein [Ricinus communis]
rt_contig_est_100154	44	T	C	0/1	1/1	-	-	gi|255552191|ref|XP_002517140.1|	hypothetical protein RCOM_0912170 [Ricinus communis]
rt_contig_est_100155	759	A	C	0/0	1/1	SC	acT/acG|T822	gi|255577189|ref|XP_002529477.1|	RNA recognition motif-containing protein, putative [Ricinus communis]
rt_contig_est_10016	406	C	G	0/1	1/1	3 UTR	-	gi|311294339|gb|ADP88925.1|	classical AGP [Gunnera manicata]
rt_contig_est_100165	630	A	T	0/1	0/1	NSC	caT/caA|H221Q	gi|255553540|ref|XP_002517811.1|	protein binding protein, putative [Ricinus communis]
rt_contig_est_100165	642	G	A	0/1	0/0	SC	gaC/gaT|D217	gi|255553540|ref|XP_002517811.1|	protein binding protein, putative [Ricinus communis]
rt_contig_est_100165	573	A	G	0/1	0/1	SC	gaT/gaC|D240	gi|255553540|ref|XP_002517811.1|	protein binding protein, putative [Ricinus communis]
rt_contig_est_100165	591	C	T	0/1	0/1	SC	acG/acA|T234	gi|255553540|ref|XP_002517811.1|	protein binding protein, putative [Ricinus communis]
rt_contig_est_100196	582	G	T	0/1	0/0	SC	Cgg/Agg|R852	gi|255536821|ref|XP_002509477.1|	coatomer gamma subunit, putative [Ricinus communis]
rt_contig_est_100196	257	T	C	0/1	0/0	3 UTR	-	gi|255536821|ref|XP_002509477.1|	coatomer gamma subunit, putative [Ricinus communis]
rt_contig_est_100197	124	T	G	0/0	1/1	-	-	-	-
rt_contig_est_100197	53	C	T	1/1	0/0	-	-	-	-
rt_contig_est_100198	104	A	G	0/0	1/1	-	-	-	-
rt_contig_est_10021	215	T	A	0/0	1/1	NSC	Ttg/Atg|L72M	gi|255547275|ref|XP_002514695.1|	Protein C6orf149, putative [Ricinus communis]
rt_contig_est_10021	222	G	C	0/0	1/1	NSC	aGc/aCc|S74T	gi|255547275|ref|XP_002514695.1|	Protein C6orf149, putative [Ricinus communis]
rt_contig_est_10021	270	C	A	0/0	1/1	3 UTR	-	gi|255547275|ref|XP_002514695.1|	Protein C6orf149, putative [Ricinus communis]
rt_contig_est_10021	378	T	A	0/0	1/1	3 UTR	-	gi|255547275|ref|XP_002514695.1|	Protein C6orf149, putative [Ricinus communis]
rt_contig_est_10021	311	T	G	0/0	1/1	3 UTR	-	gi|255547275|ref|XP_002514695.1|	Protein C6orf149, putative [Ricinus communis]
rt_contig_est_10021	337	C	T	0/0	1/1	3 UTR	-	gi|255547275|ref|XP_002514695.1|	Protein C6orf149, putative [Ricinus communis]
rt_contig_est_100211	134	C	A	0/0	0/1	NSC	aGt/aTt|S709I	gi|224118348|ref|XP_002331460.1|	predicted protein [Populus trichocarpa]
rt_contig_est_100211	468	T	A	0/1	0/0	NSC	Aat/Tat|N598Y	gi|224118348|ref|XP_002331460.1|	predicted protein [Populus trichocarpa]
rt_contig_est_100211	310	T	A	0/1	1/1	NSC	aaA/aaT|K650N	gi|224118348|ref|XP_002331460.1|	predicted protein [Populus trichocarpa]
rt_contig_est_100211	480	G	C	0/1	0/1	NSC	Caa/Gaa|Q594E	gi|224118348|ref|XP_002331460.1|	predicted protein [Populus trichocarpa]
rt_contig_est_100211	50	T	C	0/1	0/0	NSC	tAt/tGt|Y737C	gi|224118348|ref|XP_002331460.1|	predicted protein [Populus trichocarpa]
rt_contig_est_100211	338	C	T	0/1	0/1	NSC	cGt/cAt|R641H	gi|224118348|ref|XP_002331460.1|	predicted protein [Populus trichocarpa]
rt_contig_est_100211	354	C	T	0/1	0/1	NSC	Gtt/Att|V636I	gi|224118348|ref|XP_002331460.1|	predicted protein [Populus trichocarpa]
rt_contig_est_100211	152	C	T	1/1	0/1	NSC	aGt/aAt|S703N	gi|224118348|ref|XP_002331460.1|	predicted protein [Populus trichocarpa]
rt_contig_est_100211	658	T	C	0/1	0/0	SC	caA/caG|Q534	gi|224118348|ref|XP_002331460.1|	predicted protein [Populus trichocarpa]
rt_contig_est_100211	193	T	C	0/1	0/1	SC	gaA/gaG|E689	gi|224118348|ref|XP_002331460.1|	predicted protein [Populus trichocarpa]
rt_contig_est_100211	424	A	G	0/0	0/1	SC	ccT/ccC|P612	gi|224118348|ref|XP_002331460.1|	predicted protein [Populus trichocarpa]
rt_contig_est_100211	373	A	T	1/1	0/1	SC	acT/acA|T629	gi|224118348|ref|XP_002331460.1|	predicted protein [Populus trichocarpa]
rt_contig_est_100212	820	G	A	1/1	0/0	NSC	cCg/cTg|P477L	gi|224118348|ref|XP_002331460.1|	predicted protein [Populus trichocarpa]
rt_contig_est_100212	475	G	C	1/1	0/1	NSC	aCg/aGg|T592R	gi|224118348|ref|XP_002331460.1|	predicted protein [Populus trichocarpa]
rt_contig_est_100212	602	T	C	0/1	0/0	NSC	Agt/Ggt|S550G	gi|224118348|ref|XP_002331460.1|	predicted protein [Populus trichocarpa]
rt_contig_est_100212	827	T	G	1/1	0/1	NSC	Aca/Cca|T475P	gi|224118348|ref|XP_002331460.1|	predicted protein [Populus trichocarpa]
rt_contig_est_100212	601	C	T	0/1	0/0	NSC	aGt/aAt|S550N	gi|224118348|ref|XP_002331460.1|	predicted protein [Populus trichocarpa]
rt_contig_est_100212	590	C	T	0/1	0/1	NSC	Gtg/Atg|V554M	gi|224118348|ref|XP_002331460.1|	predicted protein [Populus trichocarpa]
rt_contig_est_100212	392	C	T	0/1	0/1	NSC	Gtt/Att|V620I	gi|224118348|ref|XP_002331460.1|	predicted protein [Populus trichocarpa]
rt_contig_est_100212	1057	C	T	1/1	0/0	NSC	cGt/cAt|R398H	gi|224118348|ref|XP_002331460.1|	predicted protein [Populus trichocarpa]
rt_contig_est_100212	624	G	A	0/1	0/0	SC	ctC/ctT|L542	gi|224118348|ref|XP_002331460.1|	predicted protein [Populus trichocarpa]
rt_contig_est_100212	969	A	C	1/1	0/1	SC	tcT/tcG|S427	gi|224118348|ref|XP_002331460.1|	predicted protein [Populus trichocarpa]
rt_contig_est_100212	858	T	C	1/1	0/0	SC	tcA/tcG|S464	gi|224118348|ref|XP_002331460.1|	predicted protein [Populus trichocarpa]
rt_contig_est_100212	639	A	G	0/0	0/1	SC	gtT/gtC|V537	gi|224118348|ref|XP_002331460.1|	predicted protein [Populus trichocarpa]
rt_contig_est_100212	285	A	G	0/0	1/1	SC	gcT/gcC|A655	gi|224118348|ref|XP_002331460.1|	predicted protein [Populus trichocarpa]
rt_contig_est_100212	321	C	G	1/1	0/0	SC	cgG/cgC|R643	gi|224118348|ref|XP_002331460.1|	predicted protein [Populus trichocarpa]
rt_contig_est_100212	161	A	G	0/1	1/1	3 UTR	-	gi|224118348|ref|XP_002331460.1|	predicted protein [Populus trichocarpa]
rt_contig_est_100218	355	G	A	0/0	0/1	-	-
rt_contig_est_10024	737	C	A	0/1	0/1	SC	gtG/gtT|V226	gi|307136215|gb|ADN34052.1|	ATP synthase [Cucumis melo subsp. melo]
rt_contig_est_10024	290	T	G	0/1	0/1	SC	gcA/gcC|A375	gi|307136215|gb|ADN34052.1|	ATP synthase [Cucumis melo subsp. melo]
rt_contig_est_10024	560	C	T	0/1	0/1	SC	agG/agA|R285	gi|307136215|gb|ADN34052.1|	ATP synthase [Cucumis melo subsp. melo]
rt_contig_est_100244	305	T	A	0/0	1/1	3 UTR	-	gi|24637171|gb|AAN63591.1|AF432225_1	GSK-3-like protein MsK4 [Medicago sativa]
rt_contig_est_100244	215	A	T	0/0	0/1	3 UTR	-	gi|24637171|gb|AAN63591.1|AF432225_1	GSK-3-like protein MsK4 [Medicago sativa]
rt_contig_est_100244	344	A	T	0/0	0/1	3 UTR	-	gi|24637171|gb|AAN63591.1|AF432225_1	GSK-3-like protein MsK4 [Medicago sativa]
rt_contig_est_100247	1077	C	G	1/1	0/0	5 UTR	-	gi|224129720|ref|XP_002328786.1|	predicted protein [Populus trichocarpa]
rt_contig_est_100247	1031	T	G	1/1	0/1	5 UTR	-	gi|224129720|ref|XP_002328786.1|	predicted protein [Populus trichocarpa]
rt_contig_est_10026	322	A	C	0/0	0/1	-	-
rt_contig_est_10026	318	C	T	0/0	0/1	-	-
rt_contig_est_100274	190	C	A	0/0	1/1	-	-
rt_contig_est_10028	523	A	C	0/1	1/1	NSC	Ttt/Gtt|F571V	gi|255585152|ref|XP_002533281.1|	pentatricopeptide repeat-containing protein, putative [Ricinus communis]
rt_contig_est_10028	1716	C	G	0/0	1/1	NSC	tGt/tCt|C173S	gi|255585152|ref|XP_002533281.1|	pentatricopeptide repeat-containing protein, putative [Ricinus communis]
rt_contig_est_10028	2069	A	G	0/0	0/1	SC	aaT/aaC|N55	gi|255585152|ref|XP_002533281.1|	pentatricopeptide repeat-containing protein, putative [Ricinus communis]
rt_contig_est_10028	392	A	G	1/1	0/0	SC	aaT/aaC|N614	gi|255585152|ref|XP_002533281.1|	pentatricopeptide repeat-containing protein, putative [Ricinus communis]
rt_contig_est_10028	566	G	T	0/0	0/1	SC	atC/atA|I556	gi|255585152|ref|XP_002533281.1|	pentatricopeptide repeat-containing protein, putative [Ricinus communis]
rt_contig_est_10030	554	G	C	0/0	1/1	NSC	tgG/tgC|W96C	gi|147776264|emb|CAN65273.1|	hypothetical protein VITISV_024536 [Vitis vinifera]
rt_contig_est_10030	604	A	G	1/1	0/0	NSC	cAt/cGt|H113R	gi|147776264|emb|CAN65273.1|	hypothetical protein VITISV_024536 [Vitis vinifera]
rt_contig_est_10030	574	A	T	0/0	1/1	NSC	gAg/gTg|E103V	gi|147776264|emb|CAN65273.1|	hypothetical protein VITISV_024536 [Vitis vinifera]
rt_contig_est_100317	2008	T	C	0/0	1/1	NSC	Agt/Ggt|S9G	gi|255539130|ref|XP_002510630.1|	multicopper oxidase, putative [Ricinus communis]
rt_contig_est_100317	1528	T	C	1/1	0/0	NSC	Att/Gtt|I169V	gi|255539130|ref|XP_002510630.1|	multicopper oxidase, putative [Ricinus communis]
rt_contig_est_100317	1891	C	G	0/0	1/1	NSC	Gtt/Ctt|V48L	gi|255539130|ref|XP_002510630.1|	multicopper oxidase, putative [Ricinus communis]
rt_contig_est_100317	1601	A	T	0/0	1/1	SC	ggT/ggA|G144	gi|255539130|ref|XP_002510630.1|	multicopper oxidase, putative [Ricinus communis]
rt_contig_est_100319	379	C	T	0/0	1/1	SC	ctC/ctT|L126	gi|297743234|emb|CBI36101.3|	unnamed protein product [Vitis vinifera]
rt_contig_est_100335	250	G	A	0/1	1/1	NSC	Gac/Aac|D78N	gi|255552319|ref|XP_002517204.1|	ATP binding protein, putative [Ricinus communis]
rt_contig_est_10036	735	C	G	0/0	1/1	STOP_LOST	taG/taC|*14Y	gi|388492654|gb|AFK34393.1|	unknown [Lotus japonicus]
rt_contig_est_100364	142	T	A	0/1	0/0	-	-
rt_contig_est_100364	128	A	G	0/0	0/1	-	-
rt_contig_est_100377	142	G	C	0/1	0/1	NSC	Gtt/Ctt|V48L	gi|147771742|emb|CAN78162.1|	hypothetical protein VITISV_040923 [Vitis vinifera]
rt_contig_est_100390	1118	C	A	0/0	1/1	NSC	Gct/Tct|A7S	gi|224057956|ref|XP_002299408.1|	AP2/ERF domain-containing transcription factor [Populus trichocarpa]
rt_contig_est_100390	450	T	A	0/0	1/1	SC	ccA/ccT|P229	gi|224057956|ref|XP_002299408.1|	AP2/ERF domain-containing transcription factor [Populus trichocarpa]
rt_contig_est_100390	1074	A	G	1/1	0/0	SC	ttT/ttC|F21	gi|224057956|ref|XP_002299408.1|	AP2/ERF domain-containing transcription factor [Populus trichocarpa]
rt_contig_est_10040	431	T	A	0/0	0/1	-	-	-	-
rt_contig_est_10040	430	T	C	0/0	0/1	-	-	-	-
rt_contig_est_10040	408	A	G	0/0	0/1	-	-	-	-
rt_contig_est_100417	894	C	A	1/1	0/0	NSC	Cta/Ata|L241I	gi|225448053|ref|XP_002273151.1|	PREDICTED: TMV resistance protein N-like [Vitis vinifera]
rt_contig_est_100422	750	T	C	0/0	0/1	NSC	cTa/cCa|L250P	gi|255551765|ref|XP_002516928.1|	kif4, putative [Ricinus communis]
rt_contig_est_100422	183	T	G	0/0	1/1	NSC	cTc/cGc|L61R	gi|255551765|ref|XP_002516928.1|	kif4, putative [Ricinus communis]
rt_contig_est_100422	738	C	T	0/0	0/1	NSC	cCg/cTg|P246L	gi|255551765|ref|XP_002516928.1|	kif4, putative [Ricinus communis]
rt_contig_est_100422	378	C	T	1/1	0/0	NSC	aCc/aTc|T126I	gi|255551765|ref|XP_002516928.1|	kif4, putative [Ricinus communis]
rt_contig_est_100422	363	G	T	1/1	0/0	NSC	cGa/cTa|R121L	gi|255551765|ref|XP_002516928.1|	kif4, putative [Ricinus communis]
rt_contig_est_100422	361	A	T	1/1	0/0	SC	ctA/ctT|L120	gi|255551765|ref|XP_002516928.1|	kif4, putative [Ricinus communis]
rt_contig_est_100487	2944	C	A	0/0	0/1	NSC	Ctt/Att|L856I	gi|225434141|ref|XP_002274969.1|	PREDICTED: uncharacterized protein LOC100250760 [Vitis vinifera]
rt_contig_est_100487	3002	G	A	0/0	0/1	NSC	aGc/aAc|S875N	gi|225434141|ref|XP_002274969.1|	PREDICTED: uncharacterized protein LOC100250760 [Vitis vinifera]
rt_contig_est_100487	3340	A	C	0/0	0/1	NSC	Aat/Cat|N988H	gi|225434141|ref|XP_002274969.1|	PREDICTED: uncharacterized protein LOC100250760 [Vitis vinifera]
rt_contig_est_100487	2863	A	C	1/1	0/1	NSC	Att/Ctt|I829L	gi|225434141|ref|XP_002274969.1|	PREDICTED: uncharacterized protein LOC100250760 [Vitis vinifera]
rt_contig_est_100487	3028	A	T	0/0	0/1	NSC	Atg/Ttg|M884L	gi|225434141|ref|XP_002274969.1|	PREDICTED: uncharacterized protein LOC100250760 [Vitis vinifera]
rt_contig_est_100487	2277	G	A	0/1	0/1	SC	ttG/ttA|L633	gi|225434141|ref|XP_002274969.1|	PREDICTED: uncharacterized protein LOC100250760 [Vitis vinifera]
rt_contig_est_100487	2376	G	A	0/1	0/1	SC	ccG/ccA|P666	gi|225434141|ref|XP_002274969.1|	PREDICTED: uncharacterized protein LOC100250760 [Vitis vinifera]
rt_contig_est_100487	2358	T	C	0/1	0/0	SC	tgT/tgC|C660	gi|225434141|ref|XP_002274969.1|	PREDICTED: uncharacterized protein LOC100250760 [Vitis vinifera]
rt_contig_est_100487	2394	A	G	0/1	0/0	SC	ccA/ccG|P672	gi|225434141|ref|XP_002274969.1|	PREDICTED: uncharacterized protein LOC100250760 [Vitis vinifera]
rt_contig_est_100487	3975	C	T	0/0	0/1	SC	gaC/gaT|D1199	gi|225434141|ref|XP_002274969.1|	PREDICTED: uncharacterized protein LOC100250760 [Vitis vinifera]
rt_contig_est_100487	2862	C	T	0/1	0/0	SC	atC/atT|I828	gi|225434141|ref|XP_002274969.1|	PREDICTED: uncharacterized protein LOC100250760 [Vitis vinifera]
rt_contig_est_1005	895	G	T	0/1	0/1	NSC	gaC/gaA|D42E	gi|255586838|ref|XP_002534030.1|	DELLA protein GAI, putative [Ricinus communis]
rt_contig_est_1005	928	C	A	0/0	0/1	SC	tcG/tcT|S31	gi|255586838|ref|XP_002534030.1|	DELLA protein GAI, putative [Ricinus communis]
rt_contig_est_10050	1149	C	A	0/1	0/0	SC	acC/acA|T314	gi|224137016|ref|XP_002322473.1|	acyl:coa ligase [Populus trichocarpa]
rt_contig_est_10050	405	C	A	0/1	0/1	SC	atC/atA|I66	gi|224137016|ref|XP_002322473.1|	acyl:coa ligase [Populus trichocarpa]
rt_contig_est_10050	1062	G	A	0/1	0/0	SC	cgG/cgA|R285	gi|224137016|ref|XP_002322473.1|	acyl:coa ligase [Populus trichocarpa]
rt_contig_est_10050	1162	T	C	0/1	0/0	SC	Tta/Cta|L319	gi|224137016|ref|XP_002322473.1|	acyl:coa ligase [Populus trichocarpa]
rt_contig_est_10050	744	A	G	0/1	0/1	SC	gtA/gtG|V179	gi|224137016|ref|XP_002322473.1|	acyl:coa ligase [Populus trichocarpa]
rt_contig_est_10050	447	T	G	0/0	0/1	SC	gcT/gcG|A80	gi|224137016|ref|XP_002322473.1|	acyl:coa ligase [Populus trichocarpa]
rt_contig_est_100521	3639	A	C	1/1	0/0	NSC	Ttt/Gtt|F25V	gi|255573382|ref|XP_002527617.1|	conserved hypothetical protein [Ricinus communis]
rt_contig_est_100521	2056	T	A	1/1	0/1	SC	acA/acT|T552	gi|255573382|ref|XP_002527617.1|	conserved hypothetical protein [Ricinus communis]
rt_contig_est_100521	2188	C	G	0/0	0/1	SC	gcG/gcC|A508	gi|255573382|ref|XP_002527617.1|	conserved hypothetical protein [Ricinus communis]
rt_contig_est_100521	2671	A	T	0/0	0/1	SC	ccT/ccA|P347	gi|255573382|ref|XP_002527617.1|	conserved hypothetical protein [Ricinus communis]
rt_contig_est_100521	3646	C	T	1/1	0/0	SC	ttG/ttA|L22	gi|255573382|ref|XP_002527617.1|	conserved hypothetical protein [Ricinus communis]
rt_contig_est_100521	1378	C	T	1/1	0/1	SC	gcG/gcA|A778	gi|255573382|ref|XP_002527617.1|	conserved hypothetical protein [Ricinus communis]
rt_contig_est_10053	587	A	G	0/1	0/0	3 UTR	-	gi|255571970|ref|XP_002526926.1|	conserved hypothetical protein [Ricinus communis]
rt_contig_est_10054	740	A	C	0/1	0/1	NSC	gTa/gGa|V148G	gi|224129560|ref|XP_002320616.1|	predicted protein [Populus trichocarpa]
rt_contig_est_10054	1015	C	G	0/1	0/1	SC	acG/acC|T56	gi|224129560|ref|XP_002320616.1|	predicted protein [Populus trichocarpa]
rt_contig_est_10054	268	A	T	0/1	0/1	SC	ccT/ccA|P305	gi|224129560|ref|XP_002320616.1|	predicted protein [Populus trichocarpa]
rt_contig_est_100546	111	T	C	1/1	0/0	NSC	Aca/Gca|T92A	gi|224092176|ref|XP_002309494.1|	predicted protein [Populus trichocarpa]
rt_contig_est_100546	307	C	G	1/1	0/0	NSC	caG/caC|Q26H	gi|224092176|ref|XP_002309494.1|	predicted protein [Populus trichocarpa]
rt_contig_est_10055	202	T	G	0/1	0/1	3 UTR	-	gi|255560349|ref|XP_002521190.1|	conserved hypothetical protein [Ricinus communis]
rt_contig_est_10055	201	C	T	0/1	0/1	3 UTR	-	gi|255560349|ref|XP_002521190.1|	conserved hypothetical protein [Ricinus communis]
rt_contig_est_100593	1058	G	T	1/1	0/0	5 UTR	-	gi|255540653|ref|XP_002511391.1|	Pantothenate kinase, putative [Ricinus communis]
rt_contig_est_1006	188	T	G	0/1	0/0	5 UTR	-	gi|255537241|ref|XP_002509687.1|	NAD dependent epimerase/dehydratase, putative [Ricinus communis]
rt_contig_est_100600	4044	T	A	0/0	0/1	3 UTR	-	gi|224123680|ref|XP_002330181.1|	predicted protein [Populus trichocarpa]
rt_contig_est_100600	4397	A	C	0/0	0/1	3 UTR	-	gi|224123680|ref|XP_002330181.1|	predicted protein [Populus trichocarpa]
rt_contig_est_100600	4050	T	C	0/0	0/1	3 UTR	-	gi|224123680|ref|XP_002330181.1|	predicted protein [Populus trichocarpa]
rt_contig_est_100600	4393	A	G	0/0	0/1	3 UTR	-	gi|224123680|ref|XP_002330181.1|	predicted protein [Populus trichocarpa]
rt_contig_est_100608	365	C	T	0/1	0/0	SC	ccC/ccT|P121	gi|224079369|ref|XP_002305839.1|	predicted protein [Populus trichocarpa]
rt_contig_est_100608	455	C	T	0/1	0/0	SC	ggC/ggT|G151	gi|224079369|ref|XP_002305839.1|	predicted protein [Populus trichocarpa]
rt_contig_est_10061	295	G	A	0/0	1/1	NSC	Gtt/Att|V99I	gi|255574021|ref|XP_002527928.1|	hydrolase, acting on ester bonds, putative [Ricinus communis]
rt_contig_est_100634	1186	G	A	0/0	0/1	SC	agC/agT|S855	gi|224056124|ref|XP_002298731.1|	predicted protein [Populus trichocarpa]
rt_contig_est_100638	375	A	G	0/1	0/1	NSC	atA/atG|I125M	gi|224090021|ref|XP_002308909.1|	predicted protein [Populus trichocarpa]
rt_contig_est_100638	198	G	C	0/1	0/1	SC	gtG/gtC|V66	gi|224090021|ref|XP_002308909.1|	predicted protein [Populus trichocarpa]
rt_contig_est_100638	85	T	C	0/1	0/1	SC	Ttg/Ctg|L29	gi|224090021|ref|XP_002308909.1|	predicted protein [Populus trichocarpa]
rt_contig_est_100639	603	G	C	0/1	0/0	NSC	aGt/aCt|S8T	gi|255578433|ref|XP_002530081.1|	conserved hypothetical protein [Ricinus communis]
rt_contig_est_100639	445	G	A	0/1	1/1	5 UTR	-	gi|255578433|ref|XP_002530081.1|	conserved hypothetical protein [Ricinus communis]
rt_contig_est_100639	579	A	G	0/1	0/1	5 UTR	-	gi|255578433|ref|XP_002530081.1|	conserved hypothetical protein [Ricinus communis]
rt_contig_est_100643	124	C	T	0/0	1/1	-	-	-	-
rt_contig_est_100656	305	T	C	0/0	1/1	SC	tcT/tcC|S65	gi|224136137|ref|XP_002327390.1|	predicted protein [Populus trichocarpa]
rt_contig_est_100656	614	C	G	1/1	0/0	SC	ggC/ggG|G168	gi|224136137|ref|XP_002327390.1|	predicted protein [Populus trichocarpa]
rt_contig_est_100656	380	C	T	0/0	1/1	SC	atC/atT|I90	gi|224136137|ref|XP_002327390.1|	predicted protein [Populus trichocarpa]
rt_contig_est_100656	611	C	T	1/1	0/0	SC	gaC/gaT|D167	gi|224136137|ref|XP_002327390.1|	predicted protein [Populus trichocarpa]
rt_contig_est_100659	661	G	C	0/1	0/1	NSC	Caa/Gaa|Q418E	gi|255559517|ref|XP_002520778.1|	Multiple inositol polyphosphate phosphatase 1 precursor, putative [Ricinus communis]
rt_contig_est_100659	634	T	G	0/1	0/1	NSC	Aca/Cca|T427P	gi|255559517|ref|XP_002520778.1|	Multiple inositol polyphosphate phosphatase 1 precursor, putative [Ricinus communis]
rt_contig_est_100659	967	C	T	0/0	0/1	NSC	Gaa/Aaa|E316K	gi|255559517|ref|XP_002520778.1|	Multiple inositol polyphosphate phosphatase 1 precursor, putative [Ricinus communis]
rt_contig_est_100659	760	C	T	0/1	0/1	NSC	Ggt/Agt|G385S	gi|255559517|ref|XP_002520778.1|	Multiple inositol polyphosphate phosphatase 1 precursor, putative [Ricinus communis]
rt_contig_est_100695	398	A	G	1/1	0/0	NSC	Ata/Gta|I26V	gi|255583860|ref|XP_002532681.1|	Epsin-2, putative [Ricinus communis]
rt_contig_est_100695	253	A	G	1/1	0/0	5 UTR	-	gi|255583860|ref|XP_002532681.1|	Epsin-2, putative [Ricinus communis]
rt_contig_est_10074	834	T	C	0/0	1/1	NSC	Act/Gct|T41A	gi|255538204|ref|XP_002510167.1|	protein binding protein, putative [Ricinus communis]
rt_contig_est_100743	820	A	G	1/1	0/0	-	-	gi|224131066|ref|XP_002328445.1|	tir-nbs-lrr resistance protein [Populus trichocarpa]
rt_contig_est_100743	725	G	T	1/1	0/0	-	-	gi|224131066|ref|XP_002328445.1|	tir-nbs-lrr resistance protein [Populus trichocarpa]
rt_contig_est_100761	391	C	A	0/1	0/1	NSC	Gtg/Ttg|V150L	gi|255553081|ref|XP_002517583.1|	conserved hypothetical protein [Ricinus communis]
rt_contig_est_100761	292	A	C	0/1	0/0	NSC	Tac/Gac|Y183D	gi|255553081|ref|XP_002517583.1|	conserved hypothetical protein [Ricinus communis]
rt_contig_est_100761	358	G	C	0/1	0/0	NSC	Cta/Gta|L161V	gi|255553081|ref|XP_002517583.1|	conserved hypothetical protein [Ricinus communis]
rt_contig_est_100763	724	G	A	1/1	0/1	3 UTR	-	gi|255573832|ref|XP_002527835.1|	Auxin response factor, putative [Ricinus communis]
rt_contig_est_100763	1001	T	C	1/1	0/0	3 UTR	-	gi|255573832|ref|XP_002527835.1|	Auxin response factor, putative [Ricinus communis]
rt_contig_est_100773	649	A	G	0/1	1/1	SC	agA/agG|R128	gi|224105299|ref|XP_002313759.1|	global transcription factor group [Populus trichocarpa]
rt_contig_est_100773	2218	C	T	0/1	1/1	SC	tgC/tgT|C651	gi|224105299|ref|XP_002313759.1|	global transcription factor group [Populus trichocarpa]
rt_contig_est_100773	3439	G	A	0/0	1/1	3 UTR	-	gi|224105299|ref|XP_002313759.1|	global transcription factor group [Populus trichocarpa]
rt_contig_est_100778	336	G	A	0/0	1/1	-	-	-	-
rt_contig_est_100778	778	G	A	0/1	1/1	-	-	-	-
rt_contig_est_100778	699	T	C	0/0	1/1	-	-	-	-
rt_contig_est_10078	1306	G	C	1/1	0/1	5 UTR	-	gi|224088176|ref|XP_002308356.1|	predicted protein [Populus trichocarpa]
rt_contig_est_10078	1161	T	C	1/1	0/1	5 UTR	-	gi|224088176|ref|XP_002308356.1|	predicted protein [Populus trichocarpa]
rt_contig_est_10078	1035	A	G	0/0	0/1	5 UTR	-	gi|224088176|ref|XP_002308356.1|	predicted protein [Populus trichocarpa]
rt_contig_est_1008	135	T	G	0/0	1/1	5 UTR	-	gi|224103833|ref|XP_002313211.1|	predicted protein [Populus trichocarpa]
rt_contig_est_100815	391	T	A	1/1	0/1	NSC	Atg/Ttg|M271L	gi|255539697|ref|XP_002510913.1|	conserved hypothetical protein [Ricinus communis]
rt_contig_est_100815	699	G	C	0/1	0/1	NSC	tCc/tGc|S168C	gi|255539697|ref|XP_002510913.1|	conserved hypothetical protein [Ricinus communis]
rt_contig_est_100815	402	T	C	0/0	0/1	NSC	aAt/aGt|N267S	gi|255539697|ref|XP_002510913.1|	conserved hypothetical protein [Ricinus communis]
rt_contig_est_100815	454	C	T	0/0	0/1	NSC	Gtt/Att|V250I	gi|255539697|ref|XP_002510913.1|	conserved hypothetical protein [Ricinus communis]
rt_contig_est_100815	448	C	T	1/1	0/1	NSC	Gtc/Atc|V252I	gi|255539697|ref|XP_002510913.1|	conserved hypothetical protein [Ricinus communis]
rt_contig_est_100815	1082	G	A	1/1	0/0	SC	ctC/ctT|L40	gi|255539697|ref|XP_002510913.1|	conserved hypothetical protein [Ricinus communis]
rt_contig_est_100815	515	A	G	0/1	0/0	SC	caT/caC|H229	gi|255539697|ref|XP_002510913.1|	conserved hypothetical protein [Ricinus communis]
rt_contig_est_100819	169	A	G	0/1	0/1	-	-	gi|255539697|ref|XP_002510913.1|	conserved hypothetical protein [Ricinus communis]
rt_contig_est_100859	964	A	G	0/1	0/1	NSC	cTa/cCa|L674P	gi|255548189|ref|XP_002515151.1|	protein phosphatase 2c, putative [Ricinus communis]
rt_contig_est_100875	140	G	A	0/1	0/1	-	-	gi|255586801|ref|XP_002534015.1|	suppressor of ty, putative [Ricinus communis]
rt_contig_est_100875	201	C	T	0/1	0/0	-	-	gi|255586801|ref|XP_002534015.1|	suppressor of ty, putative [Ricinus communis]
rt_contig_est_100879	934	T	A	1/1	0/0	SC	acA/acT|T306	gi|297737128|emb|CBI26329.3|	unnamed protein product [Vitis vinifera]
rt_contig_est_10088	1102	A	G	0/1	1/1	3 UTR	-	gi|224144444|ref|XP_002325292.1|	predicted protein [Populus trichocarpa]
rt_contig_est_100895	528	G	C	0/1	1/1	NSC	aCc/aGc|T104S	gi|224112369|ref|XP_002316166.1|	predicted protein [Populus trichocarpa]
rt_contig_est_100895	595	T	C	0/1	1/1	NSC	Ata/Gta|I82V	gi|224112369|ref|XP_002316166.1|	predicted protein [Populus trichocarpa]
rt_contig_est_100895	727	T	C	0/1	1/1	NSC	Aca/Gca|T38A	gi|224112369|ref|XP_002316166.1|	predicted protein [Populus trichocarpa]
rt_contig_est_100895	714	C	T	0/1	1/1	NSC	cGg/cAg|R42Q	gi|224112369|ref|XP_002316166.1|	predicted protein [Populus trichocarpa]
rt_contig_est_100895	762	G	T	0/1	1/1	NSC	aCg/aAg|T26K	gi|224112369|ref|XP_002316166.1|	predicted protein [Populus trichocarpa]
rt_contig_est_100895	563	T	G	0/1	1/1	SC	ctA/ctC|L92	gi|224112369|ref|XP_002316166.1|	predicted protein [Populus trichocarpa]
rt_contig_est_100933	1416	C	G	0/0	1/1	NSC	tGg/tCg|W336S	gi|147783627|emb|CAN68148.1|	hypothetical protein VITISV_035665 [Vitis vinifera]
rt_contig_est_10094	381	A	G	0/0	1/1	NSC	cAt/cGt|H69R	gi|296086080|emb|CBI31521.3|	unnamed protein product [Vitis vinifera]
rt_contig_est_10094	407	A	G	0/0	1/1	NSC	Aca/Gca|T78A	gi|296086080|emb|CBI31521.3|	unnamed protein product [Vitis vinifera]
rt_contig_est_10094	581	A	T	1/1	0/0	NSC	Att/Ttt|I136F	gi|296086080|emb|CBI31521.3|	unnamed protein product [Vitis vinifera]
rt_contig_est_10094	439	A	G	0/0	1/1	SC	ccA/ccG|P88	gi|296086080|emb|CBI31521.3|	unnamed protein product [Vitis vinifera]
rt_contig_est_100941	176	G	A	0/1	1/1	-	-	gi|284434535|gb|ADB85290.1|	putative retrotransposon protein [Phyllostachys edulis]
rt_contig_est_10095	250	G	T	1/1	0/1	NSC	Cct/Act|P167T	gi|255580984|ref|XP_002531310.1|	tRNA-specific adenosine deaminase subunit TAD2, putative [Ricinus communis]
rt_contig_est_10096	348	A	G	0/0	0/1	NSC	aAg/aGg|K110R	gi|302125452|emb|CBI35539.3|	unnamed protein product [Vitis vinifera]
rt_contig_est_10097	616	A	C	0/0	0/1	SC	gtT/gtG|V510	gi|255542850|ref|XP_002512488.1|	Guanosine-5'-triphosphate,3'-diphosphate pyrophosphatase, putative [Ricinus communis]
rt_contig_est_10097	436	C	A	1/1	0/0	3 UTR	-	gi|255542850|ref|XP_002512488.1|	Guanosine-5'-triphosphate,3'-diphosphate pyrophosphatase, putative [Ricinus communis]
rt_contig_est_10097	461	T	A	0/1	0/1	3 UTR	-	gi|255542850|ref|XP_002512488.1|	Guanosine-5'-triphosphate,3'-diphosphate pyrophosphatase, putative [Ricinus communis]
rt_contig_est_10097	354	C	T	0/1	0/1	3 UTR	-	gi|255542850|ref|XP_002512488.1|	Guanosine-5'-triphosphate,3'-diphosphate pyrophosphatase, putative [Ricinus communis]
rt_contig_est_10098	1745	T	C	0/1	1/1	NSC	Tcg/Ccg|S538P	gi|359488583|ref|XP_003633782.1|	PREDICTED: LRR receptor-like serine/threonine-protein kinase FLS2-like [Vitis vinifera]
rt_contig_est_10098	783	C	G	0/1	1/1	NSC	cCc/cGc|P217R	gi|359488583|ref|XP_003633782.1|	PREDICTED: LRR receptor-like serine/threonine-protein kinase FLS2-like [Vitis vinifera]
rt_contig_est_101002	389	G	A	0/0	1/1	3 UTR	-	gi|159474026|ref|XP_001695130.1|	cell wall protein pherophorin-C10 [Chlamydomonas reinhardtii]
rt_contig_est_101002	472	G	A	0/1	0/0	3 UTR	-	gi|159474026|ref|XP_001695130.1|	cell wall protein pherophorin-C10 [Chlamydomonas reinhardtii]
rt_contig_est_101002	444	G	A	0/1	0/0	3 UTR	-	gi|159474026|ref|XP_001695130.1|	cell wall protein pherophorin-C10 [Chlamydomonas reinhardtii]
rt_contig_est_101002	393	G	A	0/1	1/1	3 UTR	-	gi|159474026|ref|XP_001695130.1|	cell wall protein pherophorin-C10 [Chlamydomonas reinhardtii]
rt_contig_est_101002	467	C	T	0/1	0/0	3 UTR	-	gi|159474026|ref|XP_001695130.1|	cell wall protein pherophorin-C10 [Chlamydomonas reinhardtii]
rt_contig_est_10103	322	A	G	0/0	0/1	-	-	-	-
rt_contig_est_10103	400	C	T	0/0	1/1	-	-	-	-
rt_contig_est_10104	1031	A	C	0/0	0/1	NSC	gaT/gaG|D211E	gi|255570124|ref|XP_002526024.1|	hypothetical protein RCOM_0843390 [Ricinus communis]
rt_contig_est_10104	1538	T	C	0/0	1/1	SC	tcA/tcG|S42	gi|255570124|ref|XP_002526024.1|	hypothetical protein RCOM_0843390 [Ricinus communis]
rt_contig_est_10104	824	C	G	0/0	0/1	SC	ccG/ccC|P280	gi|255570124|ref|XP_002526024.1|	hypothetical protein RCOM_0843390 [Ricinus communis]
rt_contig_est_101042	4080	A	C	1/1	0/1	START_GAINED	-	gi|255544602|ref|XP_002513362.1|	serine/threonine protein kinase, putative [Ricinus communis]
rt_contig_est_101042	4150	A	G	1/1	0/1	START_GAINED	-	gi|255544602|ref|XP_002513362.1|	serine/threonine protein kinase, putative [Ricinus communis]
rt_contig_est_101042	4130	C	A	1/1	0/1	5 UTR	-	gi|255544602|ref|XP_002513362.1|	serine/threonine protein kinase, putative [Ricinus communis]
rt_contig_est_101042	4209	G	A	1/1	0/0	5 UTR	-	gi|255544602|ref|XP_002513362.1|	serine/threonine protein kinase, putative [Ricinus communis]
rt_contig_est_101042	4161	C	T	1/1	0/1	5 UTR	-	gi|255544602|ref|XP_002513362.1|	serine/threonine protein kinase, putative [Ricinus communis]
rt_contig_est_101060	3490	G	A	0/1	0/1	NSC	Gtc/Atc|V1074I	gi|225463556|ref|XP_002268265.1|	PREDICTED: protein TOPLESS [Vitis vinifera]
rt_contig_est_101061	463	G	T	0/1	0/1	NSC	ttG/ttT|L154F	gi|224092524|ref|XP_002309645.1|	predicted protein [Populus trichocarpa]
rt_contig_est_101061	796	C	A	0/0	0/1	SC	acC/acA|T265	gi|224092524|ref|XP_002309645.1|	predicted protein [Populus trichocarpa]
rt_contig_est_101081	645	G	A	1/1	0/1	NSC	atG/atA|M215I	gi|224060159|ref|XP_002300064.1|	predicted protein [Populus trichocarpa]
rt_contig_est_101081	317	G	C	0/1	0/1	NSC	gGt/gCt|G106A	gi|224060159|ref|XP_002300064.1|	predicted protein [Populus trichocarpa]
rt_contig_est_101081	124	C	G	1/1	0/1	NSC	Ctt/Gtt|L42V	gi|224060159|ref|XP_002300064.1|	predicted protein [Populus trichocarpa]
rt_contig_est_101081	457	A	T	0/0	0/1	NSC	Act/Tct|T153S	gi|224060159|ref|XP_002300064.1|	predicted protein [Populus trichocarpa]
rt_contig_est_101081	158	C	T	0/1	0/1	NSC	cCa/cTa|P53L	gi|224060159|ref|XP_002300064.1|	predicted protein [Populus trichocarpa]
rt_contig_est_101081	402	T	A	0/0	0/1	SC	cgT/cgA|R134	gi|224060159|ref|XP_002300064.1|	predicted protein [Populus trichocarpa]
rt_contig_est_101081	891	G	A	1/1	0/1	3 UTR	-	gi|224060159|ref|XP_002300064.1|	predicted protein [Populus trichocarpa]
rt_contig_est_10109	858	T	C	0/0	1/1	SC	atT/atC|I282	gi|147805537|emb|CAN74095.1|	hypothetical protein VITISV_023708 [Vitis vinifera]
rt_contig_est_10109	1428	A	T	1/1	0/1	SC	atA/atT|I472	gi|147805537|emb|CAN74095.1|	hypothetical protein VITISV_023708 [Vitis vinifera]
rt_contig_est_10109	1803	C	T	0/0	0/1	SC	acC/acT|T597	gi|147805537|emb|CAN74095.1|	hypothetical protein VITISV_023708 [Vitis vinifera]
rt_contig_est_1011	1767	T	A	1/1	0/1	NSC	Ttg/Atg|L525M	gi|255565655|ref|XP_002523817.1|	expressed protein, putative [Ricinus communis]
rt_contig_est_1011	529	A	G	0/1	1/1	NSC	gAc/gGc|D112G	gi|255565655|ref|XP_002523817.1|	expressed protein, putative [Ricinus communis]
rt_contig_est_1011	1178	C	T	0/1	0/1	SC	tgC/tgT|C328	gi|255565655|ref|XP_002523817.1|	expressed protein, putative [Ricinus communis]
rt_contig_est_1011	1622	G	T	0/1	1/1	SC	cgG/cgT|R476	gi|255565655|ref|XP_002523817.1|	expressed protein, putative [Ricinus communis]
rt_contig_est_10110	551	A	T	0/1	0/0	3 UTR	-	gi|359491609|ref|XP_002283556.2|	PREDICTED: uncharacterized protein LOC100255301 [Vitis vinifera]
rt_contig_est_101112	1129	G	A	0/1	0/1	NSC	cCg/cTg|P37L	gi|255548453|ref|XP_002515283.1|	dipeptidyl-peptidase, putative [Ricinus communis]
rt_contig_est_101112	1149	G	T	0/1	0/1	SC	ccC/ccA|P30	gi|255548453|ref|XP_002515283.1|	dipeptidyl-peptidase, putative [Ricinus communis]
rt_contig_est_10112	1497	T	C	0/1	1/1	NSC	Aac/Gac|N75D	gi|255582251|ref|XP_002531917.1|	conserved hypothetical protein [Ricinus communis]
rt_contig_est_10112	1529	A	T	0/0	1/1	NSC	aTc/aAc|I64N	gi|255582251|ref|XP_002531917.1|	conserved hypothetical protein [Ricinus communis]
rt_contig_est_10112	928	T	C	0/1	1/1	3 UTR	-	gi|255582251|ref|XP_002531917.1|	conserved hypothetical protein [Ricinus communis]
rt_contig_est_10112	1766	A	C	0/0	1/1	5 UTR	-	gi|255582251|ref|XP_002531917.1|	conserved hypothetical protein [Ricinus communis]
rt_contig_est_101125	927	G	A	0/1	1/1	-	-
rt_contig_est_101125	919	G	C	0/1	1/1	-	-
rt_contig_est_101128	552	C	A	0/0	1/1	NSC	gGa/gTa|G719V	gi|224115314|ref|XP_002317001.1|	predicted protein [Populus trichocarpa]
rt_contig_est_101128	475	C	A	0/1	0/0	NSC	Gat/Tat|D745Y	gi|224115314|ref|XP_002317001.1|	predicted protein [Populus trichocarpa]
rt_contig_est_101128	819	G	C	0/1	0/0	NSC	tCc/tGc|S630C	gi|224115314|ref|XP_002317001.1|	predicted protein [Populus trichocarpa]
rt_contig_est_101128	547	C	T	0/0	0/1	NSC	Gaa/Aaa|E721K	gi|224115314|ref|XP_002317001.1|	predicted protein [Populus trichocarpa]
rt_contig_est_101128	426	C	T	0/0	1/1	NSC	cGa/cAa|R761Q	gi|224115314|ref|XP_002317001.1|	predicted protein [Populus trichocarpa]
rt_contig_est_101128	1360	G	T	1/1	0/0	NSC	Ccc/Acc|P450T	gi|224115314|ref|XP_002317001.1|	predicted protein [Populus trichocarpa]
rt_contig_est_101128	824	T	A	0/0	0/1	SC	ggA/ggT|G628	gi|224115314|ref|XP_002317001.1|	predicted protein [Populus trichocarpa]
rt_contig_est_101128	313	T	G	0/0	1/1	3 UTR	-	gi|224115314|ref|XP_002317001.1|	predicted protein [Populus trichocarpa]
rt_contig_est_101129	366	C	A	0/0	1/1	-	-	-	-
rt_contig_est_101129	368	G	A	0/0	1/1	-	-	-	-
rt_contig_est_101129	393	T	C	0/0	1/1	-	-	-	-
rt_contig_est_101129	415	T	C	0/0	1/1	-	-	-	-
rt_contig_est_101129	276	C	T	1/1	0/0	-	-	-	-
rt_contig_est_101204	881	G	A	0/1	1/1	-	-	gi|255572130|ref|XP_002527005.1|	zinc finger protein, putative [Ricinus communis]
rt_contig_est_10122	256	T	C	0/0	0/1	NSC	Att/Gtt|I246V	gi|255581375|ref|XP_002531496.1|	pyrroline-5-carboxylate reductase, putative [Ricinus communis]
rt_contig_est_10122	330	A	G	0/0	0/1	NSC	gTt/gCt|V221A	gi|255581375|ref|XP_002531496.1|	pyrroline-5-carboxylate reductase, putative [Ricinus communis]
rt_contig_est_10122	626	G	A	0/0	0/1	SC	atC/atT|I122	gi|255581375|ref|XP_002531496.1|	pyrroline-5-carboxylate reductase, putative [Ricinus communis]
rt_contig_est_10122	776	G	A	0/0	0/1	SC	gaC/gaT|D72	gi|255581375|ref|XP_002531496.1|	pyrroline-5-carboxylate reductase, putative [Ricinus communis]
rt_contig_est_10122	269	T	C	0/0	0/1	SC	acA/acG|T241	gi|255581375|ref|XP_002531496.1|	pyrroline-5-carboxylate reductase, putative [Ricinus communis]
rt_contig_est_10122	281	T	C	0/0	0/1	SC	tcA/tcG|S237	gi|255581375|ref|XP_002531496.1|	pyrroline-5-carboxylate reductase, putative [Ricinus communis]
rt_contig_est_10122	121	T	C	0/0	1/1	3 UTR	-	gi|255581375|ref|XP_002531496.1|	pyrroline-5-carboxylate reductase, putative [Ricinus communis]
rt_contig_est_10124	647	G	A	0/0	0/1	NSC	Gtc/Atc|V145I	gi|255562194|ref|XP_002522105.1|	conserved hypothetical protein [Ricinus communis]
rt_contig_est_10124	288	G	C	0/0	1/1	NSC	aGt/aCt|S25T	gi|255562194|ref|XP_002522105.1|	conserved hypothetical protein [Ricinus communis]
rt_contig_est_10124	294	A	G	0/0	1/1	NSC	cAc/cGc|H27R	gi|255562194|ref|XP_002522105.1|	conserved hypothetical protein [Ricinus communis]
rt_contig_est_10124	430	T	A	0/0	0/1	SC	ccT/ccA|P72	gi|255562194|ref|XP_002522105.1|	conserved hypothetical protein [Ricinus communis]
rt_contig_est_10124	508	T	C	0/0	0/1	SC	gaT/gaC|D98	gi|255562194|ref|XP_002522105.1|	conserved hypothetical protein [Ricinus communis]
rt_contig_est_10124	526	T	C	0/0	0/1	SC	gaT/gaC|D104	gi|255562194|ref|XP_002522105.1|	conserved hypothetical protein [Ricinus communis]
rt_contig_est_10124	262	A	G	0/0	0/1	SC	acA/acG|T16	gi|255562194|ref|XP_002522105.1|	conserved hypothetical protein [Ricinus communis]
rt_contig_est_10124	1158	T	A	0/0	1/1	3 UTR	-	gi|255562194|ref|XP_002522105.1|	conserved hypothetical protein [Ricinus communis]
rt_contig_est_10124	909	A	C	0/0	0/1	3 UTR	-	gi|255562194|ref|XP_002522105.1|	conserved hypothetical protein [Ricinus communis]
rt_contig_est_10124	950	T	C	0/0	0/1	3 UTR	-	gi|255562194|ref|XP_002522105.1|	conserved hypothetical protein [Ricinus communis]
rt_contig_est_10124	887	A	G	0/0	0/1	3 UTR	-	gi|255562194|ref|XP_002522105.1|	conserved hypothetical protein [Ricinus communis]
rt_contig_est_10124	903	A	G	0/0	0/1	3 UTR	-	gi|255562194|ref|XP_002522105.1|	conserved hypothetical protein [Ricinus communis]
rt_contig_est_10124	1037	T	G	0/0	1/1	3 UTR	-	gi|255562194|ref|XP_002522105.1|	conserved hypothetical protein [Ricinus communis]
rt_contig_est_10124	1041	G	T	0/0	1/1	3 UTR	-	gi|255562194|ref|XP_002522105.1|	conserved hypothetical protein [Ricinus communis]
rt_contig_est_10124	176	G	A	0/0	1/1	5 UTR	-	gi|255562194|ref|XP_002522105.1|	conserved hypothetical protein [Ricinus communis]
rt_contig_est_10124	203	T	C	0/0	0/1	5 UTR	-	gi|255562194|ref|XP_002522105.1|	conserved hypothetical protein [Ricinus communis]
rt_contig_est_101247	516	C	A	0/0	1/1	NSC	Gta/Tta|V459L	gi|255558659|ref|XP_002520354.1|	conserved hypothetical protein [Ricinus communis]
rt_contig_est_101247	815	C	A	1/1	0/0	NSC	cGa/cTa|R359L	gi|255558659|ref|XP_002520354.1|	conserved hypothetical protein [Ricinus communis]
rt_contig_est_101247	807	A	C	1/1	0/0	NSC	Tgt/Ggt|C362G	gi|255558659|ref|XP_002520354.1|	conserved hypothetical protein [Ricinus communis]
rt_contig_est_101247	1127	T	C	0/0	1/1	NSC	gAa/gGa|E255G	gi|255558659|ref|XP_002520354.1|	conserved hypothetical protein [Ricinus communis]
rt_contig_est_101247	1142	T	C	0/0	1/1	NSC	cAg/cGg|Q250R	gi|255558659|ref|XP_002520354.1|	conserved hypothetical protein [Ricinus communis]
rt_contig_est_101247	1001	C	T	1/1	0/0	NSC	cGt/cAt|R297H	gi|255558659|ref|XP_002520354.1|	conserved hypothetical protein [Ricinus communis]
rt_contig_est_101247	883	G	A	0/0	1/1	SC	aaC/aaT|N336	gi|255558659|ref|XP_002520354.1|	conserved hypothetical protein [Ricinus communis]
rt_contig_est_101247	1006	G	A	1/1	0/0	SC	gaC/gaT|D295	gi|255558659|ref|XP_002520354.1|	conserved hypothetical protein [Ricinus communis]
rt_contig_est_101247	643	T	A	1/1	0/0	SC	tcA/tcT|S416	gi|255558659|ref|XP_002520354.1|	conserved hypothetical protein [Ricinus communis]
rt_contig_est_101247	1174	G	C	0/0	1/1	SC	ctC/ctG|L239	gi|255558659|ref|XP_002520354.1|	conserved hypothetical protein [Ricinus communis]
rt_contig_est_101247	985	G	C	1/1	0/0	SC	acC/acG|T302	gi|255558659|ref|XP_002520354.1|	conserved hypothetical protein [Ricinus communis]
rt_contig_est_101247	697	C	T	1/1	0/0	SC	ccG/ccA|P398	gi|255558659|ref|XP_002520354.1|	conserved hypothetical protein [Ricinus communis]
rt_contig_est_101252	514	C	A	0/0	0/1	NSC	atG/atT|M500I	gi|255578884|ref|XP_002530296.1|	beta-galactosidase, putative [Ricinus communis]
rt_contig_est_101252	850	A	G	0/0	1/1	SC	ttT/ttC|F388	gi|255578884|ref|XP_002530296.1|	beta-galactosidase, putative [Ricinus communis]
rt_contig_est_101253	535	C	T	0/0	1/1	START_GAINED	-	gi|255578884|ref|XP_002530296.1|	beta-galactosidase, putative [Ricinus communis]
rt_contig_est_101253	488	G	A	0/0	1/1	5 UTR	-	gi|255578884|ref|XP_002530296.1|	beta-galactosidase, putative [Ricinus communis]
rt_contig_est_101255	1510	A	G	0/0	1/1	NSC	aTt/aCt|I557T	gi|255580114|ref|XP_002530889.1|	conserved hypothetical protein [Ricinus communis]
rt_contig_est_101255	1503	A	T	0/0	1/1	NSC	ttT/ttA|F559L	gi|255580114|ref|XP_002530889.1|	conserved hypothetical protein [Ricinus communis]
rt_contig_est_101255	1527	T	C	0/0	1/1	SC	gcA/gcG|A551	gi|255580114|ref|XP_002530889.1|	conserved hypothetical protein [Ricinus communis]
rt_contig_est_101271	93	C	A	0/0	0/1	-	-	-	-
rt_contig_est_101294	1081	C	G	0/1	0/0	SC	ccG/ccC|P310	gi|255583117|ref|XP_002532325.1|	ubiquitin ligase E3 alpha, putative [Ricinus communis]
rt_contig_est_101294	1078	T	G	0/1	0/0	SC	atA/atC|I311	gi|255583117|ref|XP_002532325.1|	ubiquitin ligase E3 alpha, putative [Ricinus communis]
rt_contig_est_101330	1120	C	A	0/0	0/1	-	-
rt_contig_est_101330	1058	G	C	0/0	0/1	-	-
rt_contig_est_101330	1134	T	C	1/1	0/0	-	-
rt_contig_est_101330	1171	A	G	0/0	0/1	-	-
rt_contig_est_101330	1130	A	G	0/0	0/1	-	-
rt_contig_est_101331	3390	A	G	1/1	0/0	-	-
rt_contig_est_101332	389	G	C	0/0	1/1	START_GAINED	-	gi|224138062|ref|XP_002322720.1|	predicted protein [Populus trichocarpa]
rt_contig_est_101332	352	T	A	0/1	0/1	5 UTR	-	gi|224138062|ref|XP_002322720.1|	predicted protein [Populus trichocarpa]
rt_contig_est_10134	556	T	G	0/1	1/1	SC	acT/acG|T177	gi|224102133|ref|XP_002312559.1|	predicted protein [Populus trichocarpa]
rt_contig_est_10135	115	T	A	0/1	0/0	NSC	Tct/Act|S39T	gi|373938267|dbj|BAL46505.1|	MPBQ methyltransferase [Diospyros kaki]
rt_contig_est_10135	207	G	T	0/1	1/1	NSC	atG/atT|M69I	gi|373938267|dbj|BAL46505.1|	MPBQ methyltransferase [Diospyros kaki]
rt_contig_est_10135	370	G	A	0/0	1/1	3 UTR	-	gi|373938267|dbj|BAL46505.1|	MPBQ methyltransferase [Diospyros kaki]
rt_contig_est_10136	314	G	C	0/1	1/1	NSC	Gtt/Ctt|V18L	gi|297740551|emb|CBI30733.3|	unnamed protein product [Vitis vinifera]
rt_contig_est_10136	298	C	T	0/0	1/1	SC	ccC/ccT|P12	gi|297740551|emb|CBI30733.3|	unnamed protein product [Vitis vinifera]
rt_contig_est_10136	201	G	A	0/0	1/1	5 UTR	-	gi|297740551|emb|CBI30733.3|	unnamed protein product [Vitis vinifera]
rt_contig_est_10136	235	G	A	0/0	1/1	5 UTR	-	gi|297740551|emb|CBI30733.3|	unnamed protein product [Vitis vinifera]
rt_contig_est_10136	254	G	A	0/0	1/1	5 UTR	-	gi|297740551|emb|CBI30733.3|	unnamed protein product [Vitis vinifera]
rt_contig_est_10136	245	A	T	0/1	1/1	5 UTR	-	gi|297740551|emb|CBI30733.3|	unnamed protein product [Vitis vinifera]
rt_contig_est_101386	1609	G	A	1/1	0/0	5 UTR	-	gi|357511207|ref|XP_003625892.1|	hypothetical protein MTR_7g108440 [Medicago truncatula]
rt_contig_est_10139	1437	A	T	0/1	0/0	NSC	aaT/aaA|N27K	gi|255543347|ref|XP_002512736.1|	RNA splicing protein mrs2, mitochondrial, putative [Ricinus communis]
rt_contig_est_1014	1839	A	G	0/1	0/1	SC	ggT/ggC|G371	gi|359481863|ref|XP_003632681.1|	PREDICTED: uncharacterized protein LOC100257222 [Vitis vinifera]
rt_contig_est_10140	36	C	T	0/1	1/1	-	-	-	-
rt_contig_est_101414	168	A	G	0/1	0/0	5 UTR	-	gi|356504293|ref|XP_003520931.1|	PREDICTED: mRNA-capping enzyme-like [Glycine max]
rt_contig_est_101423	1222	T	A	0/1	0/1	-	-
rt_contig_est_101429	41	C	G	0/1	1/1	-	-	-	-
rt_contig_est_101437	365	C	A	0/0	0/1	-	-
rt_contig_est_101456	93	T	C	0/0	1/1	-	-	-	-
rt_contig_est_101487	139	G	A	0/1	0/1	-	-	gi|224119560|ref|XP_002318104.1|	predicted protein [Populus trichocarpa]
rt_contig_est_101579	330	A	G	0/0	0/1	-	-	gi|296086168|emb|CBI31609.3|	unnamed protein product [Vitis vinifera]
rt_contig_est_10158	1045	G	C	0/1	0/0	SC	tcG/tcC|S275	gi|118487252|gb|ABK95454.1|	unknown [Populus trichocarpa]
rt_contig_est_10158	1197	A	G	0/1	0/0	3 UTR	-	gi|118487252|gb|ABK95454.1|	unknown [Populus trichocarpa]
rt_contig_est_10158	1438	A	T	0/1	0/0	3 UTR	-	gi|118487252|gb|ABK95454.1|	unknown [Populus trichocarpa]
rt_contig_est_1016	1638	T	C	1/1	0/0	NSC	atA/atG|I465M	gi|255547926|ref|XP_002515020.1|	protein with unknown function [Ricinus communis]
rt_contig_est_1016	1848	C	T	0/0	1/1	SC	ggG/ggA|G395	gi|255547926|ref|XP_002515020.1|	protein with unknown function [Ricinus communis]
rt_contig_est_10162	503	C	A	0/0	0/1	NSC	Ccc/Acc|P22T	gi|255560137|ref|XP_002521086.1|	transcription factor, putative [Ricinus communis]
rt_contig_est_10162	776	A	G	0/0	0/1	NSC	Acc/Gcc|T113A	gi|255560137|ref|XP_002521086.1|	transcription factor, putative [Ricinus communis]
rt_contig_est_10162	547	T	C	0/0	0/1	SC	gtT/gtC|V36	gi|255560137|ref|XP_002521086.1|	transcription factor, putative [Ricinus communis]
rt_contig_est_10162	382	A	C	1/1	0/1	5 UTR	-	gi|255560137|ref|XP_002521086.1|	transcription factor, putative [Ricinus communis]
rt_contig_est_101621	1049	G	A	0/1	0/0	NSC	atG/atA|M288I	gi|296089630|emb|CBI39449.3|	unnamed protein product [Vitis vinifera]
rt_contig_est_101621	474	C	G	0/0	1/1	NSC	Ctt/Gtt|L97V	gi|296089630|emb|CBI39449.3|	unnamed protein product [Vitis vinifera]
rt_contig_est_101621	581	A	T	0/1	0/0	NSC	aaA/aaT|K132N	gi|296089630|emb|CBI39449.3|	unnamed protein product [Vitis vinifera]
rt_contig_est_101621	1105	C	T	0/1	0/1	NSC	gCg/gTg|A307V	gi|296089630|emb|CBI39449.3|	unnamed protein product [Vitis vinifera]
rt_contig_est_101621	1010	G	A	0/1	0/1	SC	ttG/ttA|L275	gi|296089630|emb|CBI39449.3|	unnamed protein product [Vitis vinifera]
rt_contig_est_101621	1043	T	C	0/1	0/1	SC	gcT/gcC|A286	gi|296089630|emb|CBI39449.3|	unnamed protein product [Vitis vinifera]
rt_contig_est_101621	962	A	G	0/1	0/1	SC	aaA/aaG|K259	gi|296089630|emb|CBI39449.3|	unnamed protein product [Vitis vinifera]
rt_contig_est_101621	944	T	G	0/1	0/0	SC	ggT/ggG|G253	gi|296089630|emb|CBI39449.3|	unnamed protein product [Vitis vinifera]
rt_contig_est_101621	659	A	T	0/1	0/0	SC	tcA/tcT|S158	gi|296089630|emb|CBI39449.3|	unnamed protein product [Vitis vinifera]
rt_contig_est_101621	1016	C	T	0/1	0/1	SC	ctC/ctT|L277	gi|296089630|emb|CBI39449.3|	unnamed protein product [Vitis vinifera]
rt_contig_est_101621	3287	T	C	0/0	1/1	3 UTR	-	gi|296089630|emb|CBI39449.3|	unnamed protein product [Vitis vinifera]
rt_contig_est_101621	3608	A	G	0/0	1/1	3 UTR	-	gi|296089630|emb|CBI39449.3|	unnamed protein product [Vitis vinifera]
rt_contig_est_101621	3353	A	G	0/0	1/1	3 UTR	-	gi|296089630|emb|CBI39449.3|	unnamed protein product [Vitis vinifera]
rt_contig_est_101621	3415	C	T	0/0	1/1	3 UTR	-	gi|296089630|emb|CBI39449.3|	unnamed protein product [Vitis vinifera]
rt_contig_est_101627	206	A	T	0/0	1/1	NSC	Agg/Tgg|R66W	gi|255553135|ref|XP_002517610.1|	Disease resistance protein RFL1, putative [Ricinus communis]
rt_contig_est_10163	700	C	G	0/1	0/0	NSC	Cta/Gta|L164V	gi|255538290|ref|XP_002510210.1|	DCL protein, chloroplast precursor, putative [Ricinus communis]
rt_contig_est_101645	1364	C	A	0/1	0/1	-	-	gi|224074163|ref|XP_002304281.1|	predicted protein [Populus trichocarpa]
rt_contig_est_101645	1242	G	A	0/1	0/0	-	-	gi|224074163|ref|XP_002304281.1|	predicted protein [Populus trichocarpa]
rt_contig_est_101645	1306	G	A	0/1	0/1	-	-	gi|224074163|ref|XP_002304281.1|	predicted protein [Populus trichocarpa]
rt_contig_est_101645	1393	G	A	0/1	0/1	-	-	gi|224074163|ref|XP_002304281.1|	predicted protein [Populus trichocarpa]
rt_contig_est_101645	1440	G	A	0/1	0/1	-	-	gi|224074163|ref|XP_002304281.1|	predicted protein [Populus trichocarpa]
rt_contig_est_101645	1170	G	A	0/1	0/1	-	-	gi|224074163|ref|XP_002304281.1|	predicted protein [Populus trichocarpa]
rt_contig_est_101645	257	A	C	0/1	1/1	-	-	gi|224074163|ref|XP_002304281.1|	predicted protein [Populus trichocarpa]
rt_contig_est_101645	1332	T	C	0/0	0/1	-	-	gi|224074163|ref|XP_002304281.1|	predicted protein [Populus trichocarpa]
rt_contig_est_101645	1453	T	C	0/1	0/1	-	-	gi|224074163|ref|XP_002304281.1|	predicted protein [Populus trichocarpa]
rt_contig_est_101645	1169	T	C	0/1	0/1	-	-	gi|224074163|ref|XP_002304281.1|	predicted protein [Populus trichocarpa]
rt_contig_est_101645	1218	T	C	0/1	0/1	-	-	gi|224074163|ref|XP_002304281.1|	predicted protein [Populus trichocarpa]
rt_contig_est_101645	152	T	C	1/1	0/1	-	-	gi|224074163|ref|XP_002304281.1|	predicted protein [Populus trichocarpa]
rt_contig_est_101645	1527	A	G	0/1	0/1	-	-	gi|224074163|ref|XP_002304281.1|	predicted protein [Populus trichocarpa]
rt_contig_est_101645	263	T	G	0/0	1/1	-	-	gi|224074163|ref|XP_002304281.1|	predicted protein [Populus trichocarpa]
rt_contig_est_101645	445	C	T	0/0	0/1	-	-	gi|224074163|ref|XP_002304281.1|	predicted protein [Populus trichocarpa]
rt_contig_est_101645	744	C	T	0/1	0/0	-	-	gi|224074163|ref|XP_002304281.1|	predicted protein [Populus trichocarpa]
rt_contig_est_101645	610	C	T	0/1	0/0	-	-	gi|224074163|ref|XP_002304281.1|	predicted protein [Populus trichocarpa]
rt_contig_est_101645	186	C	T	0/1	0/1	-	-	gi|224074163|ref|XP_002304281.1|	predicted protein [Populus trichocarpa]
rt_contig_est_101650	682	G	A	0/0	0/1	SC	gcC/gcT|A24	gi|255586287|ref|XP_002533795.1|	adenosine diphosphatase, putative [Ricinus communis]
rt_contig_est_101650	771	C	A	0/0	0/1	5 UTR	-	gi|255586287|ref|XP_002533795.1|	adenosine diphosphatase, putative [Ricinus communis]
rt_contig_est_101665	2346	G	A	0/1	0/0	NSC	Gag/Aag|E675K	gi|255582589|ref|XP_002532077.1|	conserved hypothetical protein [Ricinus communis]
rt_contig_est_101665	1179	G	A	0/1	0/1	NSC	Gtt/Att|V286I	gi|255582589|ref|XP_002532077.1|	conserved hypothetical protein [Ricinus communis]
rt_contig_est_101665	1923	G	A	0/1	0/1	NSC	Gct/Act|A534T	gi|255582589|ref|XP_002532077.1|	conserved hypothetical protein [Ricinus communis]
rt_contig_est_101665	2112	G	A	0/1	1/1	NSC	Gag/Aag|E597K	gi|255582589|ref|XP_002532077.1|	conserved hypothetical protein [Ricinus communis]
rt_contig_est_101665	1066	T	A	0/1	0/1	NSC	gTg/gAg|V248E	gi|255582589|ref|XP_002532077.1|	conserved hypothetical protein [Ricinus communis]
rt_contig_est_101665	982	A	G	0/1	0/0	NSC	gAt/gGt|D220G	gi|255582589|ref|XP_002532077.1|	conserved hypothetical protein [Ricinus communis]
rt_contig_est_101665	799	A	G	0/1	0/1	NSC	aAt/aGt|N159S	gi|255582589|ref|XP_002532077.1|	conserved hypothetical protein [Ricinus communis]
rt_contig_est_101665	924	A	G	0/1	0/1	NSC	Atc/Gtc|I201V	gi|255582589|ref|XP_002532077.1|	conserved hypothetical protein [Ricinus communis]
rt_contig_est_101665	663	A	G	0/1	1/1	NSC	Act/Gct|T114A	gi|255582589|ref|XP_002532077.1|	conserved hypothetical protein [Ricinus communis]
rt_contig_est_101665	2045	T	G	0/1	0/1	NSC	gaT/gaG|D574E	gi|255582589|ref|XP_002532077.1|	conserved hypothetical protein [Ricinus communis]
rt_contig_est_101665	997	A	T	0/1	0/0	NSC	cAt/cTt|H225L	gi|255582589|ref|XP_002532077.1|	conserved hypothetical protein [Ricinus communis]
rt_contig_est_101665	2023	C	T	0/1	0/0	NSC	gCt/gTt|A567V	gi|255582589|ref|XP_002532077.1|	conserved hypothetical protein [Ricinus communis]
rt_contig_est_101665	819	G	T	0/0	0/1	NSC	Gcc/Tcc|A166S	gi|255582589|ref|XP_002532077.1|	conserved hypothetical protein [Ricinus communis]
rt_contig_est_101665	995	G	A	0/0	0/1	SC	aaG/aaA|K224	gi|255582589|ref|XP_002532077.1|	conserved hypothetical protein [Ricinus communis]
rt_contig_est_101665	1788	A	C	0/1	0/1	SC	Aga/Cga|R489	gi|255582589|ref|XP_002532077.1|	conserved hypothetical protein [Ricinus communis]
rt_contig_est_101665	1850	A	C	0/1	0/1	SC	acA/acC|T509	gi|255582589|ref|XP_002532077.1|	conserved hypothetical protein [Ricinus communis]
rt_contig_est_101665	1244	G	C	0/1	0/1	SC	gtG/gtC|V307	gi|255582589|ref|XP_002532077.1|	conserved hypothetical protein [Ricinus communis]
rt_contig_est_101665	915	T	C	0/0	0/1	SC	Tta/Cta|L198	gi|255582589|ref|XP_002532077.1|	conserved hypothetical protein [Ricinus communis]
rt_contig_est_101665	575	T	C	0/1	0/1	SC	ctT/ctC|L84	gi|255582589|ref|XP_002532077.1|	conserved hypothetical protein [Ricinus communis]
rt_contig_est_101665	1313	A	G	0/0	0/1	SC	gtA/gtG|V330	gi|255582589|ref|XP_002532077.1|	conserved hypothetical protein [Ricinus communis]
rt_contig_est_101665	584	A	G	0/1	0/1	SC	caA/caG|Q87	gi|255582589|ref|XP_002532077.1|	conserved hypothetical protein [Ricinus communis]
rt_contig_est_101665	1289	A	G	0/1	0/1	SC	agA/agG|R322	gi|255582589|ref|XP_002532077.1|	conserved hypothetical protein [Ricinus communis]
rt_contig_est_101665	1673	A	G	1/1	0/1	SC	caA/caG|Q450	gi|255582589|ref|XP_002532077.1|	conserved hypothetical protein [Ricinus communis]
rt_contig_est_101665	1808	A	T	0/1	0/1	SC	cgA/cgT|R495	gi|255582589|ref|XP_002532077.1|	conserved hypothetical protein [Ricinus communis]
rt_contig_est_101665	977	C	T	0/1	0/0	SC	atC/atT|I218	gi|255582589|ref|XP_002532077.1|	conserved hypothetical protein [Ricinus communis]
rt_contig_est_101665	566	C	T	0/1	0/0	SC	gcC/gcT|A81	gi|255582589|ref|XP_002532077.1|	conserved hypothetical protein [Ricinus communis]
rt_contig_est_101665	1322	C	T	0/1	0/0	SC	ccC/ccT|P333	gi|255582589|ref|XP_002532077.1|	conserved hypothetical protein [Ricinus communis]
rt_contig_est_101665	968	G	T	0/1	0/0	SC	ggG/ggT|G215	gi|255582589|ref|XP_002532077.1|	conserved hypothetical protein [Ricinus communis]
rt_contig_est_101665	890	G	T	0/1	0/1	SC	tcG/tcT|S189	gi|255582589|ref|XP_002532077.1|	conserved hypothetical protein [Ricinus communis]
rt_contig_est_101665	896	G	T	0/1	0/1	SC	gtG/gtT|V191	gi|255582589|ref|XP_002532077.1|	conserved hypothetical protein [Ricinus communis]
rt_contig_est_101665	1829	G	T	0/1	0/1	SC	ctG/ctT|L502	gi|255582589|ref|XP_002532077.1|	conserved hypothetical protein [Ricinus communis]
rt_contig_est_101665	2669	T	A	0/1	0/0	3 UTR	-	gi|255582589|ref|XP_002532077.1|	conserved hypothetical protein [Ricinus communis]
rt_contig_est_101673	89	G	C	0/1	0/0	-	-	-	-
rt_contig_est_101673	209	A	G	0/0	1/1	-	-	-	-
rt_contig_est_101673	229	A	G	0/1	0/0	-	-	-	-
rt_contig_est_101673	187	A	T	0/0	1/1	-	-	-	-
rt_contig_est_101685	259	C	A	0/0	0/1	NSC	atG/atT|M364I	gi|224090793|ref|XP_002309084.1|	predicted protein [Populus trichocarpa]
rt_contig_est_101685	896	G	A	0/0	0/1	NSC	gCg/gTg|A152V	gi|224090793|ref|XP_002309084.1|	predicted protein [Populus trichocarpa]
rt_contig_est_101685	501	C	T	0/0	0/1	NSC	Gtc/Atc|V284I	gi|224090793|ref|XP_002309084.1|	predicted protein [Populus trichocarpa]
rt_contig_est_101685	556	T	C	0/1	0/0	SC	ccA/ccG|P265	gi|224090793|ref|XP_002309084.1|	predicted protein [Populus trichocarpa]
rt_contig_est_101685	121	A	G	1/1	0/0	SC	ttT/ttC|F410	gi|224090793|ref|XP_002309084.1|	predicted protein [Populus trichocarpa]
rt_contig_est_10172	1398	A	T	0/1	0/0	3 UTR	-	gi|224063591|ref|XP_002301217.1|	predicted protein [Populus trichocarpa]
rt_contig_est_101756	3053	C	A	0/0	0/1	3 UTR	-	gi|224139450|ref|XP_002323118.1|	predicted protein [Populus trichocarpa]
rt_contig_est_10178	135	A	C	0/1	0/1	3 UTR	-	gi|224060133|ref|XP_002300053.1|	predicted protein [Populus trichocarpa]
rt_contig_est_10178	102	G	T	0/1	0/1	3 UTR	-	gi|224060133|ref|XP_002300053.1|	predicted protein [Populus trichocarpa]
rt_contig_est_101796	53	A	T	1/1	0/1	-	-	gi|255562653|ref|XP_002522332.1|	leucine-rich repeat-containing protein, putative [Ricinus communis]
rt_contig_est_10180	403	T	A	0/1	0/0	NSC	Tta/Ata|L73I	gi|224099529|ref|XP_002311520.1|	predicted protein [Populus trichocarpa]
rt_contig_est_10180	429	C	A	0/1	0/0	SC	acC/acA|T81	gi|224099529|ref|XP_002311520.1|	predicted protein [Populus trichocarpa]
rt_contig_est_101806	336	C	T	0/1	0/1	START_GAINED	-	gi|37725363|gb|AAO25581.1|	cellulose synthase [Populus tremuloides]
rt_contig_est_101806	780	G	A	0/1	0/1	SC	aaG/aaA|K92	gi|37725363|gb|AAO25581.1|	cellulose synthase [Populus tremuloides]
rt_contig_est_101806	2259	G	A	0/1	0/1	SC	aaG/aaA|K585	gi|37725363|gb|AAO25581.1|	cellulose synthase [Populus tremuloides]
rt_contig_est_101806	2325	G	A	0/1	0/1	SC	caG/caA|Q607	gi|37725363|gb|AAO25581.1|	cellulose synthase [Populus tremuloides]
rt_contig_est_101806	2241	T	C	0/1	0/1	SC	caT/caC|H579	gi|37725363|gb|AAO25581.1|	cellulose synthase [Populus tremuloides]
rt_contig_est_101806	807	A	G	0/1	0/1	SC	gaA/gaG|E101	gi|37725363|gb|AAO25581.1|	cellulose synthase [Populus tremuloides]
rt_contig_est_101806	2202	A	G	0/1	1/1	SC	ctA/ctG|L566	gi|37725363|gb|AAO25581.1|	cellulose synthase [Populus tremuloides]
rt_contig_est_101806	828	C	T	0/1	0/1	SC	gaC/gaT|D108	gi|37725363|gb|AAO25581.1|	cellulose synthase [Populus tremuloides]
rt_contig_est_101806	2280	C	T	0/1	0/1	SC	tgC/tgT|C592	gi|37725363|gb|AAO25581.1|	cellulose synthase [Populus tremuloides]
rt_contig_est_101806	2391	C	T	0/1	0/1	SC	ttC/ttT|F629	gi|37725363|gb|AAO25581.1|	cellulose synthase [Populus tremuloides]
rt_contig_est_101806	415	C	A	0/1	0/1	5 UTR	-	gi|37725363|gb|AAO25581.1|	cellulose synthase [Populus tremuloides]
rt_contig_est_101806	420	A	C	0/1	0/1	5 UTR	-	gi|37725363|gb|AAO25581.1|	cellulose synthase [Populus tremuloides]
rt_contig_est_101806	306	A	G	0/1	0/1	5 UTR	-	gi|37725363|gb|AAO25581.1|	cellulose synthase [Populus tremuloides]
rt_contig_est_101806	464	A	G	0/1	0/1	5 UTR	-	gi|37725363|gb|AAO25581.1|	cellulose synthase [Populus tremuloides]
rt_contig_est_101841	391	C	A	0/0	0/1	3 UTR	-	gi|26984133|gb|AAN85207.1|	DNA topoisomerase II [Nicotiana tabacum]
rt_contig_est_101841	386	T	A	0/0	0/1	3 UTR	-	gi|26984133|gb|AAN85207.1|	DNA topoisomerase II [Nicotiana tabacum]
rt_contig_est_101841	432	T	C	0/0	0/1	3 UTR	-	gi|26984133|gb|AAN85207.1|	DNA topoisomerase II [Nicotiana tabacum]
rt_contig_est_101862	1347	T	C	0/1	1/1	-	-	-	-
rt_contig_est_101872	649	C	T	0/1	1/1	5 UTR	-	gi|224116832|ref|XP_002317405.1|	predicted protein [Populus trichocarpa]
rt_contig_est_101925	508	G	C	0/0	0/1	NSC	gCt/gGt|A43G	gi|224129798|ref|XP_002328805.1|	predicted protein [Populus trichocarpa]
rt_contig_est_101925	399	G	A	0/1	0/0	SC	aaC/aaT|N79	gi|224129798|ref|XP_002328805.1|	predicted protein [Populus trichocarpa]
rt_contig_est_101940	218	G	A	0/1	1/1	SC	gtC/gtT|V66	gi|255561777|ref|XP_002521898.1|	transporter, putative [Ricinus communis]
rt_contig_est_10195	691	T	C	0/0	1/1	NSC	Tat/Cat|Y101H	gi|224089997|ref|XP_002308899.1|	hypothetical protein POPTRDRAFT_416706 [Populus trichocarpa]
rt_contig_est_10195	659	C	T	0/0	1/1	NSC	cCc/cTc|P90L	gi|224089997|ref|XP_002308899.1|	hypothetical protein POPTRDRAFT_416706 [Populus trichocarpa]
rt_contig_est_10195	1528	G	T	0/0	1/1	NSC	Gtg/Ttg|V380L	gi|224089997|ref|XP_002308899.1|	hypothetical protein POPTRDRAFT_416706 [Populus trichocarpa]
rt_contig_est_10195	564	T	C	0/0	1/1	SC	caT/caC|H58	gi|224089997|ref|XP_002308899.1|	hypothetical protein POPTRDRAFT_416706 [Populus trichocarpa]
rt_contig_est_10195	976	T	C	1/1	0/0	SC	Ttg/Ctg|L196	gi|224089997|ref|XP_002308899.1|	hypothetical protein POPTRDRAFT_416706 [Populus trichocarpa]
rt_contig_est_10196	1309	T	G	1/1	0/1	3 UTR	-	gi|224135659|ref|XP_002327273.1|	predicted protein [Populus trichocarpa]
rt_contig_est_101987	249	C	T	0/1	0/1	SC	acG/acA|T36	gi|255553255|ref|XP_002517670.1|	conserved hypothetical protein [Ricinus communis]
rt_contig_est_10199	791	A	C	1/1	0/1	NSC	Tgg/Ggg|W126G	gi|225461518|ref|XP_002282613.1|	PREDICTED: ribosomal protein L11 methyltransferase [Vitis vinifera]
rt_contig_est_10199	435	C	G	0/0	0/1	NSC	caG/caC|Q244H	gi|225461518|ref|XP_002282613.1|	PREDICTED: ribosomal protein L11 methyltransferase [Vitis vinifera]
rt_contig_est_10199	815	C	T	0/0	0/1	NSC	Gaa/Aaa|E118K	gi|225461518|ref|XP_002282613.1|	PREDICTED: ribosomal protein L11 methyltransferase [Vitis vinifera]
rt_contig_est_10199	530	C	T	0/0	0/1	NSC	Gat/Aat|D213N	gi|225461518|ref|XP_002282613.1|	PREDICTED: ribosomal protein L11 methyltransferase [Vitis vinifera]
rt_contig_est_10199	459	T	C	0/0	0/1	SC	ggA/ggG|G236	gi|225461518|ref|XP_002282613.1|	PREDICTED: ribosomal protein L11 methyltransferase [Vitis vinifera]
rt_contig_est_10199	600	A	T	1/1	0/1	SC	gcT/gcA|A189	gi|225461518|ref|XP_002282613.1|	PREDICTED: ribosomal protein L11 methyltransferase [Vitis vinifera]
rt_contig_est_102	559	A	G	0/1	1/1	NSC	Acc/Gcc|T35A	gi|255572094|ref|XP_002526987.1|	conserved hypothetical protein [Ricinus communis]
rt_contig_est_102	528	G	T	0/1	1/1	SC	gcG/gcT|A24	gi|255572094|ref|XP_002526987.1|	conserved hypothetical protein [Ricinus communis]
rt_contig_est_1020	1697	A	T	0/0	0/1	3 UTR	-	gi|224117346|ref|XP_002331723.1|	predicted protein [Populus trichocarpa]
rt_contig_est_10200	350	T	C	0/1	0/0	SC	tcT/tcC|S45	gi|255565188|ref|XP_002523586.1|	conserved hypothetical protein [Ricinus communis]
rt_contig_est_10200	608	T	C	1/1	0/0	SC	acT/acC|T131	gi|255565188|ref|XP_002523586.1|	conserved hypothetical protein [Ricinus communis]
rt_contig_est_10200	1211	A	G	0/0	1/1	SC	ttA/ttG|L332	gi|255565188|ref|XP_002523586.1|	conserved hypothetical protein [Ricinus communis]
rt_contig_est_10201	272	A	C	1/1	0/1	NSC	gTc/gGc|V271G	gi|255579087|ref|XP_002530392.1|	conserved hypothetical protein [Ricinus communis]
rt_contig_est_102012	832	G	A	1/1	0/1	START_GAINED	-	gi|224077734|ref|XP_002305385.1|	predicted protein [Populus trichocarpa]
rt_contig_est_102012	869	G	A	1/1	0/1	5 UTR	-	gi|224077734|ref|XP_002305385.1|	predicted protein [Populus trichocarpa]
rt_contig_est_102013	372	T	A	0/0	1/1	NSC	ttT/ttA|F55L	gi|224141525|ref|XP_002324120.1|	predicted protein [Populus trichocarpa]
rt_contig_est_102013	427	T	C	0/0	1/1	NSC	Tac/Cac|Y74H	gi|224141525|ref|XP_002324120.1|	predicted protein [Populus trichocarpa]
rt_contig_est_102013	482	T	C	0/0	1/1	NSC	gTt/gCt|V92A	gi|224141525|ref|XP_002324120.1|	predicted protein [Populus trichocarpa]
rt_contig_est_102013	461	A	T	0/0	1/1	NSC	cAa/cTa|Q85L	gi|224141525|ref|XP_002324120.1|	predicted protein [Populus trichocarpa]
rt_contig_est_102015	522	C	A	1/1	0/1	-	-	-	-
rt_contig_est_102015	633	G	A	0/0	0/1	-	-	-	-
rt_contig_est_102015	524	G	A	0/1	0/1	-	-	-	-
rt_contig_est_102015	605	A	C	0/0	0/1	-	-	-	-
rt_contig_est_102015	563	T	C	0/1	0/1	-	-	-	-
rt_contig_est_102015	610	C	T	0/0	0/1	-	-	-	-
rt_contig_est_10202	1008	T	C	0/1	1/1	-	-
rt_contig_est_102031	442	G	A	0/0	1/1	-	-	-	-
rt_contig_est_102031	372	A	C	0/1	0/0	-	-	-	-
rt_contig_est_102031	419	C	T	0/0	1/1	-	-	-	-
rt_contig_est_10206	350	A	G	0/1	0/0	-	-
rt_contig_est_10208	252	A	T	0/1	0/1	NSC	gaA/gaT|E2D	gi|224072849|ref|XP_002303911.1|	predicted protein [Populus trichocarpa]
rt_contig_est_10208	201	A	G	0/1	0/1	START_GAINED	-	gi|224072849|ref|XP_002303911.1|	predicted protein [Populus trichocarpa]
rt_contig_est_10208	142	A	C	1/1	0/1	5 UTR	-	gi|224072849|ref|XP_002303911.1|	predicted protein [Populus trichocarpa]
rt_contig_est_10208	236	A	G	0/1	0/1	5 UTR	-	gi|224072849|ref|XP_002303911.1|	predicted protein [Populus trichocarpa]
rt_contig_est_10208	155	T	G	1/1	0/1	5 UTR	-	gi|224072849|ref|XP_002303911.1|	predicted protein [Populus trichocarpa]
rt_contig_est_10209	2264	A	T	0/0	0/1	5 UTR	-	gi|255581443|ref|XP_002531529.1|	DNA photolyase, putative [Ricinus communis]
rt_contig_est_10211	187	T	A	0/1	0/0	3 UTR	-	gi|224120458|ref|XP_002331053.1|	predicted protein [Populus trichocarpa]
rt_contig_est_10212	1711	G	T	0/0	0/1	NSC	Ctc/Atc|L50I	gi|255585301|ref|XP_002533349.1|	poly(ADP-ribose) glycohydrolase, putative [Ricinus communis]
rt_contig_est_10214	192	G	A	0/0	1/1	-	-	gi|224082886|ref|XP_002306878.1|	predicted protein [Populus trichocarpa]
rt_contig_est_10214	69	A	G	0/1	0/1	-	-	gi|224082886|ref|XP_002306878.1|	predicted protein [Populus trichocarpa]
rt_contig_est_10214	102	C	T	1/1	0/1	-	-	gi|224082886|ref|XP_002306878.1|	predicted protein [Populus trichocarpa]
rt_contig_est_102161	125	C	T	0/1	1/1	-	-	-	-
rt_contig_est_102170	453	G	A	1/1	0/0	-	-
rt_contig_est_10218	510	A	G	0/1	0/0	SC	ccA/ccG|P170	gi|255537143|ref|XP_002509638.1|	Kinesin heavy chain, putative [Ricinus communis]
rt_contig_est_102181	1850	G	A	0/1	0/0	NSC	gCg/gTg|A30V	gi|255555993|ref|XP_002519031.1|	conserved hypothetical protein [Ricinus communis]
rt_contig_est_102181	1632	T	C	0/1	1/1	NSC	Agc/Ggc|S103G	gi|255555993|ref|XP_002519031.1|	conserved hypothetical protein [Ricinus communis]
rt_contig_est_102182	381	T	C	0/1	0/1	SC	ccA/ccG|P59	gi|224078936|ref|XP_002305686.1|	predicted protein [Populus trichocarpa]
rt_contig_est_102182	248	G	T	0/0	0/1	3 UTR	-	gi|224078936|ref|XP_002305686.1|	predicted protein [Populus trichocarpa]
rt_contig_est_102226	169	C	T	0/0	0/1	SC	ccC/ccT|P56	gi|32396094|gb|AAP43914.1|	integrase [Gossypium raimondii]
rt_contig_est_10223	358	T	G	0/1	0/1	3 UTR	-	gi|224115640|ref|XP_002332106.1|	predicted protein [Populus trichocarpa]
rt_contig_est_10223	352	A	T	0/1	0/1	3 UTR	-	gi|224115640|ref|XP_002332106.1|	predicted protein [Populus trichocarpa]
rt_contig_est_10225	406	T	C	0/1	0/0	NSC	tAc/tGc|Y415C	gi|296082861|emb|CBI22162.3|	unnamed protein product [Vitis vinifera]
rt_contig_est_10225	422	C	A	0/1	0/0	STOP_GAINED	Gga/Tga|G410*	gi|296082861|emb|CBI22162.3|	unnamed protein product [Vitis vinifera]
rt_contig_est_10225	1482	G	A	0/1	0/0	SC	tcC/tcT|S56	gi|296082861|emb|CBI22162.3|	unnamed protein product [Vitis vinifera]
rt_contig_est_10225	288	G	A	0/1	0/1	SC	atC/atT|I454	gi|296082861|emb|CBI22162.3|	unnamed protein product [Vitis vinifera]
rt_contig_est_10225	462	G	A	0/1	0/1	SC	gtC/gtT|V396	gi|296082861|emb|CBI22162.3|	unnamed protein product [Vitis vinifera]
rt_contig_est_10225	420	T	C	0/1	0/0	SC	ggA/ggG|G410	gi|296082861|emb|CBI22162.3|	unnamed protein product [Vitis vinifera]
rt_contig_est_10225	1638	T	C	0/1	0/0	SC	ccA/ccG|P4	gi|296082861|emb|CBI22162.3|	unnamed protein product [Vitis vinifera]
rt_contig_est_10225	1569	C	T	0/1	0/0	SC	tcG/tcA|S27	gi|296082861|emb|CBI22162.3|	unnamed protein product [Vitis vinifera]
rt_contig_est_10228	791	C	T	0/1	0/0	NSC	Cct/Tct|P151S	gi|255553065|ref|XP_002517575.1|	cytochrome C oxidase, putative [Ricinus communis]
rt_contig_est_102288	960	A	G	1/1	0/0	-	-	gi|224127398|ref|XP_002320064.1|	predicted protein [Populus trichocarpa]
rt_contig_est_102325	390	T	C	0/0	1/1	NSC	Agc/Ggc|S475G	gi|255541806|ref|XP_002511967.1|	F-box and wd40 domain protein, putative [Ricinus communis]
rt_contig_est_10234	389	T	C	1/1	0/1	5 UTR	-	gi|224143237|ref|XP_002324889.1|	predicted protein [Populus trichocarpa]
rt_contig_est_10234	411	T	G	1/1	0/0	5 UTR	-	gi|224143237|ref|XP_002324889.1|	predicted protein [Populus trichocarpa]
rt_contig_est_10234	369	C	T	1/1	0/1	5 UTR	-	gi|224143237|ref|XP_002324889.1|	predicted protein [Populus trichocarpa]
rt_contig_est_10234	326	G	T	1/1	0/1	5 UTR	-	gi|224143237|ref|XP_002324889.1|	predicted protein [Populus trichocarpa]
rt_contig_est_10235	1949	T	C	0/1	0/0	-	-
rt_contig_est_10235	2156	T	C	0/1	0/1	-	-
rt_contig_est_10237	345	C	T	0/1	0/1	SC	tcC/tcT|S22	gi|255586439|ref|XP_002533864.1|	50S ribosomal protein L2, putative [Ricinus communis]
rt_contig_est_10237	107	C	G	0/1	0/1	5 UTR	-	gi|255586439|ref|XP_002533864.1|	50S ribosomal protein L2, putative [Ricinus communis]
rt_contig_est_10238	1344	C	T	0/1	1/1	5 UTR	-	gi|147821808|emb|CAN61665.1|	hypothetical protein VITISV_037831 [Vitis vinifera]
rt_contig_est_10239	856	C	G	0/1	0/0	-	-	-	-
rt_contig_est_10239	752	T	G	0/1	1/1	-	-	-	-
rt_contig_est_102410	327	G	T	0/0	0/1	NSC	aaG/aaT|K41N	gi|255571379|ref|XP_002526638.1|	Photosystem I reaction center subunit N, chloroplast precursor, putative [Ricinus communis]
rt_contig_est_102410	336	G	A	0/0	0/1	SC	gtG/gtA|V44	gi|255571379|ref|XP_002526638.1|	Photosystem I reaction center subunit N, chloroplast precursor, putative [Ricinus communis]
rt_contig_est_102411	381	C	A	0/1	0/0	-	-	gi|255541636|ref|XP_002511882.1|	Chromo domain protein, putative [Ricinus communis]
rt_contig_est_102412	259	C	T	1/1	0/0	3 UTR	-	gi|255541636|ref|XP_002511882.1|	Chromo domain protein, putative [Ricinus communis]
rt_contig_est_10242	592	T	A	0/0	1/1	NSC	Tcc/Acc|S171T	gi|224072240|ref|XP_002303668.1|	predicted protein [Populus trichocarpa]
rt_contig_est_10245	461	A	C	0/0	0/1	NSC	Acc/Ccc|T29P	gi|224143559|ref|XP_002324997.1|	predicted protein [Populus trichocarpa]
rt_contig_est_10245	465	G	C	0/0	0/1	NSC	aGc/aCc|S30T	gi|224143559|ref|XP_002324997.1|	predicted protein [Populus trichocarpa]
rt_contig_est_10245	601	T	C	0/0	0/1	SC	gtT/gtC|V75	gi|224143559|ref|XP_002324997.1|	predicted protein [Populus trichocarpa]
rt_contig_est_10245	505	G	T	0/0	0/1	SC	acG/acT|T43	gi|224143559|ref|XP_002324997.1|	predicted protein [Populus trichocarpa]
rt_contig_est_10245	356	C	T	0/0	0/1	5 UTR	-	gi|224143559|ref|XP_002324997.1|	predicted protein [Populus trichocarpa]
rt_contig_est_102456	960	T	A	0/1	0/1	NSC	Agt/Tgt|S250C	gi|224145021|ref|XP_002325498.1|	tir-nbs-lrr resistance protein [Populus trichocarpa]
rt_contig_est_102456	545	A	C	0/0	0/1	NSC	gTt/gGt|V388G	gi|224145021|ref|XP_002325498.1|	tir-nbs-lrr resistance protein [Populus trichocarpa]
rt_contig_est_102456	1606	T	C	0/0	0/1	NSC	atA/atG|I34M	gi|224145021|ref|XP_002325498.1|	tir-nbs-lrr resistance protein [Populus trichocarpa]
rt_contig_est_102456	408	T	C	0/0	0/1	NSC	Atc/Gtc|I434V	gi|224145021|ref|XP_002325498.1|	tir-nbs-lrr resistance protein [Populus trichocarpa]
rt_contig_est_102456	1134	T	C	0/0	0/1	NSC	Aca/Gca|T192A	gi|224145021|ref|XP_002325498.1|	tir-nbs-lrr resistance protein [Populus trichocarpa]
rt_contig_est_102456	1211	A	T	0/0	0/1	NSC	aTa/aAa|I166K	gi|224145021|ref|XP_002325498.1|	tir-nbs-lrr resistance protein [Populus trichocarpa]
rt_contig_est_102456	1170	C	T	0/1	0/0	NSC	Gga/Aga|G180R	gi|224145021|ref|XP_002325498.1|	tir-nbs-lrr resistance protein [Populus trichocarpa]
rt_contig_est_102456	1602	C	T	0/1	0/1	NSC	Gat/Aat|D36N	gi|224145021|ref|XP_002325498.1|	tir-nbs-lrr resistance protein [Populus trichocarpa]
rt_contig_est_102456	428	C	T	1/1	0/1	NSC	cGg/cAg|R427Q	gi|224145021|ref|XP_002325498.1|	tir-nbs-lrr resistance protein [Populus trichocarpa]
rt_contig_est_102456	528	C	A	0/0	0/1	STOP_GAINED	Gag/Tag|E394*	gi|224145021|ref|XP_002325498.1|	tir-nbs-lrr resistance protein [Populus trichocarpa]
rt_contig_est_102456	1186	G	A	0/1	0/0	SC	ttC/ttT|F174	gi|224145021|ref|XP_002325498.1|	tir-nbs-lrr resistance protein [Populus trichocarpa]
rt_contig_est_102456	835	T	G	0/1	0/1	SC	ctA/ctC|L291	gi|224145021|ref|XP_002325498.1|	tir-nbs-lrr resistance protein [Populus trichocarpa]
rt_contig_est_102456	1156	A	T	0/1	0/1	SC	gcT/gcA|A184	gi|224145021|ref|XP_002325498.1|	tir-nbs-lrr resistance protein [Populus trichocarpa]
rt_contig_est_102456	391	C	T	1/1	0/1	SC	acG/acA|T439	gi|224145021|ref|XP_002325498.1|	tir-nbs-lrr resistance protein [Populus trichocarpa]
rt_contig_est_102456	297	T	A	1/1	0/1	3 UTR	-	gi|224145021|ref|XP_002325498.1|	tir-nbs-lrr resistance protein [Populus trichocarpa]
rt_contig_est_10247	394	T	A	0/0	1/1	NSC	cAt/cTt|H193L	gi|297737452|emb|CBI26653.3|	unnamed protein product [Vitis vinifera]
rt_contig_est_10247	818	C	G	0/0	1/1	NSC	Gag/Cag|E52Q	gi|297737452|emb|CBI26653.3|	unnamed protein product [Vitis vinifera]
rt_contig_est_10247	697	A	T	0/0	1/1	NSC	cTt/cAt|L92H	gi|297737452|emb|CBI26653.3|	unnamed protein product [Vitis vinifera]
rt_contig_est_10247	735	G	A	0/0	1/1	SC	ctC/ctT|L79	gi|297737452|emb|CBI26653.3|	unnamed protein product [Vitis vinifera]
rt_contig_est_10247	444	T	C	0/0	1/1	SC	gtA/gtG|V176	gi|297737452|emb|CBI26653.3|	unnamed protein product [Vitis vinifera]
rt_contig_est_10247	438	A	G	0/0	1/1	SC	aaT/aaC|N178	gi|297737452|emb|CBI26653.3|	unnamed protein product [Vitis vinifera]
rt_contig_est_102473	349	G	T	1/1	0/0	5 UTR	-	gi|224052873|ref|XP_002297623.1|	predicted protein [Populus trichocarpa]
rt_contig_est_102479	175	C	T	0/0	0/1	-	-	gi|224135199|ref|XP_002327590.1|	nbs-lrr resistance protein [Populus trichocarpa]
rt_contig_est_10249	1391	A	G	0/0	0/1	NSC	Att/Gtt|I445V	gi|224103963|ref|XP_002313263.1|	predicted protein [Populus trichocarpa]
rt_contig_est_102490	462	T	C	0/1	0/1	-	-	gi|147817762|emb|CAN68940.1|	hypothetical protein VITISV_028995 [Vitis vinifera]
rt_contig_est_102490	471	T	C	0/1	0/1	-	-	gi|147817762|emb|CAN68940.1|	hypothetical protein VITISV_028995 [Vitis vinifera]
rt_contig_est_102490	456	T	G	0/1	1/1	-	-	gi|147817762|emb|CAN68940.1|	hypothetical protein VITISV_028995 [Vitis vinifera]
rt_contig_est_102492	63	G	C	0/1	1/1	-	-
rt_contig_est_102514	231	G	A	0/0	0/1	-	-	-	-
rt_contig_est_102514	371	T	A	1/1	0/1	-	-	-	-
rt_contig_est_102514	219	T	C	0/0	0/1	-	-	-	-
rt_contig_est_102516	401	C	T	1/1	0/1	-	-	-	-
rt_contig_est_102525	688	A	T	1/1	0/1	-	-	-	-
rt_contig_est_10254	375	T	A	0/0	0/1	3 UTR	-	gi|297790007|ref|XP_002862919.1|	predicted protein [Arabidopsis lyrata subsp. lyrata]
rt_contig_est_10254	343	G	C	0/0	0/1	3 UTR	-	gi|297790007|ref|XP_002862919.1|	predicted protein [Arabidopsis lyrata subsp. lyrata]
rt_contig_est_10254	342	G	T	0/1	0/0	3 UTR	-	gi|297790007|ref|XP_002862919.1|	predicted protein [Arabidopsis lyrata subsp. lyrata]
rt_contig_est_10257	378	T	G	0/0	0/1	SC	Agg/Cgg|R88	gi|224141775|ref|XP_002324240.1|	predicted protein [Populus trichocarpa]
rt_contig_est_102578	443	C	T	0/0	0/1	NSC	gCt/gTt|A107V	gi|118481574|gb|ABK92729.1|	unknown [Populus trichocarpa]
rt_contig_est_10258	380	C	A	1/1	0/0	-	-	-	-
rt_contig_est_10258	248	C	G	0/0	1/1	-	-	-	-
rt_contig_est_10258	210	C	G	0/1	1/1	-	-	-	-
rt_contig_est_10258	282	T	G	0/0	1/1	-	-	-	-
rt_contig_est_10258	348	C	T	0/0	1/1	-	-	-	-
rt_contig_est_10258	262	G	T	0/0	1/1	-	-	-	-
rt_contig_est_10260	402	G	C	0/0	0/1	SC	tcC/tcG|S75	gi|224133248|ref|XP_002321520.1|	predicted protein [Populus trichocarpa]
rt_contig_est_10260	227	A	G	0/0	0/1	SC	Tta/Cta|L134	gi|224133248|ref|XP_002321520.1|	predicted protein [Populus trichocarpa]
rt_contig_est_102624	388	T	C	0/0	0/1	SC	ccA/ccG|P189	gi|224072538|ref|XP_002303774.1|	predicted protein [Populus trichocarpa]
rt_contig_est_102650	97	G	T	0/0	1/1	-	-	gi|224067092|ref|XP_002302351.1|	predicted protein [Populus trichocarpa]
rt_contig_est_10268	157	T	A	0/1	0/0	NSC	agA/agT|R213S	gi|255573283|ref|XP_002527570.1|	NADH-cytochrome B5 reductase, putative [Ricinus communis]
rt_contig_est_10268	66	G	C	0/1	0/0	NSC	Cca/Gca|P244A	gi|255573283|ref|XP_002527570.1|	NADH-cytochrome B5 reductase, putative [Ricinus communis]
rt_contig_est_10268	276	C	G	0/1	0/0	NSC	Gtg/Ctg|V174L	gi|255573283|ref|XP_002527570.1|	NADH-cytochrome B5 reductase, putative [Ricinus communis]
rt_contig_est_10268	430	C	T	0/1	0/0	NSC	atG/atA|M122I	gi|255573283|ref|XP_002527570.1|	NADH-cytochrome B5 reductase, putative [Ricinus communis]
rt_contig_est_10268	505	T	C	0/1	0/0	SC	ccA/ccG|P97	gi|255573283|ref|XP_002527570.1|	NADH-cytochrome B5 reductase, putative [Ricinus communis]
rt_contig_est_10268	274	C	T	0/1	0/0	SC	gtG/gtA|V174	gi|255573283|ref|XP_002527570.1|	NADH-cytochrome B5 reductase, putative [Ricinus communis]
rt_contig_est_10268	319	C	T	0/1	0/0	SC	ggG/ggA|G159	gi|255573283|ref|XP_002527570.1|	NADH-cytochrome B5 reductase, putative [Ricinus communis]
rt_contig_est_1027	121	G	A	0/1	0/0	5 UTR	-	gi|122058944|gb|ABM66368.1|	mitochondrial alternative oxidase 2a [Vigna unguiculata]
rt_contig_est_1027	122	G	C	0/1	0/0	5 UTR	-	gi|122058944|gb|ABM66368.1|	mitochondrial alternative oxidase 2a [Vigna unguiculata]
rt_contig_est_10270	2523	A	G	0/1	0/0	SC	gcA/gcG|A730	gi|255575772|ref|XP_002528785.1|	RNA binding protein, putative [Ricinus communis]
rt_contig_est_10270	2295	C	T	0/1	0/0	SC	ctC/ctT|L654	gi|255575772|ref|XP_002528785.1|	RNA binding protein, putative [Ricinus communis]
rt_contig_est_10270	2576	C	A	0/1	0/0	3 UTR	-	gi|255575772|ref|XP_002528785.1|	RNA binding protein, putative [Ricinus communis]
rt_contig_est_10271	1205	C	A	0/0	0/1	NSC	gaC/gaA|D282E	gi|224103243|ref|XP_002312980.1|	predicted protein [Populus trichocarpa]
rt_contig_est_10271	918	G	A	0/0	0/1	NSC	Gta/Ata|V187I	gi|224103243|ref|XP_002312980.1|	predicted protein [Populus trichocarpa]
rt_contig_est_10271	612	A	G	0/0	0/1	NSC	Act/Gct|T85A	gi|224103243|ref|XP_002312980.1|	predicted protein [Populus trichocarpa]
rt_contig_est_10271	1187	T	C	0/0	0/1	SC	aaT/aaC|N276	gi|224103243|ref|XP_002312980.1|	predicted protein [Populus trichocarpa]
rt_contig_est_10271	1241	T	C	0/0	0/1	SC	gtT/gtC|V294	gi|224103243|ref|XP_002312980.1|	predicted protein [Populus trichocarpa]
rt_contig_est_10272	272	T	A	0/1	0/1	SC	ctT/ctA|L45	gi|255553037|ref|XP_002517561.1|	histone h2a, putative [Ricinus communis]
rt_contig_est_10272	185	C	T	0/1	0/1	SC	ctC/ctT|L16	gi|255553037|ref|XP_002517561.1|	histone h2a, putative [Ricinus communis]
rt_contig_est_10272	601	T	C	0/1	0/1	3 UTR	-	gi|255553037|ref|XP_002517561.1|	histone h2a, putative [Ricinus communis]
rt_contig_est_10272	132	C	G	0/1	0/1	5 UTR	-	gi|255553037|ref|XP_002517561.1|	histone h2a, putative [Ricinus communis]
rt_contig_est_10272	95	C	T	0/1	0/0	5 UTR	-	gi|255553037|ref|XP_002517561.1|	histone h2a, putative [Ricinus communis]
rt_contig_est_10274	176	A	C	1/1	0/0	3 UTR	-	gi|255545796|ref|XP_002513958.1|	cytochrome C oxidase polypeptide vib, putative [Ricinus communis]
rt_contig_est_102758	94	G	T	0/1	0/0	-	-	-	-
rt_contig_est_10278	808	C	G	0/1	1/1	3 UTR	-	gi|255584185|ref|XP_002532831.1|	50S ribosomal protein L29, chloroplast precursor, putative [Ricinus communis]
rt_contig_est_10278	766	C	T	0/1	0/0	3 UTR	-	gi|255584185|ref|XP_002532831.1|	50S ribosomal protein L29, chloroplast precursor, putative [Ricinus communis]
rt_contig_est_102785	656	T	C	0/1	0/0	NSC	Ata/Gta|I159V	gi|255538568|ref|XP_002510349.1|	peroxisomal biogenesis factor, putative [Ricinus communis]
rt_contig_est_102785	1139	C	A	0/1	0/0	5 UTR	-	gi|255538568|ref|XP_002510349.1|	peroxisomal biogenesis factor, putative [Ricinus communis]
rt_contig_est_102785	1147	A	G	0/1	0/0	5 UTR	-	gi|255538568|ref|XP_002510349.1|	peroxisomal biogenesis factor, putative [Ricinus communis]
rt_contig_est_102798	209	A	G	0/1	0/1	NSC	Acc/Gcc|T19A	gi|255574131|ref|XP_002527981.1|	conserved hypothetical protein [Ricinus communis]
rt_contig_est_102800	187	T	A	0/1	0/1	-	-	-	-
rt_contig_est_102800	133	A	T	0/1	0/1	-	-	-	-
rt_contig_est_102846	257	A	G	0/0	0/1	SC	caA/caG|Q70	gi|255554523|ref|XP_002518300.1|	conserved hypothetical protein [Ricinus communis]
rt_contig_est_102846	395	A	C	0/0	0/1	3 UTR	-	gi|255554523|ref|XP_002518300.1|	conserved hypothetical protein [Ricinus communis]
rt_contig_est_102846	358	G	T	0/0	0/1	3 UTR	-	gi|255554523|ref|XP_002518300.1|	conserved hypothetical protein [Ricinus communis]
rt_contig_est_102857	138	C	A	0/1	0/0	-	-	-	-
rt_contig_est_10286	787	T	C	0/1	0/0	3 UTR	-	gi|224087029|ref|XP_002308035.1|	predicted protein [Populus trichocarpa]
rt_contig_est_10286	778	A	G	0/0	0/1	3 UTR	-	gi|224087029|ref|XP_002308035.1|	predicted protein [Populus trichocarpa]
rt_contig_est_10286	207	G	C	0/0	0/1	5 UTR	-	gi|224087029|ref|XP_002308035.1|	predicted protein [Populus trichocarpa]
rt_contig_est_10288	702	G	A	0/0	0/1	SC	gaG/gaA|E232	gi|255565280|ref|XP_002523632.1|	conserved hypothetical protein [Ricinus communis]
rt_contig_est_10288	801	G	T	0/0	1/1	SC	gtG/gtT|V265	gi|255565280|ref|XP_002523632.1|	conserved hypothetical protein [Ricinus communis]
rt_contig_est_10290	468	T	C	0/1	1/1	SC	tcA/tcG|S164	gi|224121954|ref|XP_002318714.1|	predicted protein [Populus trichocarpa]
rt_contig_est_10290	717	A	T	0/1	0/1	SC	gcT/gcA|A81	gi|224121954|ref|XP_002318714.1|	predicted protein [Populus trichocarpa]
rt_contig_est_10292	1915	C	A	0/1	1/1	NSC	agC/agA|S492R	gi|225437937|ref|XP_002268789.1|	PREDICTED: WD repeat-containing protein 26 [Vitis vinifera]
rt_contig_est_10292	1983	A	G	0/1	0/0	NSC	aAg/aGg|K515R	gi|225437937|ref|XP_002268789.1|	PREDICTED: WD repeat-containing protein 26 [Vitis vinifera]
rt_contig_est_10292	458	A	T	0/1	1/1	NSC	Atg/Ttg|M7L	gi|225437937|ref|XP_002268789.1|	PREDICTED: WD repeat-containing protein 26 [Vitis vinifera]
rt_contig_est_10292	1096	T	C	0/1	0/0	SC	acT/acC|T219	gi|225437937|ref|XP_002268789.1|	PREDICTED: WD repeat-containing protein 26 [Vitis vinifera]
rt_contig_est_10292	2222	C	T	0/0	1/1	3 UTR	-	gi|225437937|ref|XP_002268789.1|	PREDICTED: WD repeat-containing protein 26 [Vitis vinifera]
rt_contig_est_10292	2112	C	T	0/1	0/0	3 UTR	-	gi|225437937|ref|XP_002268789.1|	PREDICTED: WD repeat-containing protein 26 [Vitis vinifera]
rt_contig_est_102934	1058	A	G	0/1	0/0	NSC	Agg/Ggg|R326G	gi|255562832|ref|XP_002522421.1|	conserved hypothetical protein [Ricinus communis]
rt_contig_est_102956	116	A	G	0/0	1/1	-	-	-	-
rt_contig_est_103	545	A	G	0/0	0/1	NSC	aAa/aGa|K175R	gi|224086062|ref|XP_002307800.1|	predicted protein [Populus trichocarpa]
rt_contig_est_103	456	G	A	0/0	0/1	SC	cgG/cgA|R145	gi|224086062|ref|XP_002307800.1|	predicted protein [Populus trichocarpa]
rt_contig_est_103	663	T	C	0/0	0/1	SC	tcT/tcC|S214	gi|224086062|ref|XP_002307800.1|	predicted protein [Populus trichocarpa]
rt_contig_est_103080	155	A	G	0/1	0/0	-	-	-	-
rt_contig_est_103080	182	T	G	0/1	0/0	-	-	-	-
rt_contig_est_103080	356	C	T	1/1	0/0	-	-	-	-
rt_contig_est_1031	1030	G	A	0/1	0/0	NSC	Gaa/Aaa|E344K	gi|255547221|ref|XP_002514668.1|	conserved hypothetical protein [Ricinus communis]
rt_contig_est_1031	766	A	G	0/1	0/0	NSC	Aaa/Gaa|K256E	gi|255547221|ref|XP_002514668.1|	conserved hypothetical protein [Ricinus communis]
rt_contig_est_1031	1135	A	G	0/1	0/0	NSC	Aca/Gca|T379A	gi|255547221|ref|XP_002514668.1|	conserved hypothetical protein [Ricinus communis]
rt_contig_est_1031	2579	A	G	0/1	1/1	NSC	gAg/gGg|E860G	gi|255547221|ref|XP_002514668.1|	conserved hypothetical protein [Ricinus communis]
rt_contig_est_1031	419	T	G	0/1	0/0	NSC	tTc/tGc|F140C	gi|255547221|ref|XP_002514668.1|	conserved hypothetical protein [Ricinus communis]
rt_contig_est_1031	484	C	T	0/1	1/1	NSC	Ccc/Tcc|P162S	gi|255547221|ref|XP_002514668.1|	conserved hypothetical protein [Ricinus communis]
rt_contig_est_1031	529	C	T	0/1	1/1	NSC	Cgg/Tgg|R177W	gi|255547221|ref|XP_002514668.1|	conserved hypothetical protein [Ricinus communis]
rt_contig_est_1031	645	C	T	0/1	0/0	SC	taC/taT|Y215	gi|255547221|ref|XP_002514668.1|	conserved hypothetical protein [Ricinus communis]
rt_contig_est_10310	1061	G	A	0/0	1/1	NSC	cGt/cAt|R308H	gi|255568239|ref|XP_002525094.1|	pentatricopeptide repeat-containing protein, putative [Ricinus communis]
rt_contig_est_10310	277	G	A	0/1	1/1	NSC	Gcc/Acc|A47T	gi|255568239|ref|XP_002525094.1|	pentatricopeptide repeat-containing protein, putative [Ricinus communis]
rt_contig_est_10310	1088	A	G	0/1	0/0	NSC	aAa/aGa|K317R	gi|255568239|ref|XP_002525094.1|	pentatricopeptide repeat-containing protein, putative [Ricinus communis]
rt_contig_est_10310	337	A	G	1/1	0/1	NSC	Att/Gtt|I67V	gi|255568239|ref|XP_002525094.1|	pentatricopeptide repeat-containing protein, putative [Ricinus communis]
rt_contig_est_10310	394	G	T	0/0	0/1	NSC	Gac/Tac|D86Y	gi|255568239|ref|XP_002525094.1|	pentatricopeptide repeat-containing protein, putative [Ricinus communis]
rt_contig_est_10310	144	A	G	0/0	1/1	SC	gtA/gtG|V2	gi|255568239|ref|XP_002525094.1|	pentatricopeptide repeat-containing protein, putative [Ricinus communis]
rt_contig_est_10310	1632	T	G	0/0	1/1	SC	acT/acG|T498	gi|255568239|ref|XP_002525094.1|	pentatricopeptide repeat-containing protein, putative [Ricinus communis]
rt_contig_est_10310	174	C	T	0/0	1/1	SC	atC/atT|I12	gi|255568239|ref|XP_002525094.1|	pentatricopeptide repeat-containing protein, putative [Ricinus communis]
rt_contig_est_10310	384	C	T	0/1	1/1	SC	taC/taT|Y82	gi|255568239|ref|XP_002525094.1|	pentatricopeptide repeat-containing protein, putative [Ricinus communis]
rt_contig_est_10310	1927	T	C	0/1	1/1	3 UTR	-	gi|255568239|ref|XP_002525094.1|	pentatricopeptide repeat-containing protein, putative [Ricinus communis]
rt_contig_est_10310	2378	T	C	1/1	0/0	3 UTR	-	gi|255568239|ref|XP_002525094.1|	pentatricopeptide repeat-containing protein, putative [Ricinus communis]
rt_contig_est_10310	2435	T	C	1/1	0/0	3 UTR	-	gi|255568239|ref|XP_002525094.1|	pentatricopeptide repeat-containing protein, putative [Ricinus communis]
rt_contig_est_10310	1944	C	G	0/1	1/1	3 UTR	-	gi|255568239|ref|XP_002525094.1|	pentatricopeptide repeat-containing protein, putative [Ricinus communis]
rt_contig_est_10310	2165	T	G	1/1	0/0	3 UTR	-	gi|255568239|ref|XP_002525094.1|	pentatricopeptide repeat-containing protein, putative [Ricinus communis]
rt_contig_est_10310	2166	T	G	1/1	0/0	3 UTR	-	gi|255568239|ref|XP_002525094.1|	pentatricopeptide repeat-containing protein, putative [Ricinus communis]
rt_contig_est_10310	2222	A	T	1/1	0/0	3 UTR	-	gi|255568239|ref|XP_002525094.1|	pentatricopeptide repeat-containing protein, putative [Ricinus communis]
rt_contig_est_10310	2294	C	T	1/1	0/0	3 UTR	-	gi|255568239|ref|XP_002525094.1|	pentatricopeptide repeat-containing protein, putative [Ricinus communis]
rt_contig_est_10310	2194	G	T	1/1	0/0	3 UTR	-	gi|255568239|ref|XP_002525094.1|	pentatricopeptide repeat-containing protein, putative [Ricinus communis]
rt_contig_est_10313	388	C	T	0/0	1/1	5 UTR	-	gi|269314025|gb|ACZ36915.1|	MADS-box transcription factor 2 [Hevea brasiliensis]
rt_contig_est_10314	1633	T	C	0/0	1/1	NSC	Aat/Gat|N9D	gi|224081054|ref|XP_002306278.1|	predicted protein [Populus trichocarpa]
rt_contig_est_10315	198	T	G	0/1	0/1	-	-
rt_contig_est_10317	542	G	A	0/0	0/1	SC	ccC/ccT|P335	gi|118488783|gb|ABK96202.1|	unknown [Populus trichocarpa]
rt_contig_est_10317	539	A	G	0/0	0/1	SC	caT/caC|H336	gi|118488783|gb|ABK96202.1|	unknown [Populus trichocarpa]
rt_contig_est_10317	403	C	T	0/0	0/1	3 UTR	-	gi|118488783|gb|ABK96202.1|	unknown [Populus trichocarpa]
rt_contig_est_10317	473	C	T	0/0	0/1	3 UTR	-	gi|118488783|gb|ABK96202.1|	unknown [Populus trichocarpa]
rt_contig_est_10322	2698	G	T	0/1	0/0	NSC	aGt/aTt|S833I	gi|3915023|sp|O22060.1|SPS1_CITUN	RecName: Full=Probable sucrose-phosphate synthase 1; AltName: Full=UDP-glucose-fructose-phosphate glucosyltransferase 1
rt_contig_est_10322	1556	G	A	0/1	0/0	SC	gaG/gaA|E452	gi|3915023|sp|O22060.1|SPS1_CITUN	RecName: Full=Probable sucrose-phosphate synthase 1; AltName: Full=UDP-glucose-fructose-phosphate glucosyltransferase 1
rt_contig_est_10322	290	C	T	0/1	0/0	SC	ctC/ctT|L30	gi|3915023|sp|O22060.1|SPS1_CITUN	RecName: Full=Probable sucrose-phosphate synthase 1; AltName: Full=UDP-glucose-fructose-phosphate glucosyltransferase 1
rt_contig_est_10323	505	C	T	0/1	1/1	NSC	Cgt/Tgt|R64C	gi|359491453|ref|XP_002276526.2|	PREDICTED: transcription factor MYB75-like [Vitis vinifera]
rt_contig_est_10323	567	C	A	0/0	1/1	SC	ccC/ccA|P84	gi|359491453|ref|XP_002276526.2|	PREDICTED: transcription factor MYB75-like [Vitis vinifera]
rt_contig_est_10323	510	T	A	0/1	1/1	SC	gcT/gcA|A65	gi|359491453|ref|XP_002276526.2|	PREDICTED: transcription factor MYB75-like [Vitis vinifera]
rt_contig_est_10323	591	T	A	0/1	1/1	SC	acT/acA|T92	gi|359491453|ref|XP_002276526.2|	PREDICTED: transcription factor MYB75-like [Vitis vinifera]
rt_contig_est_10323	528	G	C	0/1	1/1	SC	ggG/ggC|G71	gi|359491453|ref|XP_002276526.2|	PREDICTED: transcription factor MYB75-like [Vitis vinifera]
rt_contig_est_10324	788	T	G	0/0	0/1	NSC	Atg/Ctg|M531L	gi|255559342|ref|XP_002520691.1|	transcription factor, putative [Ricinus communis]
rt_contig_est_10326	1004	C	G	0/1	0/0	SC	acC/acG|T298	gi|255564220|ref|XP_002523107.1|	epoxide hydrolase, putative [Ricinus communis]
rt_contig_est_10326	704	C	T	1/1	0/0	SC	gaC/gaT|D198	gi|255564220|ref|XP_002523107.1|	epoxide hydrolase, putative [Ricinus communis]
rt_contig_est_10331	972	G	A	0/0	0/1	SC	taC/taT|Y5	gi|255575025|ref|XP_002528418.1|	amino acid transporter, putative [Ricinus communis]
rt_contig_est_10331	994	A	T	0/0	0/1	5 UTR	-	gi|255575025|ref|XP_002528418.1|	amino acid transporter, putative [Ricinus communis]
rt_contig_est_10332	426	A	G	0/0	0/1	NSC	cAa/cGa|Q142R	gi|224115058|ref|XP_002316929.1|	hypothetical protein POPTRDRAFT_568963 [Populus trichocarpa]
rt_contig_est_10332	344	G	T	0/0	1/1	NSC	Gtt/Ttt|V115F	gi|224115058|ref|XP_002316929.1|	hypothetical protein POPTRDRAFT_568963 [Populus trichocarpa]
rt_contig_est_10336	136	T	A	0/1	0/0	-	-	-	-
rt_contig_est_10336	356	G	C	0/1	0/0	-	-	-	-
rt_contig_est_10336	373	A	G	0/1	0/0	-	-	-	-
rt_contig_est_10336	375	A	G	0/1	0/0	-	-	-	-
rt_contig_est_10336	456	A	G	0/1	0/0	-	-	-	-
rt_contig_est_10336	425	C	G	1/1	0/0	-	-	-	-
rt_contig_est_10336	102	G	T	0/0	0/1	-	-	-	-
rt_contig_est_10337	279	T	G	0/1	0/1	NSC	Tat/Gat|Y93D	gi|255544147|ref|XP_002513136.1|	serine-threonine protein kinase, plant-type, putative [Ricinus communis]
rt_contig_est_10337	145	T	A	0/1	1/1	STOP_GAINED	tTg/tAg|L48*	gi|255544147|ref|XP_002513136.1|	serine-threonine protein kinase, plant-type, putative [Ricinus communis]
rt_contig_est_10337	962	A	C	0/1	0/1	SC	tcA/tcC|S320	gi|255544147|ref|XP_002513136.1|	serine-threonine protein kinase, plant-type, putative [Ricinus communis]
rt_contig_est_10337	1919	A	G	0/1	0/1	SC	agA/agG|R639	gi|255544147|ref|XP_002513136.1|	serine-threonine protein kinase, plant-type, putative [Ricinus communis]
rt_contig_est_10337	380	C	T	1/1	0/0	SC	ctC/ctT|L126	gi|255544147|ref|XP_002513136.1|	serine-threonine protein kinase, plant-type, putative [Ricinus communis]
rt_contig_est_1034	122	C	T	0/1	0/1	-	-
rt_contig_est_1034	111	G	T	0/1	1/1	-	-
rt_contig_est_1034	135	G	T	0/1	1/1	-	-
rt_contig_est_10343	105	A	G	0/0	0/1	-	-	-	-
rt_contig_est_10344	214	C	A	0/0	0/1	5 UTR	-	gi|224106083|ref|XP_002314037.1|	predicted protein [Populus trichocarpa]
rt_contig_est_10346	1711	A	T	0/1	0/0	NSC	Acg/Tcg|T519S	gi|255549680|ref|XP_002515891.1|	hypothetical protein RCOM_1485780 [Ricinus communis]
rt_contig_est_10346	588	G	A	0/0	1/1	SC	gcG/gcA|A144	gi|255549680|ref|XP_002515891.1|	hypothetical protein RCOM_1485780 [Ricinus communis]
rt_contig_est_10346	1683	G	A	0/1	0/0	SC	ttG/ttA|L509	gi|255549680|ref|XP_002515891.1|	hypothetical protein RCOM_1485780 [Ricinus communis]
rt_contig_est_10346	408	A	T	0/1	0/0	SC	ctA/ctT|L84	gi|255549680|ref|XP_002515891.1|	hypothetical protein RCOM_1485780 [Ricinus communis]
rt_contig_est_10350	882	G	A	0/0	1/1	NSC	Cgt/Tgt|R250C	gi|255582872|ref|XP_002532208.1|	conserved hypothetical protein [Ricinus communis]
rt_contig_est_10350	896	T	G	0/0	1/1	NSC	tAt/tCt|Y245S	gi|255582872|ref|XP_002532208.1|	conserved hypothetical protein [Ricinus communis]
rt_contig_est_10350	915	T	G	0/0	1/1	NSC	Act/Cct|T239P	gi|255582872|ref|XP_002532208.1|	conserved hypothetical protein [Ricinus communis]
rt_contig_est_10350	1369	G	T	1/1	0/0	NSC	caC/caA|H87Q	gi|255582872|ref|XP_002532208.1|	conserved hypothetical protein [Ricinus communis]
rt_contig_est_10350	71	C	T	1/1	0/1	3 UTR	-	gi|255582872|ref|XP_002532208.1|	conserved hypothetical protein [Ricinus communis]
rt_contig_est_103532	108	G	A	0/1	0/0	-	-	-	-
rt_contig_est_103532	71	A	T	0/1	1/1	-	-	-	-
rt_contig_est_10354	554	A	C	0/1	0/0	NSC	Tcc/Gcc|S232A	gi|225452642|ref|XP_002281888.1|	PREDICTED: uncharacterized protein LOC100254161 [Vitis vinifera]
rt_contig_est_10354	1123	G	C	0/1	1/1	NSC	tCc/tGc|S42C	gi|225452642|ref|XP_002281888.1|	PREDICTED: uncharacterized protein LOC100254161 [Vitis vinifera]
rt_contig_est_10354	400	T	C	0/1	0/0	NSC	aAc/aGc|N283S	gi|225452642|ref|XP_002281888.1|	PREDICTED: uncharacterized protein LOC100254161 [Vitis vinifera]
rt_contig_est_10354	840	G	A	0/1	0/0	SC	ctC/ctT|L136	gi|225452642|ref|XP_002281888.1|	PREDICTED: uncharacterized protein LOC100254161 [Vitis vinifera]
rt_contig_est_10354	420	A	G	0/1	0/0	SC	atT/atC|I276	gi|225452642|ref|XP_002281888.1|	PREDICTED: uncharacterized protein LOC100254161 [Vitis vinifera]
rt_contig_est_103545	342	A	T	0/0	0/1	NSC	cAt/cTt|H101L	gi|255550123|ref|XP_002516112.1|	pentatricopeptide repeat-containing protein, putative [Ricinus communis]
rt_contig_est_10355	640	C	A	1/1	0/0	NSC	gGa/gTa|G283V	gi|118485842|gb|ABK94768.1|	unknown [Populus trichocarpa]
rt_contig_est_10355	954	G	T	0/1	0/0	NSC	gaC/gaA|D178E	gi|118485842|gb|ABK94768.1|	unknown [Populus trichocarpa]
rt_contig_est_10359	572	T	C	1/1	0/0	-	-	-	-
rt_contig_est_10366	133	T	C	1/1	0/0	NSC	Tat/Cat|Y45H	gi|224082402|ref|XP_002306680.1|	predicted protein [Populus trichocarpa]
rt_contig_est_103694	84	A	G	0/1	0/1	-	-	gi|224131070|ref|XP_002328446.1|	tir-nbs-lrr resistance protein [Populus trichocarpa]
rt_contig_est_10370	484	C	A	1/1	0/1	SC	ccC/ccA|P34	gi|297830738|ref|XP_002883251.1|	hypothetical protein ARALYDRAFT_342203 [Arabidopsis lyrata subsp. lyrata]
rt_contig_est_10374	190	G	A	0/0	1/1	3 UTR	-	gi|115187640|gb|ABI84264.1|	ubiquitin-conjugating enzyme [Arachis hypogaea]
rt_contig_est_10374	183	A	C	0/0	1/1	3 UTR	-	gi|115187640|gb|ABI84264.1|	ubiquitin-conjugating enzyme [Arachis hypogaea]
rt_contig_est_103800	135	T	G	0/0	0/1	3 UTR	-	gi|118483279|gb|ABK93542.1|	unknown [Populus trichocarpa]
rt_contig_est_10383	614	G	A	1/1	0/0	SC	acC/acT|T311	gi|225436636|ref|XP_002280122.1|	PREDICTED: uncharacterized protein LOC100255166 [Vitis vinifera]
rt_contig_est_10393	709	A	G	1/1	0/1	NSC	aAt/aGt|N204S	gi|224137676|ref|XP_002327185.1|	cytochrome P450 [Populus trichocarpa]
rt_contig_est_104	129	A	T	0/1	0/0	3 UTR	-	gi|296090402|emb|CBI40221.3|	unnamed protein product [Vitis vinifera]
rt_contig_est_10400	1255	G	A	0/1	1/1	SC	aaG/aaA|K377	gi|255561385|ref|XP_002521703.1|	phosphoserine aminotransferase, putative [Ricinus communis]
rt_contig_est_10400	1090	A	C	0/1	0/0	SC	ggA/ggC|G322	gi|255561385|ref|XP_002521703.1|	phosphoserine aminotransferase, putative [Ricinus communis]
rt_contig_est_10400	1210	T	G	0/1	1/1	SC	gtT/gtG|V362	gi|255561385|ref|XP_002521703.1|	phosphoserine aminotransferase, putative [Ricinus communis]
rt_contig_est_10404	368	G	A	0/1	0/0	-	-	gi|255583321|ref|XP_002532423.1|	transcription factor, putative [Ricinus communis]
rt_contig_est_10404	407	C	T	0/1	1/1	-	-	gi|255583321|ref|XP_002532423.1|	transcription factor, putative [Ricinus communis]
rt_contig_est_10405	872	A	G	0/1	1/1	NSC	aAg/aGg|K72R	gi|147844533|emb|CAN79989.1|	hypothetical protein VITISV_021023 [Vitis vinifera]
rt_contig_est_10407	869	T	A	0/1	0/1	NSC	Acg/Tcg|T396S	gi|224085970|ref|XP_002307759.1|	predicted protein [Populus trichocarpa]
rt_contig_est_10407	1875	G	A	0/1	0/1	SC	ttC/ttT|F60	gi|224085970|ref|XP_002307759.1|	predicted protein [Populus trichocarpa]
rt_contig_est_10409	2092	C	A	0/1	1/1	NSC	Gcc/Tcc|A15S	gi|255570274|ref|XP_002526097.1|	pentatricopeptide repeat-containing protein, putative [Ricinus communis]
rt_contig_est_1041	409	C	T	0/0	0/1	SC	caC/caT|H69	gi|224127390|ref|XP_002320062.1|	predicted protein [Populus trichocarpa]
rt_contig_est_1041	382	C	T	0/1	0/0	SC	tcC/tcT|S60	gi|224127390|ref|XP_002320062.1|	predicted protein [Populus trichocarpa]
rt_contig_est_1041	703	C	T	0/1	0/1	SC	tcC/tcT|S167	gi|224127390|ref|XP_002320062.1|	predicted protein [Populus trichocarpa]
rt_contig_est_10411	357	T	C	0/1	1/1	-	-	-	-
rt_contig_est_10411	105	A	G	1/1	0/1	-	-	-	-
rt_contig_est_10411	408	T	G	1/1	0/0	-	-	-	-
rt_contig_est_10413	261	C	T	0/0	1/1	SC	gaG/gaA|E28	gi|379048253|gb|AFC88294.1|	calcineurin-like protein [Hevea brasiliensis]
rt_contig_est_10414	562	T	C	0/0	1/1	SC	gaA/gaG|E419	gi|224131236|ref|XP_002321034.1|	predicted protein [Populus trichocarpa]
rt_contig_est_104158	78	T	A	0/0	1/1	SC	gcT/gcA|A26	gi|356509824|ref|XP_003523645.1|	PREDICTED: probable ADP,ATP carrier protein At5g56450-like [Glycine max]
rt_contig_est_104158	295	G	C	0/0	1/1	3 UTR	-	gi|356509824|ref|XP_003523645.1|	PREDICTED: probable ADP,ATP carrier protein At5g56450-like [Glycine max]
rt_contig_est_10423	445	A	T	0/0	0/1	NSC	Act/Tct|T88S	gi|224098105|ref|XP_002311120.1|	predicted protein [Populus trichocarpa]
rt_contig_est_10423	1850	G	T	0/0	0/1	NSC	gGt/gTt|G556V	gi|224098105|ref|XP_002311120.1|	predicted protein [Populus trichocarpa]
rt_contig_est_10423	1548	T	A	0/0	0/1	SC	ctT/ctA|L455	gi|224098105|ref|XP_002311120.1|	predicted protein [Populus trichocarpa]
rt_contig_est_10423	1899	A	G	0/0	0/1	SC	cgA/cgG|R572	gi|224098105|ref|XP_002311120.1|	predicted protein [Populus trichocarpa]
rt_contig_est_10423	103	T	C	1/1	0/1	5 UTR	-	gi|224098105|ref|XP_002311120.1|	predicted protein [Populus trichocarpa]
rt_contig_est_10423	144	C	T	1/1	0/1	5 UTR	-	gi|224098105|ref|XP_002311120.1|	predicted protein [Populus trichocarpa]
rt_contig_est_104263	311	A	T	1/1	0/0	5 UTR	-	gi|224054262|ref|XP_002298172.1|	predicted protein [Populus trichocarpa]
rt_contig_est_10428	264	G	A	0/0	0/1	NSC	Gct/Act|A51T	gi|224119736|ref|XP_002331148.1|	predicted protein [Populus trichocarpa]
rt_contig_est_104314	91	T	C	0/0	1/1	5 UTR	-	gi|224130642|ref|XP_002328340.1|	predicted protein [Populus trichocarpa]
rt_contig_est_104314	88	C	T	0/0	1/1	5 UTR	-	gi|224130642|ref|XP_002328340.1|	predicted protein [Populus trichocarpa]
rt_contig_est_10433	1601	C	A	0/0	0/1	3 UTR	-	gi|224129074|ref|XP_002320494.1|	predicted protein [Populus trichocarpa]
rt_contig_est_10437	668	C	A	0/1	0/0	NSC	Gat/Tat|D343Y	gi|225435532|ref|XP_002283024.1|	PREDICTED: UDP-glycosyltransferase 92A1-like [Vitis vinifera]
rt_contig_est_10437	943	G	A	0/1	0/0	NSC	tCc/tTc|S251F	gi|225435532|ref|XP_002283024.1|	PREDICTED: UDP-glycosyltransferase 92A1-like [Vitis vinifera]
rt_contig_est_10437	1174	G	A	0/1	0/0	NSC	tCg/tTg|S174L	gi|225435532|ref|XP_002283024.1|	PREDICTED: UDP-glycosyltransferase 92A1-like [Vitis vinifera]
rt_contig_est_10437	224	T	C	0/1	0/0	NSC	Aat/Gat|N491D	gi|225435532|ref|XP_002283024.1|	PREDICTED: UDP-glycosyltransferase 92A1-like [Vitis vinifera]
rt_contig_est_10437	425	T	C	0/1	1/1	NSC	Att/Gtt|I424V	gi|225435532|ref|XP_002283024.1|	PREDICTED: UDP-glycosyltransferase 92A1-like [Vitis vinifera]
rt_contig_est_10437	896	T	C	0/1	1/1	NSC	Aag/Gag|K267E	gi|225435532|ref|XP_002283024.1|	PREDICTED: UDP-glycosyltransferase 92A1-like [Vitis vinifera]
rt_contig_est_10437	747	C	T	0/1	1/1	SC	agG/agA|R316	gi|225435532|ref|XP_002283024.1|	PREDICTED: UDP-glycosyltransferase 92A1-like [Vitis vinifera]
rt_contig_est_10437	1194	G	T	1/1	0/0	SC	acC/acA|T167	gi|225435532|ref|XP_002283024.1|	PREDICTED: UDP-glycosyltransferase 92A1-like [Vitis vinifera]
rt_contig_est_10438	1780	G	A	0/0	0/1	SC	gaC/gaT|D332	gi|224095220|ref|XP_002310362.1|	chromatin remodeling complex subunit [Populus trichocarpa]
rt_contig_est_10438	2368	T	C	0/0	0/1	SC	ccA/ccG|P136	gi|224095220|ref|XP_002310362.1|	chromatin remodeling complex subunit [Populus trichocarpa]
rt_contig_est_10438	1246	T	C	0/1	1/1	SC	tcA/tcG|S510	gi|224095220|ref|XP_002310362.1|	chromatin remodeling complex subunit [Populus trichocarpa]
rt_contig_est_10438	133	A	G	0/1	0/0	SC	gcT/gcC|A881	gi|224095220|ref|XP_002310362.1|	chromatin remodeling complex subunit [Populus trichocarpa]
rt_contig_est_10439	181	G	A	0/1	1/1	SC	tcG/tcA|S60	gi|255544141|ref|XP_002513133.1|	DNA repair helicase rad5,16, putative [Ricinus communis]
rt_contig_est_10439	401	G	T	0/1	1/1	3 UTR	-	gi|255544141|ref|XP_002513133.1|	DNA repair helicase rad5,16, putative [Ricinus communis]
rt_contig_est_104396	137	T	C	0/0	1/1	-	-	-	-
rt_contig_est_10440	2475	C	A	0/1	0/0	NSC	Gtt/Ttt|V229F	gi|225443720|ref|XP_002267576.1|	PREDICTED: U-box domain-containing protein 17 [Vitis vinifera]
rt_contig_est_10440	2895	T	A	0/0	0/1	NSC	Acg/Tcg|T89S	gi|225443720|ref|XP_002267576.1|	PREDICTED: U-box domain-containing protein 17 [Vitis vinifera]
rt_contig_est_10440	2881	A	C	0/0	0/1	NSC	ttT/ttG|F93L	gi|225443720|ref|XP_002267576.1|	PREDICTED: U-box domain-containing protein 17 [Vitis vinifera]
rt_contig_est_10440	2721	T	C	0/0	0/1	NSC	Aat/Gat|N147D	gi|225443720|ref|XP_002267576.1|	PREDICTED: U-box domain-containing protein 17 [Vitis vinifera]
rt_contig_est_10440	3224	C	T	0/0	0/1	START_GAINED	-	gi|225443720|ref|XP_002267576.1|	PREDICTED: U-box domain-containing protein 17 [Vitis vinifera]
rt_contig_est_10440	2899	G	A	0/0	0/1	SC	tcC/tcT|S87	gi|225443720|ref|XP_002267576.1|	PREDICTED: U-box domain-containing protein 17 [Vitis vinifera]
rt_contig_est_10440	2872	G	C	0/0	0/1	SC	ctC/ctG|L96	gi|225443720|ref|XP_002267576.1|	PREDICTED: U-box domain-containing protein 17 [Vitis vinifera]
rt_contig_est_10440	3246	G	A	0/0	0/1	5 UTR	-	gi|225443720|ref|XP_002267576.1|	PREDICTED: U-box domain-containing protein 17 [Vitis vinifera]
rt_contig_est_10440	3219	C	T	0/0	0/1	5 UTR	-	gi|225443720|ref|XP_002267576.1|	PREDICTED: U-box domain-containing protein 17 [Vitis vinifera]
rt_contig_est_10441	146	T	C	0/1	0/1	NSC	Tcc/Ccc|S3P	gi|255539795|ref|XP_002510962.1|	Nitric-oxide synthase, putative [Ricinus communis]
rt_contig_est_10441	912	A	G	0/1	0/1	NSC	aAt/aGt|N258S	gi|255539795|ref|XP_002510962.1|	Nitric-oxide synthase, putative [Ricinus communis]
rt_contig_est_10441	180	A	G	0/1	0/1	NSC	tAt/tGt|Y14C	gi|255539795|ref|XP_002510962.1|	Nitric-oxide synthase, putative [Ricinus communis]
rt_contig_est_10442	358	C	A	0/1	0/1	NSC	caG/caT|Q427H	gi|224131376|ref|XP_002321069.1|	predicted protein [Populus trichocarpa]
rt_contig_est_10442	295	A	G	0/1	0/1	SC	caT/caC|H448	gi|224131376|ref|XP_002321069.1|	predicted protein [Populus trichocarpa]
rt_contig_est_104426	96	G	A	1/1	0/0	NSC	cGc/cAc|R32H	gi|224099563|ref|XP_002311533.1|	predicted protein [Populus trichocarpa]
rt_contig_est_10443	412	T	C	0/0	0/1	-	-	gi|255569843|ref|XP_002525885.1|	Heat shock factor protein, putative [Ricinus communis]
rt_contig_est_10443	792	T	C	0/1	1/1	-	-	gi|255569843|ref|XP_002525885.1|	Heat shock factor protein, putative [Ricinus communis]
rt_contig_est_10443	828	C	T	0/0	0/1	-	-	gi|255569843|ref|XP_002525885.1|	Heat shock factor protein, putative [Ricinus communis]
rt_contig_est_10445	194	G	T	0/0	1/1	3 UTR	-	gi|224105727|ref|XP_002313913.1|	predicted protein [Populus trichocarpa]
rt_contig_est_10448	335	A	G	0/0	0/1	NSC	gAg/gGg|E8G	gi|255550179|ref|XP_002516140.1|	rad7, putative [Ricinus communis]
rt_contig_est_10448	423	T	G	0/1	0/1	NSC	caT/caG|H37Q	gi|255550179|ref|XP_002516140.1|	rad7, putative [Ricinus communis]
rt_contig_est_10448	2253	C	A	0/1	0/0	SC	gtC/gtA|V647	gi|255550179|ref|XP_002516140.1|	rad7, putative [Ricinus communis]
rt_contig_est_10448	2271	G	A	0/1	0/0	SC	tcG/tcA|S653	gi|255550179|ref|XP_002516140.1|	rad7, putative [Ricinus communis]
rt_contig_est_10448	1164	T	A	0/1	0/0	SC	ccT/ccA|P284	gi|255550179|ref|XP_002516140.1|	rad7, putative [Ricinus communis]
rt_contig_est_10448	597	A	G	0/1	1/1	SC	aaA/aaG|K95	gi|255550179|ref|XP_002516140.1|	rad7, putative [Ricinus communis]
rt_contig_est_10448	1302	C	T	0/0	0/1	SC	gtC/gtT|V330	gi|255550179|ref|XP_002516140.1|	rad7, putative [Ricinus communis]
rt_contig_est_10448	2477	C	T	0/1	1/1	3 UTR	-	gi|255550179|ref|XP_002516140.1|	rad7, putative [Ricinus communis]
rt_contig_est_10450	485	A	T	0/0	0/1	-	-	gi|255545110|ref|XP_002513616.1|	Kiwellin, putative [Ricinus communis]
rt_contig_est_10454	655	A	C	0/0	1/1	3 UTR	-	gi|255561052|ref|XP_002521538.1|	defender against cell death, putative [Ricinus communis]
rt_contig_est_10454	684	C	G	0/0	1/1	3 UTR	-	gi|255561052|ref|XP_002521538.1|	defender against cell death, putative [Ricinus communis]
rt_contig_est_10454	419	A	T	0/0	1/1	3 UTR	-	gi|255561052|ref|XP_002521538.1|	defender against cell death, putative [Ricinus communis]
rt_contig_est_10458	1659	G	A	0/0	1/1	NSC	Gca/Aca|A524T	gi|255576329|ref|XP_002529057.1|	multidrug resistance pump, putative [Ricinus communis]
rt_contig_est_10458	1662	G	A	0/0	1/1	NSC	Ggt/Agt|G525S	gi|255576329|ref|XP_002529057.1|	multidrug resistance pump, putative [Ricinus communis]
rt_contig_est_10458	620	G	C	1/1	0/0	SC	gcG/gcC|A177	gi|255576329|ref|XP_002529057.1|	multidrug resistance pump, putative [Ricinus communis]
rt_contig_est_10458	119	A	G	0/0	0/1	SC	aaA/aaG|K10	gi|255576329|ref|XP_002529057.1|	multidrug resistance pump, putative [Ricinus communis]
rt_contig_est_10458	419	C	G	0/1	1/1	SC	ggC/ggG|G110	gi|255576329|ref|XP_002529057.1|	multidrug resistance pump, putative [Ricinus communis]
rt_contig_est_10458	380	C	T	1/1	0/0	SC	gcC/gcT|A97	gi|255576329|ref|XP_002529057.1|	multidrug resistance pump, putative [Ricinus communis]
rt_contig_est_10458	1818	T	C	0/0	0/1	3 UTR	-	gi|255576329|ref|XP_002529057.1|	multidrug resistance pump, putative [Ricinus communis]
rt_contig_est_10460	937	A	G	1/1	0/0	NSC	gTt/gCt|V49A	gi|224114395|ref|XP_002316747.1|	predicted protein [Populus trichocarpa]
rt_contig_est_10461	325	A	G	1/1	0/0	NSC	Act/Gct|T4A	gi|224129660|ref|XP_002328771.1|	predicted protein [Populus trichocarpa]
rt_contig_est_10461	364	A	G	1/1	0/0	NSC	Acc/Gcc|T17A	gi|224129660|ref|XP_002328771.1|	predicted protein [Populus trichocarpa]
rt_contig_est_10461	239	C	A	0/0	1/1	5 UTR	-	gi|224129660|ref|XP_002328771.1|	predicted protein [Populus trichocarpa]
rt_contig_est_10461	220	T	C	0/0	1/1	5 UTR	-	gi|224129660|ref|XP_002328771.1|	predicted protein [Populus trichocarpa]
rt_contig_est_10462	551	G	C	0/0	1/1	NSC	tGt/tCt|C20S	gi|255541938|ref|XP_002512033.1|	pentatricopeptide repeat-containing protein, putative [Ricinus communis]
rt_contig_est_10462	947	A	G	0/0	0/1	STOP_LOST	tAg/tGg|*152W	gi|255541938|ref|XP_002512033.1|	pentatricopeptide repeat-containing protein, putative [Ricinus communis]
rt_contig_est_10462	183	G	A	0/1	1/1	5 UTR	-	gi|255541938|ref|XP_002512033.1|	pentatricopeptide repeat-containing protein, putative [Ricinus communis]
rt_contig_est_10463	1043	G	C	0/0	1/1	NSC	gCg/gGg|A182G	gi|224075377|ref|XP_002304609.1|	predicted protein [Populus trichocarpa]
rt_contig_est_10463	1131	T	C	0/0	1/1	NSC	Acc/Gcc|T153A	gi|224075377|ref|XP_002304609.1|	predicted protein [Populus trichocarpa]
rt_contig_est_10463	1356	G	T	1/1	0/0	NSC	Ctg/Atg|L78M	gi|224075377|ref|XP_002304609.1|	predicted protein [Populus trichocarpa]
rt_contig_est_10463	1129	G	A	0/0	1/1	SC	acC/acT|T153	gi|224075377|ref|XP_002304609.1|	predicted protein [Populus trichocarpa]
rt_contig_est_10463	1438	G	A	1/1	0/0	SC	cgC/cgT|R50	gi|224075377|ref|XP_002304609.1|	predicted protein [Populus trichocarpa]
rt_contig_est_10463	1642	T	A	0/0	1/1	5 UTR	-	gi|224075377|ref|XP_002304609.1|	predicted protein [Populus trichocarpa]
rt_contig_est_10464	475	A	G	0/1	0/1	NSC	Agc/Ggc|S57G	gi|225444780|ref|XP_002279914.1|	PREDICTED: protein ELF4-LIKE 4 [Vitis vinifera]
rt_contig_est_10464	456	T	C	0/1	0/1	SC	tcT/tcC|S50	gi|225444780|ref|XP_002279914.1|	PREDICTED: protein ELF4-LIKE 4 [Vitis vinifera]
rt_contig_est_10464	504	C	T	0/1	0/0	SC	ctC/ctT|L66	gi|225444780|ref|XP_002279914.1|	PREDICTED: protein ELF4-LIKE 4 [Vitis vinifera]
rt_contig_est_10464	769	G	C	1/1	0/0	3 UTR	-	gi|225444780|ref|XP_002279914.1|	PREDICTED: protein ELF4-LIKE 4 [Vitis vinifera]
rt_contig_est_10464	155	G	A	0/0	1/1	5 UTR	-	gi|225444780|ref|XP_002279914.1|	PREDICTED: protein ELF4-LIKE 4 [Vitis vinifera]
rt_contig_est_10469	729	C	T	0/0	0/1	NSC	Gcc/Acc|A322T	gi|225448976|ref|XP_002270186.1|	PREDICTED: uncharacterized RNA pseudouridine synthase aq_1464 isoform 1 [Vitis vinifera]
rt_contig_est_10469	912	C	T	0/1	1/1	NSC	Gga/Aga|G261R	gi|225448976|ref|XP_002270186.1|	PREDICTED: uncharacterized RNA pseudouridine synthase aq_1464 isoform 1 [Vitis vinifera]
rt_contig_est_10469	401	T	C	0/0	0/1	3 UTR	-	gi|225448976|ref|XP_002270186.1|	PREDICTED: uncharacterized RNA pseudouridine synthase aq_1464 isoform 1 [Vitis vinifera]
rt_contig_est_104697	173	C	T	0/0	0/1	SC	acC/acT|T8	gi|255547600|ref|XP_002514857.1|	pentatricopeptide repeat-containing protein, putative [Ricinus communis]
rt_contig_est_10470	719	T	C	0/0	0/1	NSC	Act/Gct|T2A	gi|224105771|ref|XP_002313927.1|	predicted protein [Populus trichocarpa]
rt_contig_est_10471	1383	T	G	0/1	0/1	SC	ccA/ccC|P52	gi|255544385|ref|XP_002513254.1|	Hepatocyte growth factor-regulated tyrosine kinase substrate, putative [Ricinus communis]
rt_contig_est_10471	138	T	C	1/1	0/0	3 UTR	-	gi|255544385|ref|XP_002513254.1|	Hepatocyte growth factor-regulated tyrosine kinase substrate, putative [Ricinus communis]
rt_contig_est_10472	315	T	C	0/1	0/0	SC	gaT/gaC|D33	gi|297745363|emb|CBI40443.3|	unnamed protein product [Vitis vinifera]
rt_contig_est_10472	138	A	G	0/1	1/1	5 UTR	-	gi|297745363|emb|CBI40443.3|	unnamed protein product [Vitis vinifera]
rt_contig_est_10475	402	C	A	0/0	0/1	NSC	cCg/cAg|P134Q	gi|255536993|ref|XP_002509563.1|	conserved hypothetical protein [Ricinus communis]
rt_contig_est_10475	262	A	C	0/0	0/1	NSC	caA/caC|Q87H	gi|255536993|ref|XP_002509563.1|	conserved hypothetical protein [Ricinus communis]
rt_contig_est_10475	358	G	C	0/0	0/1	SC	tcG/tcC|S119	gi|255536993|ref|XP_002509563.1|	conserved hypothetical protein [Ricinus communis]
rt_contig_est_10476	87	T	C	0/0	1/1	-	-	-	-
rt_contig_est_10476	330	A	G	1/1	0/1	-	-	-	-
rt_contig_est_10479	1387	G	A	0/1	0/1	3 UTR	-	gi|219842178|dbj|BAH10646.1|	Prephenate dehydratase [Hevea brasiliensis]
rt_contig_est_10479	1457	T	A	0/1	0/1	3 UTR	-	gi|219842178|dbj|BAH10646.1|	Prephenate dehydratase [Hevea brasiliensis]
rt_contig_est_10479	1408	T	C	0/0	0/1	3 UTR	-	gi|219842178|dbj|BAH10646.1|	Prephenate dehydratase [Hevea brasiliensis]
rt_contig_est_10479	1393	C	T	0/1	0/1	3 UTR	-	gi|219842178|dbj|BAH10646.1|	Prephenate dehydratase [Hevea brasiliensis]
rt_contig_est_10484	560	C	A	0/1	0/0	NSC	gCa/gAa|A85E	gi|255575098|ref|XP_002528454.1|	hypothetical protein RCOM_0465210 [Ricinus communis]
rt_contig_est_10484	928	C	T	0/0	1/1	NSC	Ccc/Tcc|P208S	gi|255575098|ref|XP_002528454.1|	hypothetical protein RCOM_0465210 [Ricinus communis]
rt_contig_est_10484	318	A	G	0/1	0/0	SC	caA/caG|Q4	gi|255575098|ref|XP_002528454.1|	hypothetical protein RCOM_0465210 [Ricinus communis]
rt_contig_est_10486	225	C	A	0/0	0/1	NSC	Gat/Tat|D431Y	gi|356569991|ref|XP_003553176.1|	PREDICTED: uncharacterized protein LOC100814303 [Glycine max]
rt_contig_est_10486	284	G	C	0/0	0/1	NSC	cCa/cGa|P411R	gi|356569991|ref|XP_003553176.1|	PREDICTED: uncharacterized protein LOC100814303 [Glycine max]
rt_contig_est_10486	351	T	C	0/0	0/1	NSC	Act/Gct|T389A	gi|356569991|ref|XP_003553176.1|	PREDICTED: uncharacterized protein LOC100814303 [Glycine max]
rt_contig_est_10486	398	A	G	0/0	0/1	NSC	gTg/gCg|V373A	gi|356569991|ref|XP_003553176.1|	PREDICTED: uncharacterized protein LOC100814303 [Glycine max]
rt_contig_est_10486	1198	C	G	0/1	0/1	NSC	atG/atC|M106I	gi|356569991|ref|XP_003553176.1|	PREDICTED: uncharacterized protein LOC100814303 [Glycine max]
rt_contig_est_10486	267	T	G	0/1	1/1	NSC	Act/Cct|T417P	gi|356569991|ref|XP_003553176.1|	PREDICTED: uncharacterized protein LOC100814303 [Glycine max]
rt_contig_est_10486	1095	C	T	0/1	0/0	NSC	Ggg/Agg|G141R	gi|356569991|ref|XP_003553176.1|	PREDICTED: uncharacterized protein LOC100814303 [Glycine max]
rt_contig_est_10486	871	C	T	0/1	0/0	SC	agG/agA|R215	gi|356569991|ref|XP_003553176.1|	PREDICTED: uncharacterized protein LOC100814303 [Glycine max]
rt_contig_est_10486	1092	G	T	0/0	0/1	SC	Cga/Aga|R142	gi|356569991|ref|XP_003553176.1|	PREDICTED: uncharacterized protein LOC100814303 [Glycine max]
rt_contig_est_10489	783	C	A	0/0	0/1	NSC	agG/agT|R78S	gi|224133570|ref|XP_002321607.1|	predicted protein [Populus trichocarpa]
rt_contig_est_10489	746	A	T	0/0	0/1	NSC	Ttg/Atg|L91M	gi|224133570|ref|XP_002321607.1|	predicted protein [Populus trichocarpa]
rt_contig_est_10489	321	A	G	0/0	0/1	SC	ggT/ggC|G232	gi|224133570|ref|XP_002321607.1|	predicted protein [Populus trichocarpa]
rt_contig_est_10489	1034	G	A	0/0	1/1	5 UTR	-	gi|224133570|ref|XP_002321607.1|	predicted protein [Populus trichocarpa]
rt_contig_est_10489	1043	T	C	0/0	1/1	5 UTR	-	gi|224133570|ref|XP_002321607.1|	predicted protein [Populus trichocarpa]
rt_contig_est_10491	1169	T	A	0/0	1/1	NSC	cAa/cTa|Q7L	gi|356512181|ref|XP_003524799.1|	PREDICTED: uncharacterized protein At2g34460, chloroplastic-like [Glycine max]
rt_contig_est_10491	302	T	C	1/1	0/0	NSC	aAt/aGt|N296S	gi|356512181|ref|XP_003524799.1|	PREDICTED: uncharacterized protein At2g34460, chloroplastic-like [Glycine max]
rt_contig_est_10491	303	T	G	1/1	0/0	NSC	Aat/Cat|N296H	gi|356512181|ref|XP_003524799.1|	PREDICTED: uncharacterized protein At2g34460, chloroplastic-like [Glycine max]
rt_contig_est_10491	341	T	G	1/1	0/0	NSC	aAa/aCa|K283T	gi|356512181|ref|XP_003524799.1|	PREDICTED: uncharacterized protein At2g34460, chloroplastic-like [Glycine max]
rt_contig_est_10491	505	G	A	0/0	0/1	SC	tcC/tcT|S228	gi|356512181|ref|XP_003524799.1|	PREDICTED: uncharacterized protein At2g34460, chloroplastic-like [Glycine max]
rt_contig_est_10491	745	G	A	0/0	1/1	SC	tgC/tgT|C148	gi|356512181|ref|XP_003524799.1|	PREDICTED: uncharacterized protein At2g34460, chloroplastic-like [Glycine max]
rt_contig_est_10491	538	T	C	0/0	1/1	SC	gcA/gcG|A217	gi|356512181|ref|XP_003524799.1|	PREDICTED: uncharacterized protein At2g34460, chloroplastic-like [Glycine max]
rt_contig_est_10491	1111	A	G	0/0	1/1	SC	caT/caC|H26	gi|356512181|ref|XP_003524799.1|	PREDICTED: uncharacterized protein At2g34460, chloroplastic-like [Glycine max]
rt_contig_est_10491	337	A	G	1/1	0/0	SC	gtT/gtC|V284	gi|356512181|ref|XP_003524799.1|	PREDICTED: uncharacterized protein At2g34460, chloroplastic-like [Glycine max]
rt_contig_est_10492	614	T	A	0/1	0/0	NSC	gTa/gAa|V98E	gi|255559549|ref|XP_002520794.1|	Dehydration-responsive element-binding protein 2C, putative [Ricinus communis]
rt_contig_est_10492	835	A	G	0/1	0/0	NSC	Acg/Gcg|T172A	gi|255559549|ref|XP_002520794.1|	Dehydration-responsive element-binding protein 2C, putative [Ricinus communis]
rt_contig_est_10492	650	A	T	0/0	0/1	NSC	tAt/tTt|Y110F	gi|255559549|ref|XP_002520794.1|	Dehydration-responsive element-binding protein 2C, putative [Ricinus communis]
rt_contig_est_10492	773	C	T	0/0	0/1	NSC	tCg/tTg|S151L	gi|255559549|ref|XP_002520794.1|	Dehydration-responsive element-binding protein 2C, putative [Ricinus communis]
rt_contig_est_10492	780	A	G	0/1	0/0	SC	gcA/gcG|A153	gi|255559549|ref|XP_002520794.1|	Dehydration-responsive element-binding protein 2C, putative [Ricinus communis]
rt_contig_est_10492	1839	G	A	0/1	0/0	3 UTR	-	gi|255559549|ref|XP_002520794.1|	Dehydration-responsive element-binding protein 2C, putative [Ricinus communis]
rt_contig_est_10492	1813	T	A	0/0	0/1	3 UTR	-	gi|255559549|ref|XP_002520794.1|	Dehydration-responsive element-binding protein 2C, putative [Ricinus communis]
rt_contig_est_10492	1911	T	A	0/1	0/0	3 UTR	-	gi|255559549|ref|XP_002520794.1|	Dehydration-responsive element-binding protein 2C, putative [Ricinus communis]
rt_contig_est_10494	596	T	A	0/1	0/0	NSC	cTg/cAg|L147Q	gi|224119990|ref|XP_002331110.1|	predicted protein [Populus trichocarpa]
rt_contig_est_10494	646	A	G	0/0	1/1	NSC	Att/Gtt|I164V	gi|224119990|ref|XP_002331110.1|	predicted protein [Populus trichocarpa]
rt_contig_est_10494	218	C	G	0/0	0/1	NSC	aCc/aGc|T21S	gi|224119990|ref|XP_002331110.1|	predicted protein [Populus trichocarpa]
rt_contig_est_10494	458	C	T	0/0	0/1	NSC	gCg/gTg|A101V	gi|224119990|ref|XP_002331110.1|	predicted protein [Populus trichocarpa]
rt_contig_est_10494	325	T	C	0/0	0/1	SC	Tta/Cta|L57	gi|224119990|ref|XP_002331110.1|	predicted protein [Populus trichocarpa]
rt_contig_est_10498	1419	G	A	0/1	0/0	NSC	Gta/Ata|V357I	gi|224139776|ref|XP_002323271.1|	chromatin remodeling complex subunit [Populus trichocarpa]
rt_contig_est_10498	681	C	T	0/1	1/1	NSC	Ctt/Ttt|L111F	gi|224139776|ref|XP_002323271.1|	chromatin remodeling complex subunit [Populus trichocarpa]
rt_contig_est_10498	2978	G	A	0/0	0/1	SC	ttG/ttA|L876	gi|224139776|ref|XP_002323271.1|	chromatin remodeling complex subunit [Populus trichocarpa]
rt_contig_est_10498	1823	T	C	0/1	0/0	SC	gaT/gaC|D491	gi|224139776|ref|XP_002323271.1|	chromatin remodeling complex subunit [Populus trichocarpa]
rt_contig_est_10498	2936	T	C	0/1	0/0	SC	aaT/aaC|N862	gi|224139776|ref|XP_002323271.1|	chromatin remodeling complex subunit [Populus trichocarpa]
rt_contig_est_10498	2264	T	C	0/1	0/0	SC	gtT/gtC|V638	gi|224139776|ref|XP_002323271.1|	chromatin remodeling complex subunit [Populus trichocarpa]
rt_contig_est_10498	2907	T	C	0/1	1/1	SC	Ttg/Ctg|L853	gi|224139776|ref|XP_002323271.1|	chromatin remodeling complex subunit [Populus trichocarpa]
rt_contig_est_10498	1826	A	G	0/1	0/0	SC	gaA/gaG|E492	gi|224139776|ref|XP_002323271.1|	chromatin remodeling complex subunit [Populus trichocarpa]
rt_contig_est_10498	2945	A	G	0/1	0/0	SC	aaA/aaG|K865	gi|224139776|ref|XP_002323271.1|	chromatin remodeling complex subunit [Populus trichocarpa]
rt_contig_est_10498	5176	T	A	0/1	0/0	3 UTR	-	gi|224139776|ref|XP_002323271.1|	chromatin remodeling complex subunit [Populus trichocarpa]
rt_contig_est_10498	5210	T	C	0/1	0/0	3 UTR	-	gi|224139776|ref|XP_002323271.1|	chromatin remodeling complex subunit [Populus trichocarpa]
rt_contig_est_10498	187	C	G	0/1	0/0	5 UTR	-	gi|224139776|ref|XP_002323271.1|	chromatin remodeling complex subunit [Populus trichocarpa]
rt_contig_est_10498	143	C	T	0/1	0/1	5 UTR	-	gi|224139776|ref|XP_002323271.1|	chromatin remodeling complex subunit [Populus trichocarpa]
rt_contig_est_1050	1770	C	A	0/0	0/1	3 UTR	-	gi|255585714|ref|XP_002533539.1|	cop9 complex subunit 7a, putative [Ricinus communis]
rt_contig_est_1050	1939	T	C	0/0	0/1	3 UTR	-	gi|255585714|ref|XP_002533539.1|	cop9 complex subunit 7a, putative [Ricinus communis]
rt_contig_est_1050	2795	T	C	0/1	0/1	3 UTR	-	gi|255585714|ref|XP_002533539.1|	cop9 complex subunit 7a, putative [Ricinus communis]
rt_contig_est_1050	1993	C	G	0/0	0/1	3 UTR	-	gi|255585714|ref|XP_002533539.1|	cop9 complex subunit 7a, putative [Ricinus communis]
rt_contig_est_1050	2709	T	G	0/1	0/1	3 UTR	-	gi|255585714|ref|XP_002533539.1|	cop9 complex subunit 7a, putative [Ricinus communis]
rt_contig_est_1050	1693	C	T	0/0	0/1	3 UTR	-	gi|255585714|ref|XP_002533539.1|	cop9 complex subunit 7a, putative [Ricinus communis]
rt_contig_est_10504	1016	C	A	1/1	0/0	SC	gtG/gtT|V137	gi|255552323|ref|XP_002517206.1|	catalytic, putative [Ricinus communis]
rt_contig_est_10504	1166	G	T	0/0	1/1	SC	atC/atA|I87	gi|255552323|ref|XP_002517206.1|	catalytic, putative [Ricinus communis]
rt_contig_est_10504	421	A	G	1/1	0/0	3 UTR	-	gi|255552323|ref|XP_002517206.1|	catalytic, putative [Ricinus communis]
rt_contig_est_10504	1437	G	A	0/0	1/1	5 UTR	-	gi|255552323|ref|XP_002517206.1|	catalytic, putative [Ricinus communis]
rt_contig_est_10507	281	A	G	0/1	0/1	NSC	gAt/gGt|D67G	gi|224077684|ref|XP_002305361.1|	predicted protein [Populus trichocarpa]
rt_contig_est_10507	435	C	G	0/1	0/0	NSC	aaC/aaG|N118K	gi|224077684|ref|XP_002305361.1|	predicted protein [Populus trichocarpa]
rt_contig_est_10507	206	A	T	0/1	0/1	NSC	cAc/cTc|H42L	gi|224077684|ref|XP_002305361.1|	predicted protein [Populus trichocarpa]
rt_contig_est_10507	193	C	T	0/1	0/1	NSC	Ccc/Tcc|P38S	gi|224077684|ref|XP_002305361.1|	predicted protein [Populus trichocarpa]
rt_contig_est_10507	241	G	T	0/1	0/1	NSC	Gat/Tat|D54Y	gi|224077684|ref|XP_002305361.1|	predicted protein [Populus trichocarpa]
rt_contig_est_10507	312	T	C	0/1	0/1	SC	ttT/ttC|F77	gi|224077684|ref|XP_002305361.1|	predicted protein [Populus trichocarpa]
rt_contig_est_10507	405	A	G	0/1	1/1	SC	agA/agG|R108	gi|224077684|ref|XP_002305361.1|	predicted protein [Populus trichocarpa]
rt_contig_est_10507	300	A	G	1/1	0/1	SC	gcA/gcG|A73	gi|224077684|ref|XP_002305361.1|	predicted protein [Populus trichocarpa]
rt_contig_est_10507	399	A	T	0/1	1/1	SC	ggA/ggT|G106	gi|224077684|ref|XP_002305361.1|	predicted protein [Populus trichocarpa]
rt_contig_est_10512	946	G	A	0/0	0/1	SC	gaG/gaA|E283	gi|313103463|gb|ADR31547.1|	mitogen-activated protein kinase kinase 6 [Gossypium hirsutum]
rt_contig_est_10512	1018	A	C	0/0	0/1	SC	tcA/tcC|S307	gi|313103463|gb|ADR31547.1|	mitogen-activated protein kinase kinase 6 [Gossypium hirsutum]
rt_contig_est_10512	334	T	C	0/0	0/1	SC	agT/agC|S79	gi|313103463|gb|ADR31547.1|	mitogen-activated protein kinase kinase 6 [Gossypium hirsutum]
rt_contig_est_10512	493	T	C	0/0	0/1	SC	caT/caC|H132	gi|313103463|gb|ADR31547.1|	mitogen-activated protein kinase kinase 6 [Gossypium hirsutum]
rt_contig_est_10512	874	T	C	0/0	0/1	SC	tgT/tgC|C259	gi|313103463|gb|ADR31547.1|	mitogen-activated protein kinase kinase 6 [Gossypium hirsutum]
rt_contig_est_10512	997	C	T	0/0	0/1	SC	ccC/ccT|P300	gi|313103463|gb|ADR31547.1|	mitogen-activated protein kinase kinase 6 [Gossypium hirsutum]
rt_contig_est_10523	1216	G	A	0/0	1/1	SC	gcG/gcA|A343	gi|224100693|ref|XP_002311977.1|	predicted protein [Populus trichocarpa]
rt_contig_est_10523	1279	T	C	0/0	0/1	SC	atT/atC|I364	gi|224100693|ref|XP_002311977.1|	predicted protein [Populus trichocarpa]
rt_contig_est_10523	997	T	C	0/0	1/1	SC	gaT/gaC|D270	gi|224100693|ref|XP_002311977.1|	predicted protein [Populus trichocarpa]
rt_contig_est_10523	1360	C	T	0/0	0/1	SC	acC/acT|T391	gi|224100693|ref|XP_002311977.1|	predicted protein [Populus trichocarpa]
rt_contig_est_10526	147	T	A	0/0	1/1	5 UTR	-	gi|255539246|ref|XP_002510688.1|	conserved hypothetical protein [Ricinus communis]
rt_contig_est_10526	139	T	C	0/1	0/0	5 UTR	-	gi|255539246|ref|XP_002510688.1|	conserved hypothetical protein [Ricinus communis]
rt_contig_est_10528	1111	C	A	0/0	0/1	NSC	Gta/Tta|V208L	gi|357122647|ref|XP_003563026.1|	PREDICTED: uncharacterized protein LOC100823440 [Brachypodium distachyon]
rt_contig_est_10528	513	T	C	0/0	0/1	NSC	cAg/cGg|Q407R	gi|357122647|ref|XP_003563026.1|	PREDICTED: uncharacterized protein LOC100823440 [Brachypodium distachyon]
rt_contig_est_10528	1192	T	C	0/0	0/1	NSC	Aag/Gag|K181E	gi|357122647|ref|XP_003563026.1|	PREDICTED: uncharacterized protein LOC100823440 [Brachypodium distachyon]
rt_contig_est_10528	1141	T	C	0/0	0/1	NSC	Aat/Gat|N198D	gi|357122647|ref|XP_003563026.1|	PREDICTED: uncharacterized protein LOC100823440 [Brachypodium distachyon]
rt_contig_est_10528	1479	A	G	0/0	0/1	NSC	tTt/tCt|F85S	gi|357122647|ref|XP_003563026.1|	PREDICTED: uncharacterized protein LOC100823440 [Brachypodium distachyon]
rt_contig_est_10528	984	A	G	0/1	0/0	NSC	cTg/cCg|L250P	gi|357122647|ref|XP_003563026.1|	PREDICTED: uncharacterized protein LOC100823440 [Brachypodium distachyon]
rt_contig_est_10528	1567	C	G	0/0	0/1	NSC	Gta/Cta|V56L	gi|357122647|ref|XP_003563026.1|	PREDICTED: uncharacterized protein LOC100823440 [Brachypodium distachyon]
rt_contig_est_10528	1277	T	G	0/1	1/1	NSC	gaA/gaC|E152D	gi|357122647|ref|XP_003563026.1|	PREDICTED: uncharacterized protein LOC100823440 [Brachypodium distachyon]
rt_contig_est_10528	528	A	T	0/0	0/1	NSC	cTt/cAt|L402H	gi|357122647|ref|XP_003563026.1|	PREDICTED: uncharacterized protein LOC100823440 [Brachypodium distachyon]
rt_contig_est_10528	1196	A	T	0/0	0/1	NSC	aaT/aaA|N179K	gi|357122647|ref|XP_003563026.1|	PREDICTED: uncharacterized protein LOC100823440 [Brachypodium distachyon]
rt_contig_est_10528	417	C	T	0/1	0/0	NSC	aGa/aAa|R439K	gi|357122647|ref|XP_003563026.1|	PREDICTED: uncharacterized protein LOC100823440 [Brachypodium distachyon]
rt_contig_est_10528	731	G	T	0/0	0/1	NSC	ttC/ttA|F334L	gi|357122647|ref|XP_003563026.1|	PREDICTED: uncharacterized protein LOC100823440 [Brachypodium distachyon]
rt_contig_est_10528	1167	G	T	0/0	0/1	NSC	cCt/cAt|P189H	gi|357122647|ref|XP_003563026.1|	PREDICTED: uncharacterized protein LOC100823440 [Brachypodium distachyon]
rt_contig_est_10528	1134	G	T	0/0	0/1	NSC	cCa/cAa|P200Q	gi|357122647|ref|XP_003563026.1|	PREDICTED: uncharacterized protein LOC100823440 [Brachypodium distachyon]
rt_contig_est_10528	1697	G	T	0/1	0/1	NSC	gaC/gaA|D12E	gi|357122647|ref|XP_003563026.1|	PREDICTED: uncharacterized protein LOC100823440 [Brachypodium distachyon]
rt_contig_est_10528	1121	C	A	0/1	0/0	SC	ggG/ggT|G204	gi|357122647|ref|XP_003563026.1|	PREDICTED: uncharacterized protein LOC100823440 [Brachypodium distachyon]
rt_contig_est_10528	1664	T	A	0/1	0/0	SC	acA/acT|T23	gi|357122647|ref|XP_003563026.1|	PREDICTED: uncharacterized protein LOC100823440 [Brachypodium distachyon]
rt_contig_est_10528	1001	G	C	0/1	0/0	SC	ccC/ccG|P244	gi|357122647|ref|XP_003563026.1|	PREDICTED: uncharacterized protein LOC100823440 [Brachypodium distachyon]
rt_contig_est_10528	452	T	C	0/0	0/1	SC	ttA/ttG|L427	gi|357122647|ref|XP_003563026.1|	PREDICTED: uncharacterized protein LOC100823440 [Brachypodium distachyon]
rt_contig_est_10528	719	T	G	0/0	0/1	SC	ccA/ccC|P338	gi|357122647|ref|XP_003563026.1|	PREDICTED: uncharacterized protein LOC100823440 [Brachypodium distachyon]
rt_contig_est_10528	587	C	T	0/0	0/1	SC	aaG/aaA|K382	gi|357122647|ref|XP_003563026.1|	PREDICTED: uncharacterized protein LOC100823440 [Brachypodium distachyon]
rt_contig_est_10528	791	C	T	0/0	0/1	SC	ccG/ccA|P314	gi|357122647|ref|XP_003563026.1|	PREDICTED: uncharacterized protein LOC100823440 [Brachypodium distachyon]
rt_contig_est_10528	608	C	T	0/1	0/0	SC	ccG/ccA|P375	gi|357122647|ref|XP_003563026.1|	PREDICTED: uncharacterized protein LOC100823440 [Brachypodium distachyon]
rt_contig_est_10528	1364	C	T	0/1	0/0	SC	tcG/tcA|S123	gi|357122647|ref|XP_003563026.1|	PREDICTED: uncharacterized protein LOC100823440 [Brachypodium distachyon]
rt_contig_est_10528	1767	G	T	1/1	0/1	5 UTR	-	gi|357122647|ref|XP_003563026.1|	PREDICTED: uncharacterized protein LOC100823440 [Brachypodium distachyon]
rt_contig_est_10529	2001	T	A	0/1	0/0	NSC	Act/Tct|T116S	gi|356503626|ref|XP_003520608.1|	PREDICTED: protein BREAST CANCER SUSCEPTIBILITY 1 homolog [Glycine max]
rt_contig_est_10529	1832	G	T	0/1	0/0	NSC	gCa/gAa|A172E	gi|356503626|ref|XP_003520608.1|	PREDICTED: protein BREAST CANCER SUSCEPTIBILITY 1 homolog [Glycine max]
rt_contig_est_10529	855	G	T	0/1	1/1	NSC	Cac/Aac|H498N	gi|356503626|ref|XP_003520608.1|	PREDICTED: protein BREAST CANCER SUSCEPTIBILITY 1 homolog [Glycine max]
rt_contig_est_10529	988	G	A	0/1	0/1	SC	gtC/gtT|V453	gi|356503626|ref|XP_003520608.1|	PREDICTED: protein BREAST CANCER SUSCEPTIBILITY 1 homolog [Glycine max]
rt_contig_est_10529	100	G	C	0/0	1/1	SC	gcC/gcG|A749	gi|356503626|ref|XP_003520608.1|	PREDICTED: protein BREAST CANCER SUSCEPTIBILITY 1 homolog [Glycine max]
rt_contig_est_10529	499	A	G	0/1	0/0	SC	aaT/aaC|N616	gi|356503626|ref|XP_003520608.1|	PREDICTED: protein BREAST CANCER SUSCEPTIBILITY 1 homolog [Glycine max]
rt_contig_est_10529	2005	A	G	0/1	0/0	SC	tgT/tgC|C114	gi|356503626|ref|XP_003520608.1|	PREDICTED: protein BREAST CANCER SUSCEPTIBILITY 1 homolog [Glycine max]
rt_contig_est_10529	1168	A	G	0/1	0/1	SC	acT/acC|T393	gi|356503626|ref|XP_003520608.1|	PREDICTED: protein BREAST CANCER SUSCEPTIBILITY 1 homolog [Glycine max]
rt_contig_est_10529	970	A	G	0/1	1/1	SC	gtT/gtC|V459	gi|356503626|ref|XP_003520608.1|	PREDICTED: protein BREAST CANCER SUSCEPTIBILITY 1 homolog [Glycine max]
rt_contig_est_10529	2035	A	T	0/1	0/1	SC	tcT/tcA|S104	gi|356503626|ref|XP_003520608.1|	PREDICTED: protein BREAST CANCER SUSCEPTIBILITY 1 homolog [Glycine max]
rt_contig_est_10533	248	G	A	0/0	0/1	3 UTR	-	gi|224063457|ref|XP_002301154.1|	predicted protein [Populus trichocarpa]
rt_contig_est_10533	311	G	A	0/0	0/1	3 UTR	-	gi|224063457|ref|XP_002301154.1|	predicted protein [Populus trichocarpa]
rt_contig_est_10533	229	T	C	0/0	0/1	3 UTR	-	gi|224063457|ref|XP_002301154.1|	predicted protein [Populus trichocarpa]
rt_contig_est_10533	301	G	T	0/0	0/1	3 UTR	-	gi|224063457|ref|XP_002301154.1|	predicted protein [Populus trichocarpa]
rt_contig_est_10535	459	G	A	0/1	0/0	NSC	Gta/Ata|V98I	gi|224093186|ref|XP_002309824.1|	predicted protein [Populus trichocarpa]
rt_contig_est_10535	252	A	G	0/1	0/0	NSC	Att/Gtt|I29V	gi|224093186|ref|XP_002309824.1|	predicted protein [Populus trichocarpa]
rt_contig_est_10535	505	A	G	0/1	0/0	NSC	aAg/aGg|K113R	gi|224093186|ref|XP_002309824.1|	predicted protein [Populus trichocarpa]
rt_contig_est_10535	525	T	G	0/1	0/0	NSC	Ttc/Gtc|F120V	gi|224093186|ref|XP_002309824.1|	predicted protein [Populus trichocarpa]
rt_contig_est_10535	119	C	G	0/1	0/0	START_GAINED	-	gi|224093186|ref|XP_002309824.1|	predicted protein [Populus trichocarpa]
rt_contig_est_10535	218	G	A	0/1	0/0	SC	acG/acA|T17	gi|224093186|ref|XP_002309824.1|	predicted protein [Populus trichocarpa]
rt_contig_est_10535	329	A	G	0/1	0/0	SC	ccA/ccG|P54	gi|224093186|ref|XP_002309824.1|	predicted protein [Populus trichocarpa]
rt_contig_est_10535	236	C	T	0/1	0/0	SC	ttC/ttT|F23	gi|224093186|ref|XP_002309824.1|	predicted protein [Populus trichocarpa]
rt_contig_est_10535	320	C	T	0/1	0/0	SC	acC/acT|T51	gi|224093186|ref|XP_002309824.1|	predicted protein [Populus trichocarpa]
rt_contig_est_10535	653	A	C	0/1	0/0	3 UTR	-	gi|224093186|ref|XP_002309824.1|	predicted protein [Populus trichocarpa]
rt_contig_est_10535	658	A	C	0/1	0/0	3 UTR	-	gi|224093186|ref|XP_002309824.1|	predicted protein [Populus trichocarpa]
rt_contig_est_10535	622	A	T	0/1	0/0	3 UTR	-	gi|224093186|ref|XP_002309824.1|	predicted protein [Populus trichocarpa]
rt_contig_est_10536	352	C	G	1/1	0/1	-	-	-	-
rt_contig_est_10537	1238	C	A	0/0	0/1	3 UTR	-	gi|255558838|ref|XP_002520442.1|	mitochondrial uncoupling protein, putative [Ricinus communis]
rt_contig_est_10538	924	G	T	0/1	0/0	NSC	cCg/cAg|P45Q	gi|255585323|ref|XP_002533359.1|	conserved hypothetical protein [Ricinus communis]
rt_contig_est_10538	578	C	A	0/1	0/0	SC	ctG/ctT|L160	gi|255585323|ref|XP_002533359.1|	conserved hypothetical protein [Ricinus communis]
rt_contig_est_10538	683	T	C	0/1	0/0	SC	tcA/tcG|S125	gi|255585323|ref|XP_002533359.1|	conserved hypothetical protein [Ricinus communis]
rt_contig_est_1054	1983	A	G	0/1	0/0	3 UTR	-	gi|224104681|ref|XP_002313525.1|	predicted protein [Populus trichocarpa]
rt_contig_est_1054	2019	A	G	0/1	0/0	3 UTR	-	gi|224104681|ref|XP_002313525.1|	predicted protein [Populus trichocarpa]
rt_contig_est_1054	1953	A	T	0/1	0/0	3 UTR	-	gi|224104681|ref|XP_002313525.1|	predicted protein [Populus trichocarpa]
rt_contig_est_10540	52	T	G	0/1	1/1	NSC	gTt/gGt|V17G	gi|224099967|ref|XP_002311690.1|	predicted protein [Populus trichocarpa]
rt_contig_est_10551	610	G	A	0/1	0/1	NSC	cCa/cTa|P276L	gi|255585946|ref|XP_002533644.1|	conserved hypothetical protein [Ricinus communis]
rt_contig_est_10551	942	G	A	0/1	0/1	SC	ttC/ttT|F165	gi|255585946|ref|XP_002533644.1|	conserved hypothetical protein [Ricinus communis]
rt_contig_est_10551	936	C	T	0/1	0/1	SC	ggG/ggA|G167	gi|255585946|ref|XP_002533644.1|	conserved hypothetical protein [Ricinus communis]
rt_contig_est_10551	214	C	A	0/1	0/1	3 UTR	-	gi|255585946|ref|XP_002533644.1|	conserved hypothetical protein [Ricinus communis]
rt_contig_est_10553	434	G	A	0/1	0/1	NSC	Ggc/Agc|G80S	gi|255556288|ref|XP_002519178.1|	importin alpha, putative [Ricinus communis]
rt_contig_est_10553	234	A	G	0/1	0/1	NSC	cAg/cGg|Q13R	gi|255556288|ref|XP_002519178.1|	importin alpha, putative [Ricinus communis]
rt_contig_est_10553	351	C	G	0/1	0/1	NSC	gCc/gGc|A52G	gi|255556288|ref|XP_002519178.1|	importin alpha, putative [Ricinus communis]
rt_contig_est_10554	197	C	A	0/0	1/1	NSC	gaC/gaA|D21E	gi|225431871|ref|XP_002275593.1|	PREDICTED: importin subunit alpha-1 [Vitis vinifera]
rt_contig_est_10554	384	A	G	0/0	1/1	NSC	Aat/Gat|N84D	gi|225431871|ref|XP_002275593.1|	PREDICTED: importin subunit alpha-1 [Vitis vinifera]
rt_contig_est_10554	266	C	T	0/0	0/1	SC	agC/agT|S44	gi|225431871|ref|XP_002275593.1|	PREDICTED: importin subunit alpha-1 [Vitis vinifera]
rt_contig_est_10557	1499	G	A	0/1	0/0	SC	agG/agA|R317	gi|356560953|ref|XP_003548750.1|	PREDICTED: uncharacterized protein LOC100801967 [Glycine max]
rt_contig_est_10557	1991	G	A	0/1	0/0	SC	caG/caA|Q481	gi|356560953|ref|XP_003548750.1|	PREDICTED: uncharacterized protein LOC100801967 [Glycine max]
rt_contig_est_10557	791	T	C	0/1	0/0	SC	gaT/gaC|D81	gi|356560953|ref|XP_003548750.1|	PREDICTED: uncharacterized protein LOC100801967 [Glycine max]
rt_contig_est_10557	2789	A	G	0/1	0/0	3 UTR	-	gi|356560953|ref|XP_003548750.1|	PREDICTED: uncharacterized protein LOC100801967 [Glycine max]
rt_contig_est_10558	258	C	T	1/1	0/1	3 UTR	-	gi|224058986|ref|XP_002299674.1|	predicted protein [Populus trichocarpa]
rt_contig_est_10560	543	T	G	0/0	0/1	NSC	caT/caG|H46Q	gi|255549032|ref|XP_002515572.1|	syntaxin, putative [Ricinus communis]
rt_contig_est_10560	305	T	C	1/1	0/1	5 UTR	-	gi|255549032|ref|XP_002515572.1|	syntaxin, putative [Ricinus communis]
rt_contig_est_105627	132	T	C	1/1	0/0	-	-	gi|255582658|ref|XP_002532108.1|	conserved hypothetical protein [Ricinus communis]
rt_contig_est_1057	3020	C	T	0/0	1/1	3 UTR	-	gi|225435323|ref|XP_002285170.1|	PREDICTED: vacuolar fusion protein MON1 homolog A [Vitis vinifera]
rt_contig_est_10572	300	C	A	0/0	1/1	NSC	tCt/tAt|S64Y	gi|224133658|ref|XP_002321629.1|	predicted protein [Populus trichocarpa]
rt_contig_est_10572	501	G	A	0/0	1/1	NSC	tGt/tAt|C131Y	gi|224133658|ref|XP_002321629.1|	predicted protein [Populus trichocarpa]
rt_contig_est_10572	563	G	A	0/0	1/1	NSC	Gtc/Atc|V152I	gi|224133658|ref|XP_002321629.1|	predicted protein [Populus trichocarpa]
rt_contig_est_10572	602	G	A	0/0	1/1	NSC	Gtt/Att|V165I	gi|224133658|ref|XP_002321629.1|	predicted protein [Populus trichocarpa]
rt_contig_est_10572	717	T	A	0/0	1/1	NSC	aTc/aAc|I203N	gi|224133658|ref|XP_002321629.1|	predicted protein [Populus trichocarpa]
rt_contig_est_10572	632	A	G	0/0	1/1	NSC	Agc/Ggc|S175G	gi|224133658|ref|XP_002321629.1|	predicted protein [Populus trichocarpa]
rt_contig_est_10572	304	T	C	0/0	1/1	SC	tcT/tcC|S65	gi|224133658|ref|XP_002321629.1|	predicted protein [Populus trichocarpa]
rt_contig_est_10572	868	T	G	0/0	1/1	3 UTR	-	gi|224133658|ref|XP_002321629.1|	predicted protein [Populus trichocarpa]
rt_contig_est_10572	834	A	T	0/1	0/0	3 UTR	-	gi|224133658|ref|XP_002321629.1|	predicted protein [Populus trichocarpa]
rt_contig_est_10574	474	G	A	0/0	0/1	NSC	Ggg/Agg|G74R	gi|224126377|ref|XP_002319823.1|	predicted protein [Populus trichocarpa]
rt_contig_est_10574	459	T	A	0/0	0/1	NSC	Tta/Ata|L69I	gi|224126377|ref|XP_002319823.1|	predicted protein [Populus trichocarpa]
rt_contig_est_10574	450	A	C	0/0	0/1	NSC	Acg/Ccg|T66P	gi|224126377|ref|XP_002319823.1|	predicted protein [Populus trichocarpa]
rt_contig_est_10574	831	A	C	0/1	1/1	NSC	Aaa/Caa|K193Q	gi|224126377|ref|XP_002319823.1|	predicted protein [Populus trichocarpa]
rt_contig_est_10574	791	T	A	0/0	1/1	SC	acT/acA|T179	gi|224126377|ref|XP_002319823.1|	predicted protein [Populus trichocarpa]
rt_contig_est_10574	797	G	T	0/1	0/0	SC	cgG/cgT|R181	gi|224126377|ref|XP_002319823.1|	predicted protein [Populus trichocarpa]
rt_contig_est_10574	201	A	G	0/1	1/1	5 UTR	-	gi|224126377|ref|XP_002319823.1|	predicted protein [Populus trichocarpa]
rt_contig_est_105763	108	G	A	0/0	1/1	-	-	-	-
rt_contig_est_105763	82	G	C	0/0	1/1	-	-	-	-
rt_contig_est_105763	107	T	C	0/0	1/1	-	-	-	-
rt_contig_est_10577	1080	T	A	0/1	0/0	NSC	gaT/gaA|D305E	gi|224108508|ref|XP_002314874.1|	predicted protein [Populus trichocarpa]
rt_contig_est_10577	705	A	C	0/1	0/0	NSC	aaA/aaC|K180N	gi|224108508|ref|XP_002314874.1|	predicted protein [Populus trichocarpa]
rt_contig_est_10577	834	C	G	0/1	0/0	NSC	ttC/ttG|F223L	gi|224108508|ref|XP_002314874.1|	predicted protein [Populus trichocarpa]
rt_contig_est_10577	1110	T	C	0/1	0/0	SC	aaT/aaC|N315	gi|224108508|ref|XP_002314874.1|	predicted protein [Populus trichocarpa]
rt_contig_est_1058	732	T	A	0/1	0/1	NSC	aTg/aAg|M187K	gi|255578433|ref|XP_002530081.1|	conserved hypothetical protein [Ricinus communis]
rt_contig_est_1058	726	C	T	1/1	0/1	NSC	gCg/gTg|A185V	gi|255578433|ref|XP_002530081.1|	conserved hypothetical protein [Ricinus communis]
rt_contig_est_1058	1225	T	C	0/1	0/1	SC	tcT/tcC|S351	gi|255578433|ref|XP_002530081.1|	conserved hypothetical protein [Ricinus communis]
rt_contig_est_1058	1108	A	G	0/1	0/1	SC	caA/caG|Q312	gi|255578433|ref|XP_002530081.1|	conserved hypothetical protein [Ricinus communis]
rt_contig_est_1058	751	C	T	0/1	0/0	SC	atC/atT|I193	gi|255578433|ref|XP_002530081.1|	conserved hypothetical protein [Ricinus communis]
rt_contig_est_10580	297	G	A	0/1	0/0	NSC	aCa/aTa|T263I	gi|224085397|ref|XP_002307565.1|	predicted protein [Populus trichocarpa]
rt_contig_est_10580	887	A	T	0/1	0/1	NSC	aaT/aaA|N66K	gi|224085397|ref|XP_002307565.1|	predicted protein [Populus trichocarpa]
rt_contig_est_10580	408	C	T	0/1	0/0	NSC	aGg/aAg|R226K	gi|224085397|ref|XP_002307565.1|	predicted protein [Populus trichocarpa]
rt_contig_est_10580	301	A	G	0/1	0/0	SC	Tta/Cta|L262	gi|224085397|ref|XP_002307565.1|	predicted protein [Populus trichocarpa]
rt_contig_est_10580	1046	C	G	0/1	0/1	SC	ctG/ctC|L13	gi|224085397|ref|XP_002307565.1|	predicted protein [Populus trichocarpa]
rt_contig_est_10580	1120	C	G	0/1	1/1	5 UTR	-	gi|224085397|ref|XP_002307565.1|	predicted protein [Populus trichocarpa]
rt_contig_est_10581	440	T	A	0/0	0/1	NSC	Tcc/Acc|S81T	gi|224055364|ref|XP_002298494.1|	predicted protein [Populus trichocarpa]
rt_contig_est_10581	977	A	G	0/0	0/1	NSC	Acc/Gcc|T260A	gi|224055364|ref|XP_002298494.1|	predicted protein [Populus trichocarpa]
rt_contig_est_10581	760	A	G	0/1	0/1	SC	tcA/tcG|S187	gi|224055364|ref|XP_002298494.1|	predicted protein [Populus trichocarpa]
rt_contig_est_10582	171	C	T	0/1	0/0	NSC	tCc/tTc|S37F	gi|118487826|gb|ABK95736.1|	unknown [Populus trichocarpa]
rt_contig_est_10586	531	T	G	0/0	1/1	NSC	Tca/Gca|S56A	gi|255586382|ref|XP_002533838.1|	conserved hypothetical protein [Ricinus communis]
rt_contig_est_10586	380	T	C	0/1	0/0	SC	tcT/tcC|S5	gi|255586382|ref|XP_002533838.1|	conserved hypothetical protein [Ricinus communis]
rt_contig_est_10587	356	G	A	0/1	0/0	SC	ctC/ctT|L413	gi|224127878|ref|XP_002320186.1|	predicted protein [Populus trichocarpa]
rt_contig_est_10588	372	G	A	0/0	0/1	3 UTR	-	gi|255538054|ref|XP_002510092.1|	conserved hypothetical protein [Ricinus communis]
rt_contig_est_10589	502	C	A	0/1	0/0	NSC	Gta/Tta|V170L	gi|357440357|ref|XP_003590456.1|	Transcription factor TCP15 [Medicago truncatula]
rt_contig_est_10589	448	A	C	0/1	1/1	NSC	Tat/Gat|Y188D	gi|357440357|ref|XP_003590456.1|	Transcription factor TCP15 [Medicago truncatula]
rt_contig_est_10589	569	A	T	0/0	1/1	NSC	agT/agA|S147R	gi|357440357|ref|XP_003590456.1|	Transcription factor TCP15 [Medicago truncatula]
rt_contig_est_105890	357	A	T	0/1	1/1	-	-	-	-
rt_contig_est_1059	3369	T	A	0/0	0/1	SC	ccA/ccT|P787	gi|255544948|ref|XP_002513535.1|	hypothetical protein RCOM_1578820 [Ricinus communis]
rt_contig_est_10595	1706	T	C	0/1	1/1	SC	gcT/gcC|A568	gi|225434343|ref|XP_002276484.1|	PREDICTED: insulin-degrading enzyme-like [Vitis vinifera]
rt_contig_est_10599	2805	A	C	0/0	1/1	5 UTR	-	gi|225433302|ref|XP_002282386.1|	PREDICTED: histone-lysine N-methyltransferase, H3 lysine-9, H3 lysine-27, H4 lysine-20 and cytosine specific SUVH2 [Vitis vinifera]
rt_contig_est_10605	129	A	C	0/0	1/1	-	-	gi|255539445|ref|XP_002510787.1|	KDEL motif-containing protein 1 precursor, putative [Ricinus communis]
rt_contig_est_10605	63	G	C	1/1	0/0	-	-	gi|255539445|ref|XP_002510787.1|	KDEL motif-containing protein 1 precursor, putative [Ricinus communis]
rt_contig_est_10605	181	T	C	1/1	0/0	-	-	gi|255539445|ref|XP_002510787.1|	KDEL motif-containing protein 1 precursor, putative [Ricinus communis]
rt_contig_est_10605	84	C	G	1/1	0/0	-	-	gi|255539445|ref|XP_002510787.1|	KDEL motif-containing protein 1 precursor, putative [Ricinus communis]
rt_contig_est_10605	693	T	G	0/0	1/1	-	-	gi|255539445|ref|XP_002510787.1|	KDEL motif-containing protein 1 precursor, putative [Ricinus communis]
rt_contig_est_10605	608	A	T	0/0	1/1	-	-	gi|255539445|ref|XP_002510787.1|	KDEL motif-containing protein 1 precursor, putative [Ricinus communis]
rt_contig_est_10605	130	C	T	1/1	0/0	-	-	gi|255539445|ref|XP_002510787.1|	KDEL motif-containing protein 1 precursor, putative [Ricinus communis]
rt_contig_est_10606	779	T	A	0/1	0/0	NSC	caT/caA|H145Q	gi|255562352|ref|XP_002522183.1|	RING finger protein 113A, putative [Ricinus communis]
rt_contig_est_10606	541	C	T	0/1	0/0	NSC	tCc/tTc|S66F	gi|255562352|ref|XP_002522183.1|	RING finger protein 113A, putative [Ricinus communis]
rt_contig_est_10606	719	G	T	0/0	0/1	NSC	gaG/gaT|E125D	gi|255562352|ref|XP_002522183.1|	RING finger protein 113A, putative [Ricinus communis]
rt_contig_est_10606	339	C	T	0/1	0/0	START_GAINED	-	gi|255562352|ref|XP_002522183.1|	RING finger protein 113A, putative [Ricinus communis]
rt_contig_est_10606	908	G	A	0/0	0/1	SC	ccG/ccA|P188	gi|255562352|ref|XP_002522183.1|	RING finger protein 113A, putative [Ricinus communis]
rt_contig_est_10606	935	C	T	0/1	0/0	SC	acC/acT|T197	gi|255562352|ref|XP_002522183.1|	RING finger protein 113A, putative [Ricinus communis]
rt_contig_est_10606	419	C	T	0/1	0/0	SC	aaC/aaT|N25	gi|255562352|ref|XP_002522183.1|	RING finger protein 113A, putative [Ricinus communis]
rt_contig_est_10606	191	C	A	0/0	0/1	5 UTR	-	gi|255562352|ref|XP_002522183.1|	RING finger protein 113A, putative [Ricinus communis]
rt_contig_est_10608	416	A	G	0/0	1/1	-	-
rt_contig_est_10610	152	C	G	0/1	0/1	START_GAINED	-	gi|224106465|ref|XP_002314175.1|	predicted protein [Populus trichocarpa]
rt_contig_est_10611	840	C	T	0/1	0/0	SC	agC/agT|S195	gi|356504933|ref|XP_003521247.1|	PREDICTED: pre-mRNA-splicing factor 18-like [Glycine max]
rt_contig_est_10611	218	C	T	0/1	0/0	5 UTR	-	gi|356504933|ref|XP_003521247.1|	PREDICTED: pre-mRNA-splicing factor 18-like [Glycine max]
rt_contig_est_10615	478	T	A	0/0	0/1	SC	ccT/ccA|P85	gi|359474959|ref|XP_003631559.1|	PREDICTED: ser/Thr-rich protein T10 in DGCR region-like [Vitis vinifera]
rt_contig_est_10622	406	T	C	0/1	0/0	3 UTR	-	gi|255548668|ref|XP_002515390.1|	RNA lariat debranching enzyme, putative [Ricinus communis]
rt_contig_est_10624	89	A	G	0/0	0/1	3 UTR	-	gi|255568396|ref|XP_002525172.1|	dolichyldiphosphatase, putative [Ricinus communis]
rt_contig_est_10625	714	A	C	0/0	0/1	3 UTR	-	gi|255545834|ref|XP_002513977.1|	isoamylase, putative [Ricinus communis]
rt_contig_est_10626	369	T	A	0/1	1/1	5 UTR	-	gi|255537351|ref|XP_002509742.1|	conserved hypothetical protein [Ricinus communis]
rt_contig_est_1063	995	G	T	0/1	0/0	NSC	atG/atT|M331I	gi|224125578|ref|XP_002329839.1|	predicted protein [Populus trichocarpa]
rt_contig_est_1063	3101	A	G	0/1	0/1	SC	acA/acG|T1033	gi|224125578|ref|XP_002329839.1|	predicted protein [Populus trichocarpa]
rt_contig_est_10631	827	C	T	0/0	0/1	NSC	Gtt/Att|V117I	gi|255565168|ref|XP_002523576.1|	Red chlorophyll catabolite reductase, chloroplast precursor, putative [Ricinus communis]
rt_contig_est_10631	394	C	T	1/1	0/1	NSC	cGt/cAt|R261H	gi|255565168|ref|XP_002523576.1|	Red chlorophyll catabolite reductase, chloroplast precursor, putative [Ricinus communis]
rt_contig_est_10635	1636	C	T	0/0	1/1	SC	atC/atT|I465	gi|255551539|ref|XP_002516815.1|	TRANSPORT INHIBITOR RESPONSE 1 protein, putative [Ricinus communis]
rt_contig_est_10636	1157	G	A	0/1	0/0	NSC	Gta/Ata|V338I	gi|224141771|ref|XP_002324238.1|	predicted protein [Populus trichocarpa]
rt_contig_est_10636	1373	A	G	0/1	0/0	NSC	Aaa/Gaa|K410E	gi|224141771|ref|XP_002324238.1|	predicted protein [Populus trichocarpa]
rt_contig_est_10636	1142	C	G	0/1	0/0	NSC	Cgg/Ggg|R333G	gi|224141771|ref|XP_002324238.1|	predicted protein [Populus trichocarpa]
rt_contig_est_10636	877	G	A	0/1	0/0	SC	acG/acA|T244	gi|224141771|ref|XP_002324238.1|	predicted protein [Populus trichocarpa]
rt_contig_est_10636	1786	T	C	0/1	0/0	SC	tgT/tgC|C547	gi|224141771|ref|XP_002324238.1|	predicted protein [Populus trichocarpa]
rt_contig_est_10636	280	C	T	0/1	0/0	SC	taC/taT|Y45	gi|224141771|ref|XP_002324238.1|	predicted protein [Populus trichocarpa]
rt_contig_est_10636	886	C	T	0/1	0/0	SC	gcC/gcT|A247	gi|224141771|ref|XP_002324238.1|	predicted protein [Populus trichocarpa]
rt_contig_est_1064	3092	G	A	1/1	0/1	NSC	Gta/Ata|V965I	gi|255538348|ref|XP_002510239.1|	conserved hypothetical protein [Ricinus communis]
rt_contig_est_1064	2186	C	G	0/0	0/1	NSC	Cag/Gag|Q663E	gi|255538348|ref|XP_002510239.1|	conserved hypothetical protein [Ricinus communis]
rt_contig_est_1064	2310	C	T	0/0	0/1	NSC	gCt/gTt|A704V	gi|255538348|ref|XP_002510239.1|	conserved hypothetical protein [Ricinus communis]
rt_contig_est_1064	3266	C	T	0/0	0/1	NSC	Ctt/Ttt|L1023F	gi|255538348|ref|XP_002510239.1|	conserved hypothetical protein [Ricinus communis]
rt_contig_est_1064	3124	G	C	1/1	0/1	SC	ccG/ccC|P975	gi|255538348|ref|XP_002510239.1|	conserved hypothetical protein [Ricinus communis]
rt_contig_est_1064	2617	A	G	0/0	0/1	SC	gcA/gcG|A806	gi|255538348|ref|XP_002510239.1|	conserved hypothetical protein [Ricinus communis]
rt_contig_est_1064	2632	A	G	0/0	0/1	SC	caA/caG|Q811	gi|255538348|ref|XP_002510239.1|	conserved hypothetical protein [Ricinus communis]
rt_contig_est_1064	3070	A	G	1/1	0/1	SC	gaA/gaG|E957	gi|255538348|ref|XP_002510239.1|	conserved hypothetical protein [Ricinus communis]
rt_contig_est_1064	2260	C	T	0/0	0/1	SC	ccC/ccT|P687	gi|255538348|ref|XP_002510239.1|	conserved hypothetical protein [Ricinus communis]
rt_contig_est_1064	2539	C	T	0/0	0/1	SC	atC/atT|I780	gi|255538348|ref|XP_002510239.1|	conserved hypothetical protein [Ricinus communis]
rt_contig_est_1064	3333	T	G	0/0	0/1	3 UTR	-	gi|255538348|ref|XP_002510239.1|	conserved hypothetical protein [Ricinus communis]
rt_contig_est_1064	3322	C	T	0/0	0/1	3 UTR	-	gi|255538348|ref|XP_002510239.1|	conserved hypothetical protein [Ricinus communis]
rt_contig_est_1064	3413	G	T	0/1	0/1	3 UTR	-	gi|255538348|ref|XP_002510239.1|	conserved hypothetical protein [Ricinus communis]
rt_contig_est_10640	1595	A	G	0/1	1/1	NSC	gTg/gCg|V36A	gi|224092554|ref|XP_002309659.1|	predicted protein [Populus trichocarpa]
rt_contig_est_10640	1014	G	T	1/1	0/0	NSC	Cta/Ata|L230I	gi|224092554|ref|XP_002309659.1|	predicted protein [Populus trichocarpa]
rt_contig_est_10640	766	G	A	0/1	0/0	SC	aaC/aaT|N312	gi|224092554|ref|XP_002309659.1|	predicted protein [Populus trichocarpa]
rt_contig_est_10640	517	A	G	0/1	0/0	SC	tcT/tcC|S395	gi|224092554|ref|XP_002309659.1|	predicted protein [Populus trichocarpa]
rt_contig_est_10640	1815	G	A	0/0	1/1	5 UTR	-	gi|224092554|ref|XP_002309659.1|	predicted protein [Populus trichocarpa]
rt_contig_est_10640	1819	T	G	0/0	1/1	5 UTR	-	gi|224092554|ref|XP_002309659.1|	predicted protein [Populus trichocarpa]
rt_contig_est_10640	1751	C	T	1/1	0/0	5 UTR	-	gi|224092554|ref|XP_002309659.1|	predicted protein [Populus trichocarpa]
rt_contig_est_10641	1259	A	G	0/1	1/1	3 UTR	-	gi|255578799|ref|XP_002530256.1|	mitochondrial carrier protein, putative [Ricinus communis]
rt_contig_est_106470	271	G	C	0/0	1/1	5 UTR	-	gi|224137840|ref|XP_002326453.1|	predicted protein [Populus trichocarpa]
rt_contig_est_106491	134	G	A	1/1	0/0	-	-	-	-
rt_contig_est_10654	631	A	G	0/1	0/1	NSC	Atg/Gtg|M98V	gi|224089188|ref|XP_002308654.1|	predicted protein [Populus trichocarpa]
rt_contig_est_10654	1444	T	G	0/1	0/1	NSC	Ttg/Gtg|L369V	gi|224089188|ref|XP_002308654.1|	predicted protein [Populus trichocarpa]
rt_contig_est_10654	1142	C	T	0/0	1/1	NSC	gCg/gTg|A268V	gi|224089188|ref|XP_002308654.1|	predicted protein [Populus trichocarpa]
rt_contig_est_10654	1559	C	T	0/1	1/1	NSC	aCa/aTa|T407I	gi|224089188|ref|XP_002308654.1|	predicted protein [Populus trichocarpa]
rt_contig_est_10654	1273	C	T	1/1	0/1	NSC	Cac/Tac|H312Y	gi|224089188|ref|XP_002308654.1|	predicted protein [Populus trichocarpa]
rt_contig_est_10654	1510	G	T	0/1	0/1	NSC	Gtt/Ttt|V391F	gi|224089188|ref|XP_002308654.1|	predicted protein [Populus trichocarpa]
rt_contig_est_10654	316	C	T	1/1	0/1	START_GAINED	-	gi|224089188|ref|XP_002308654.1|	predicted protein [Populus trichocarpa]
rt_contig_est_10654	1545	G	A	0/1	0/0	SC	ggG/ggA|G402	gi|224089188|ref|XP_002308654.1|	predicted protein [Populus trichocarpa]
rt_contig_est_10654	1416	T	A	0/1	0/1	SC	tcT/tcA|S359	gi|224089188|ref|XP_002308654.1|	predicted protein [Populus trichocarpa]
rt_contig_est_10654	486	A	G	0/1	1/1	SC	aaA/aaG|K49	gi|224089188|ref|XP_002308654.1|	predicted protein [Populus trichocarpa]
rt_contig_est_10654	1263	A	G	1/1	0/1	SC	aaA/aaG|K308	gi|224089188|ref|XP_002308654.1|	predicted protein [Populus trichocarpa]
rt_contig_est_10654	237	T	C	0/1	0/0	5 UTR	-	gi|224089188|ref|XP_002308654.1|	predicted protein [Populus trichocarpa]
rt_contig_est_10657	243	C	T	1/1	0/1	NSC	tCt/tTt|S64F	gi|225462701|ref|XP_002266963.1|	PREDICTED: plastid division protein PDV1-like [Vitis vinifera]
rt_contig_est_10657	622	T	C	0/0	0/1	SC	ggT/ggC|G190	gi|225462701|ref|XP_002266963.1|	PREDICTED: plastid division protein PDV1-like [Vitis vinifera]
rt_contig_est_10657	994	G	A	0/0	0/1	3 UTR	-	gi|225462701|ref|XP_002266963.1|	PREDICTED: plastid division protein PDV1-like [Vitis vinifera]
rt_contig_est_10657	1174	G	A	0/0	0/1	3 UTR	-	gi|225462701|ref|XP_002266963.1|	PREDICTED: plastid division protein PDV1-like [Vitis vinifera]
rt_contig_est_10657	1136	A	G	0/0	0/1	3 UTR	-	gi|225462701|ref|XP_002266963.1|	PREDICTED: plastid division protein PDV1-like [Vitis vinifera]
rt_contig_est_10657	1166	C	G	0/0	0/1	3 UTR	-	gi|225462701|ref|XP_002266963.1|	PREDICTED: plastid division protein PDV1-like [Vitis vinifera]
rt_contig_est_10657	1057	T	G	0/0	0/1	3 UTR	-	gi|225462701|ref|XP_002266963.1|	PREDICTED: plastid division protein PDV1-like [Vitis vinifera]
rt_contig_est_106573	1176	T	G	0/0	1/1	SC	atA/atC|I119	gi|147855627|emb|CAN79162.1|	hypothetical protein VITISV_019244 [Vitis vinifera]
rt_contig_est_10658	1217	A	G	0/1	1/1	SC	aaT/aaC|N38	gi|224120600|ref|XP_002318370.1|	predicted protein [Populus trichocarpa]
rt_contig_est_10669	1295	T	C	0/0	0/1	SC	ctT/ctC|L364	gi|225434187|ref|XP_002279286.1|	PREDICTED: uncharacterized protein LOC100261174 [Vitis vinifera]
rt_contig_est_10669	449	G	T	0/0	1/1	SC	ccG/ccT|P82	gi|225434187|ref|XP_002279286.1|	PREDICTED: uncharacterized protein LOC100261174 [Vitis vinifera]
rt_contig_est_10669	1818	G	T	0/0	0/1	3 UTR	-	gi|225434187|ref|XP_002279286.1|	PREDICTED: uncharacterized protein LOC100261174 [Vitis vinifera]
rt_contig_est_10673	321	C	A	0/0	0/1	-	-	-	-
rt_contig_est_10673	341	G	A	0/0	0/1	-	-	-	-
rt_contig_est_10673	403	G	A	0/0	0/1	-	-	-	-
rt_contig_est_10673	342	A	C	0/0	0/1	-	-	-	-
rt_contig_est_10675	978	C	T	0/1	0/0	SC	cgG/cgA|R110	gi|224109424|ref|XP_002315190.1|	predicted protein [Populus trichocarpa]
rt_contig_est_10675	773	T	A	0/1	0/0	3 UTR	-	gi|224109424|ref|XP_002315190.1|	predicted protein [Populus trichocarpa]
rt_contig_est_10677	1298	G	A	0/0	1/1	NSC	Gac/Aac|D198N	gi|356520251|ref|XP_003528777.1|	PREDICTED: ras-related protein RABA3-like [Glycine max]
rt_contig_est_10677	370	A	C	0/1	0/0	5 UTR	-	gi|356520251|ref|XP_003528777.1|	PREDICTED: ras-related protein RABA3-like [Glycine max]
rt_contig_est_1068	369	T	C	1/1	0/1	NSC	gTt/gCt|V66A	gi|255571192|ref|XP_002526546.1|	Pre-mRNA-processing protein prp39, putative [Ricinus communis]
rt_contig_est_1068	237	A	G	0/0	0/1	NSC	tAt/tGt|Y22C	gi|255571192|ref|XP_002526546.1|	Pre-mRNA-processing protein prp39, putative [Ricinus communis]
rt_contig_est_1068	79	C	A	0/0	0/1	5 UTR	-	gi|255571192|ref|XP_002526546.1|	Pre-mRNA-processing protein prp39, putative [Ricinus communis]
rt_contig_est_1068	134	G	A	0/1	0/0	5 UTR	-	gi|255571192|ref|XP_002526546.1|	Pre-mRNA-processing protein prp39, putative [Ricinus communis]
rt_contig_est_1068	69	T	C	0/1	0/0	5 UTR	-	gi|255571192|ref|XP_002526546.1|	Pre-mRNA-processing protein prp39, putative [Ricinus communis]
rt_contig_est_1068	156	A	T	0/1	0/0	5 UTR	-	gi|255571192|ref|XP_002526546.1|	Pre-mRNA-processing protein prp39, putative [Ricinus communis]
rt_contig_est_10680	241	G	A	0/1	0/0	SC	ggG/ggA|G80	gi|147768778|emb|CAN60458.1|	hypothetical protein VITISV_019556 [Vitis vinifera]
rt_contig_est_10680	605	C	T	1/1	0/0	3 UTR	-	gi|147768778|emb|CAN60458.1|	hypothetical protein VITISV_019556 [Vitis vinifera]
rt_contig_est_10685	393	G	T	0/1	1/1	NSC	atG/atT|M42I	gi|225434247|ref|XP_002280427.1|	PREDICTED: 6,7-dimethyl-8-ribityllumazine synthase, chloroplastic-like [Vitis vinifera]
rt_contig_est_10685	462	G	A	0/1	1/1	SC	gcG/gcA|A65	gi|225434247|ref|XP_002280427.1|	PREDICTED: 6,7-dimethyl-8-ribityllumazine synthase, chloroplastic-like [Vitis vinifera]
rt_contig_est_10685	594	C	T	0/1	1/1	SC	gtC/gtT|V109	gi|225434247|ref|XP_002280427.1|	PREDICTED: 6,7-dimethyl-8-ribityllumazine synthase, chloroplastic-like [Vitis vinifera]
rt_contig_est_10685	1057	G	A	0/0	1/1	3 UTR	-	gi|225434247|ref|XP_002280427.1|	PREDICTED: 6,7-dimethyl-8-ribityllumazine synthase, chloroplastic-like [Vitis vinifera]
rt_contig_est_10685	1039	T	G	0/1	1/1	3 UTR	-	gi|225434247|ref|XP_002280427.1|	PREDICTED: 6,7-dimethyl-8-ribityllumazine synthase, chloroplastic-like [Vitis vinifera]
rt_contig_est_10685	138	G	T	0/1	0/1	5 UTR	-	gi|225434247|ref|XP_002280427.1|	PREDICTED: 6,7-dimethyl-8-ribityllumazine synthase, chloroplastic-like [Vitis vinifera]
rt_contig_est_10688	534	C	G	0/0	0/1	NSC	Gat/Cat|D502H	gi|224136494|ref|XP_002326874.1|	predicted protein [Populus trichocarpa]
rt_contig_est_10688	1086	T	G	0/0	0/1	NSC	Att/Ctt|I318L	gi|224136494|ref|XP_002326874.1|	predicted protein [Populus trichocarpa]
rt_contig_est_10688	361	T	A	0/1	0/1	SC	gtA/gtT|V559	gi|224136494|ref|XP_002326874.1|	predicted protein [Populus trichocarpa]
rt_contig_est_10688	541	A	G	0/1	0/1	SC	ctT/ctC|L499	gi|224136494|ref|XP_002326874.1|	predicted protein [Populus trichocarpa]
rt_contig_est_10688	673	A	G	0/1	0/1	SC	agT/agC|S455	gi|224136494|ref|XP_002326874.1|	predicted protein [Populus trichocarpa]
rt_contig_est_10696	796	C	G	0/1	0/1	NSC	Gaa/Caa|E97Q	gi|224127484|ref|XP_002329289.1|	predicted protein [Populus trichocarpa]
rt_contig_est_10699	698	A	T	0/0	1/1	NSC	aAt/aTt|N119I	gi|225430388|ref|XP_002285361.1|	PREDICTED: uncharacterized protein LOC100262872 [Vitis vinifera]
rt_contig_est_10699	161	A	G	1/1	0/0	START_GAINED	-	gi|225430388|ref|XP_002285361.1|	PREDICTED: uncharacterized protein LOC100262872 [Vitis vinifera]
rt_contig_est_10699	594	T	C	0/0	1/1	SC	tcT/tcC|S84	gi|225430388|ref|XP_002285361.1|	PREDICTED: uncharacterized protein LOC100262872 [Vitis vinifera]
rt_contig_est_10699	1149	A	G	0/0	1/1	SC	ctA/ctG|L269	gi|225430388|ref|XP_002285361.1|	PREDICTED: uncharacterized protein LOC100262872 [Vitis vinifera]
rt_contig_est_10699	840	A	T	1/1	0/0	SC	ctA/ctT|L166	gi|225430388|ref|XP_002285361.1|	PREDICTED: uncharacterized protein LOC100262872 [Vitis vinifera]
rt_contig_est_10699	336	A	C	1/1	0/0	5 UTR	-	gi|225430388|ref|XP_002285361.1|	PREDICTED: uncharacterized protein LOC100262872 [Vitis vinifera]
rt_contig_est_10699	258	T	C	1/1	0/0	5 UTR	-	gi|225430388|ref|XP_002285361.1|	PREDICTED: uncharacterized protein LOC100262872 [Vitis vinifera]
rt_contig_est_10699	152	C	T	0/0	1/1	5 UTR	-	gi|225430388|ref|XP_002285361.1|	PREDICTED: uncharacterized protein LOC100262872 [Vitis vinifera]
rt_contig_est_10699	311	C	T	1/1	0/0	5 UTR	-	gi|225430388|ref|XP_002285361.1|	PREDICTED: uncharacterized protein LOC100262872 [Vitis vinifera]
rt_contig_est_107	745	G	C	0/1	0/0	NSC	Gca/Cca|A185P	gi|255547874|ref|XP_002514994.1|	conserved hypothetical protein [Ricinus communis]
rt_contig_est_107	110	G	T	0/0	0/1	START_GAINED	-	gi|255547874|ref|XP_002514994.1|	conserved hypothetical protein [Ricinus communis]
rt_contig_est_107	600	G	A	0/1	0/0	SC	gtG/gtA|V136	gi|255547874|ref|XP_002514994.1|	conserved hypothetical protein [Ricinus communis]
rt_contig_est_1070	976	C	T	0/0	1/1	SC	tgC/tgT|C243	gi|224132414|ref|XP_002328263.1|	predicted protein [Populus trichocarpa]
rt_contig_est_10706	1092	A	C	0/1	0/1	NSC	Aat/Cat|N226H	gi|224134280|ref|XP_002321781.1|	predicted protein [Populus trichocarpa]
rt_contig_est_10706	1370	G	A	0/1	0/1	SC	gaG/gaA|E318	gi|224134280|ref|XP_002321781.1|	predicted protein [Populus trichocarpa]
rt_contig_est_10706	1316	T	A	0/1	0/1	SC	gcT/gcA|A300	gi|224134280|ref|XP_002321781.1|	predicted protein [Populus trichocarpa]
rt_contig_est_10706	1478	A	T	0/0	0/1	SC	ggA/ggT|G354	gi|224134280|ref|XP_002321781.1|	predicted protein [Populus trichocarpa]
rt_contig_est_10706	1358	A	T	0/1	0/1	SC	ccA/ccT|P314	gi|224134280|ref|XP_002321781.1|	predicted protein [Populus trichocarpa]
rt_contig_est_10706	1427	C	T	0/0	0/1	SC	aaC/aaT|N337	gi|224134280|ref|XP_002321781.1|	predicted protein [Populus trichocarpa]
rt_contig_est_10706	1780	C	T	0/1	0/1	3 UTR	-	gi|224134280|ref|XP_002321781.1|	predicted protein [Populus trichocarpa]
rt_contig_est_10709	203	T	C	0/1	0/1	SC	tcT/tcC|S11	gi|255553795|ref|XP_002517938.1|	conserved hypothetical protein [Ricinus communis]
rt_contig_est_10709	182	A	G	0/1	0/1	SC	gtA/gtG|V4	gi|255553795|ref|XP_002517938.1|	conserved hypothetical protein [Ricinus communis]
rt_contig_est_10709	194	C	T	0/1	0/1	SC	tgC/tgT|C8	gi|255553795|ref|XP_002517938.1|	conserved hypothetical protein [Ricinus communis]
rt_contig_est_10709	131	G	A	0/1	0/1	5 UTR	-	gi|255553795|ref|XP_002517938.1|	conserved hypothetical protein [Ricinus communis]
rt_contig_est_10710	1095	G	T	0/1	0/1	NSC	cGc/cTc|R326L	gi|255579214|ref|XP_002530453.1|	pentatricopeptide repeat-containing protein, putative [Ricinus communis]
rt_contig_est_10710	1162	G	T	0/1	0/1	NSC	aaG/aaT|K348N	gi|255579214|ref|XP_002530453.1|	pentatricopeptide repeat-containing protein, putative [Ricinus communis]
rt_contig_est_10710	442	A	G	0/1	0/0	SC	ctA/ctG|L108	gi|255579214|ref|XP_002530453.1|	pentatricopeptide repeat-containing protein, putative [Ricinus communis]
rt_contig_est_10710	919	C	T	1/1	0/1	SC	taC/taT|Y267	gi|255579214|ref|XP_002530453.1|	pentatricopeptide repeat-containing protein, putative [Ricinus communis]
rt_contig_est_10710	1746	T	C	0/1	0/0	3 UTR	-	gi|255579214|ref|XP_002530453.1|	pentatricopeptide repeat-containing protein, putative [Ricinus communis]
rt_contig_est_10710	1945	A	T	1/1	0/1	3 UTR	-	gi|255579214|ref|XP_002530453.1|	pentatricopeptide repeat-containing protein, putative [Ricinus communis]
rt_contig_est_10710	1791	C	T	0/1	1/1	3 UTR	-	gi|255579214|ref|XP_002530453.1|	pentatricopeptide repeat-containing protein, putative [Ricinus communis]
rt_contig_est_10710	1965	C	T	1/1	0/1	3 UTR	-	gi|255579214|ref|XP_002530453.1|	pentatricopeptide repeat-containing protein, putative [Ricinus communis]
rt_contig_est_10711	1171	A	T	0/1	1/1	SC	acT/acA|T20	gi|374671177|gb|AEZ56254.1|	acyl-CoA:diacylglycerol acyltransferase 2 [Jatropha curcas]
rt_contig_est_10711	1042	C	T	0/1	1/1	SC	aaG/aaA|K63	gi|374671177|gb|AEZ56254.1|	acyl-CoA:diacylglycerol acyltransferase 2 [Jatropha curcas]
rt_contig_est_10711	1234	T	C	0/1	0/0	5 UTR	-	gi|374671177|gb|AEZ56254.1|	acyl-CoA:diacylglycerol acyltransferase 2 [Jatropha curcas]
rt_contig_est_10715	1085	T	A	0/1	0/0	NSC	caA/caT|Q42H	gi|255549528|ref|XP_002515816.1|	conserved hypothetical protein [Ricinus communis]
rt_contig_est_10715	980	G	A	0/1	0/0	SC	acC/acT|T77	gi|255549528|ref|XP_002515816.1|	conserved hypothetical protein [Ricinus communis]
rt_contig_est_10717	1465	T	C	0/0	0/1	NSC	aTg/aCg|M461T	gi|255552654|ref|XP_002517370.1|	DNA-repair protein UVH3, putative [Ricinus communis]
rt_contig_est_10717	1522	C	G	0/0	0/1	NSC	tCc/tGc|S480C	gi|255552654|ref|XP_002517370.1|	DNA-repair protein UVH3, putative [Ricinus communis]
rt_contig_est_10723	536	G	A	0/1	1/1	NSC	Gct/Act|A179T	gi|225428078|ref|XP_002278026.1|	PREDICTED: uncharacterized protein LOC100265837 [Vitis vinifera]
rt_contig_est_10727	1100	G	T	0/0	0/1	NSC	caG/caT|Q366H	gi|359479852|ref|XP_002271044.2|	PREDICTED: uncharacterized protein LOC100247717 [Vitis vinifera]
rt_contig_est_10727	1526	G	A	0/1	0/1	SC	tcG/tcA|S508	gi|359479852|ref|XP_002271044.2|	PREDICTED: uncharacterized protein LOC100247717 [Vitis vinifera]
rt_contig_est_10727	1556	G	A	0/1	1/1	SC	tcG/tcA|S518	gi|359479852|ref|XP_002271044.2|	PREDICTED: uncharacterized protein LOC100247717 [Vitis vinifera]
rt_contig_est_10727	1454	T	C	0/1	0/1	SC	gcT/gcC|A484	gi|359479852|ref|XP_002271044.2|	PREDICTED: uncharacterized protein LOC100247717 [Vitis vinifera]
rt_contig_est_10727	842	T	G	0/0	0/1	SC	gcT/gcG|A280	gi|359479852|ref|XP_002271044.2|	PREDICTED: uncharacterized protein LOC100247717 [Vitis vinifera]
rt_contig_est_10727	1748	T	C	0/1	0/0	3 UTR	-	gi|359479852|ref|XP_002271044.2|	PREDICTED: uncharacterized protein LOC100247717 [Vitis vinifera]
rt_contig_est_10728	267	A	C	0/0	0/1	NSC	cAg/cCg|Q29P	gi|255552422|ref|XP_002517255.1|	conserved hypothetical protein [Ricinus communis]
rt_contig_est_10728	542	G	C	0/0	0/1	NSC	Gag/Cag|E121Q	gi|255552422|ref|XP_002517255.1|	conserved hypothetical protein [Ricinus communis]
rt_contig_est_10728	261	T	C	0/0	0/1	NSC	aTa/aCa|I27T	gi|255552422|ref|XP_002517255.1|	conserved hypothetical protein [Ricinus communis]
rt_contig_est_10728	891	A	G	0/0	0/1	NSC	gAg/gGg|E237G	gi|255552422|ref|XP_002517255.1|	conserved hypothetical protein [Ricinus communis]
rt_contig_est_10728	272	C	T	0/0	0/1	NSC	Cca/Tca|P31S	gi|255552422|ref|XP_002517255.1|	conserved hypothetical protein [Ricinus communis]
rt_contig_est_10728	230	G	T	0/1	0/0	NSC	Gta/Tta|V17L	gi|255552422|ref|XP_002517255.1|	conserved hypothetical protein [Ricinus communis]
rt_contig_est_10728	466	G	A	0/0	0/1	SC	aaG/aaA|K95	gi|255552422|ref|XP_002517255.1|	conserved hypothetical protein [Ricinus communis]
rt_contig_est_10728	394	G	C	0/0	0/1	SC	ctG/ctC|L71	gi|255552422|ref|XP_002517255.1|	conserved hypothetical protein [Ricinus communis]
rt_contig_est_10729	934	C	T	0/1	0/0	NSC	cGt/cAt|R281H	gi|224102165|ref|XP_002312574.1|	predicted protein [Populus trichocarpa]
rt_contig_est_10729	433	C	A	0/1	0/0	3 UTR	-	gi|224102165|ref|XP_002312574.1|	predicted protein [Populus trichocarpa]
rt_contig_est_10729	444	C	T	0/1	0/0	3 UTR	-	gi|224102165|ref|XP_002312574.1|	predicted protein [Populus trichocarpa]
rt_contig_est_1073	883	C	T	0/1	0/1	SC	gaC/gaT|D216	gi|255567047|ref|XP_002524506.1|	grr1, plant, putative [Ricinus communis]
rt_contig_est_10730	269	C	A	0/1	0/0	NSC	caC/caA|H4Q	gi|224070805|ref|XP_002303243.1|	predicted protein [Populus trichocarpa]
rt_contig_est_10730	392	C	A	0/1	0/0	SC	gcC/gcA|A45	gi|224070805|ref|XP_002303243.1|	predicted protein [Populus trichocarpa]
rt_contig_est_10730	584	C	T	1/1	0/0	SC	gtC/gtT|V109	gi|224070805|ref|XP_002303243.1|	predicted protein [Populus trichocarpa]
rt_contig_est_10732	1209	T	A	0/1	0/1	NSC	agA/agT|R173S	gi|255552348|ref|XP_002517218.1|	conserved hypothetical protein [Ricinus communis]
rt_contig_est_10732	1159	T	C	0/1	0/1	NSC	cAa/cGa|Q190R	gi|255552348|ref|XP_002517218.1|	conserved hypothetical protein [Ricinus communis]
rt_contig_est_10732	1152	T	C	0/0	0/1	SC	caA/caG|Q192	gi|255552348|ref|XP_002517218.1|	conserved hypothetical protein [Ricinus communis]
rt_contig_est_10733	370	A	G	0/0	0/1	START_GAINED	-	gi|255583354|ref|XP_002532438.1|	transcription factor, putative [Ricinus communis]
rt_contig_est_10733	562	C	A	0/0	0/1	5 UTR	-	gi|255583354|ref|XP_002532438.1|	transcription factor, putative [Ricinus communis]
rt_contig_est_10737	258	G	C	0/0	0/1	NSC	tGc/tCc|C20S	gi|224089018|ref|XP_002308603.1|	predicted protein [Populus trichocarpa]
rt_contig_est_10737	702	C	T	0/0	0/1	NSC	gCa/gTa|A168V	gi|224089018|ref|XP_002308603.1|	predicted protein [Populus trichocarpa]
rt_contig_est_10737	191	G	C	0/1	0/0	START_GAINED	-	gi|224089018|ref|XP_002308603.1|	predicted protein [Populus trichocarpa]
rt_contig_est_10737	742	A	G	0/0	0/1	SC	ccA/ccG|P181	gi|224089018|ref|XP_002308603.1|	predicted protein [Populus trichocarpa]
rt_contig_est_10737	990	G	A	0/1	0/0	3 UTR	-	gi|224089018|ref|XP_002308603.1|	predicted protein [Populus trichocarpa]
rt_contig_est_10737	1008	A	T	0/0	0/1	3 UTR	-	gi|224089018|ref|XP_002308603.1|	predicted protein [Populus trichocarpa]
rt_contig_est_10741	1267	T	C	0/0	0/1	NSC	gTt/gCt|V422A	gi|224136626|ref|XP_002322376.1|	predicted protein [Populus trichocarpa]
rt_contig_est_10741	499	C	G	1/1	0/1	NSC	aCt/aGt|T166S	gi|224136626|ref|XP_002322376.1|	predicted protein [Populus trichocarpa]
rt_contig_est_10741	985	C	T	0/1	0/1	NSC	aCg/aTg|T328M	gi|224136626|ref|XP_002322376.1|	predicted protein [Populus trichocarpa]
rt_contig_est_10741	1170	G	T	0/1	0/1	NSC	Gct/Tct|A390S	gi|224136626|ref|XP_002322376.1|	predicted protein [Populus trichocarpa]
rt_contig_est_10741	350	A	G	0/1	0/1	SC	aaA/aaG|K116	gi|224136626|ref|XP_002322376.1|	predicted protein [Populus trichocarpa]
rt_contig_est_10741	365	C	T	0/0	0/1	SC	gaC/gaT|D121	gi|224136626|ref|XP_002322376.1|	predicted protein [Populus trichocarpa]
rt_contig_est_10741	1148	C	T	0/1	0/1	SC	taC/taT|Y382	gi|224136626|ref|XP_002322376.1|	predicted protein [Populus trichocarpa]
rt_contig_est_10741	1434	G	A	0/1	0/1	3 UTR	-	gi|224136626|ref|XP_002322376.1|	predicted protein [Populus trichocarpa]
rt_contig_est_10741	1422	A	C	0/1	0/1	3 UTR	-	gi|224136626|ref|XP_002322376.1|	predicted protein [Populus trichocarpa]
rt_contig_est_10741	1503	C	T	0/1	0/1	3 UTR	-	gi|224136626|ref|XP_002322376.1|	predicted protein [Populus trichocarpa]
rt_contig_est_10741	1507	C	T	0/1	0/1	3 UTR	-	gi|224136626|ref|XP_002322376.1|	predicted protein [Populus trichocarpa]
rt_contig_est_10741	1521	C	T	0/1	0/1	3 UTR	-	gi|224136626|ref|XP_002322376.1|	predicted protein [Populus trichocarpa]
rt_contig_est_10742	1830	G	A	0/0	0/1	NSC	Gat/Aat|D530N	gi|224115922|ref|XP_002317160.1|	predicted protein [Populus trichocarpa]
rt_contig_est_10742	880	G	C	0/0	0/1	NSC	aGt/aCt|S213T	gi|224115922|ref|XP_002317160.1|	predicted protein [Populus trichocarpa]
rt_contig_est_10742	1433	C	T	0/0	0/1	SC	aaC/aaT|N397	gi|224115922|ref|XP_002317160.1|	predicted protein [Populus trichocarpa]
rt_contig_est_10742	1898	C	T	0/0	0/1	SC	gaC/gaT|D552	gi|224115922|ref|XP_002317160.1|	predicted protein [Populus trichocarpa]
rt_contig_est_10742	476	G	T	0/0	0/1	SC	tcG/tcT|S78	gi|224115922|ref|XP_002317160.1|	predicted protein [Populus trichocarpa]
rt_contig_est_10742	2032	G	A	0/1	0/0	3 UTR	-	gi|224115922|ref|XP_002317160.1|	predicted protein [Populus trichocarpa]
rt_contig_est_10742	206	A	G	0/0	0/1	5 UTR	-	gi|224115922|ref|XP_002317160.1|	predicted protein [Populus trichocarpa]
rt_contig_est_10743	227	C	T	0/1	1/1	-	-	gi|255537259|ref|XP_002509696.1|	DNA-directed RNA polymerase, putative [Ricinus communis]
rt_contig_est_10744	2500	A	T	0/0	0/1	NSC	tTt/tAt|F298Y	gi|224053985|ref|XP_002298071.1|	RNA polymerase IV subunit [Populus trichocarpa]
rt_contig_est_10744	1550	C	T	0/1	1/1	NSC	Gta/Ata|V615I	gi|224053985|ref|XP_002298071.1|	RNA polymerase IV subunit [Populus trichocarpa]
rt_contig_est_10744	1532	G	T	0/0	0/1	NSC	Cat/Aat|H621N	gi|224053985|ref|XP_002298071.1|	RNA polymerase IV subunit [Populus trichocarpa]
rt_contig_est_10744	1482	A	G	0/0	1/1	SC	gaT/gaC|D637	gi|224053985|ref|XP_002298071.1|	RNA polymerase IV subunit [Populus trichocarpa]
rt_contig_est_10744	2343	A	T	0/0	1/1	SC	atT/atA|I350	gi|224053985|ref|XP_002298071.1|	RNA polymerase IV subunit [Populus trichocarpa]
rt_contig_est_10746	141	T	C	1/1	0/0	NSC	cTa/cCa|L31P	gi|242051591|ref|XP_002454941.1|	hypothetical protein SORBIDRAFT_03g001780 [Sorghum bicolor]
rt_contig_est_10746	456	C	A	1/1	0/1	3 UTR	-	gi|242051591|ref|XP_002454941.1|	hypothetical protein SORBIDRAFT_03g001780 [Sorghum bicolor]
rt_contig_est_10746	801	G	A	1/1	0/0	3 UTR	-	gi|242051591|ref|XP_002454941.1|	hypothetical protein SORBIDRAFT_03g001780 [Sorghum bicolor]
rt_contig_est_10746	643	A	C	1/1	0/0	3 UTR	-	gi|242051591|ref|XP_002454941.1|	hypothetical protein SORBIDRAFT_03g001780 [Sorghum bicolor]
rt_contig_est_10746	705	G	C	1/1	0/0	3 UTR	-	gi|242051591|ref|XP_002454941.1|	hypothetical protein SORBIDRAFT_03g001780 [Sorghum bicolor]
rt_contig_est_10746	641	T	C	1/1	0/0	3 UTR	-	gi|242051591|ref|XP_002454941.1|	hypothetical protein SORBIDRAFT_03g001780 [Sorghum bicolor]
rt_contig_est_10746	626	A	T	1/1	0/0	3 UTR	-	gi|242051591|ref|XP_002454941.1|	hypothetical protein SORBIDRAFT_03g001780 [Sorghum bicolor]
rt_contig_est_10746	855	A	T	1/1	0/0	3 UTR	-	gi|242051591|ref|XP_002454941.1|	hypothetical protein SORBIDRAFT_03g001780 [Sorghum bicolor]
rt_contig_est_10746	460	A	T	1/1	0/1	3 UTR	-	gi|242051591|ref|XP_002454941.1|	hypothetical protein SORBIDRAFT_03g001780 [Sorghum bicolor]
rt_contig_est_10746	345	C	T	1/1	0/1	3 UTR	-	gi|242051591|ref|XP_002454941.1|	hypothetical protein SORBIDRAFT_03g001780 [Sorghum bicolor]
rt_contig_est_10746	305	G	T	1/1	0/0	3 UTR	-	gi|242051591|ref|XP_002454941.1|	hypothetical protein SORBIDRAFT_03g001780 [Sorghum bicolor]
rt_contig_est_10747	777	A	G	0/0	0/1	NSC	Aag/Gag|K155E	gi|255570779|ref|XP_002526342.1|	ATP synthase D chain, mitochondrial, putative [Ricinus communis]
rt_contig_est_10747	1060	T	C	1/1	0/1	3 UTR	-	gi|255570779|ref|XP_002526342.1|	ATP synthase D chain, mitochondrial, putative [Ricinus communis]
rt_contig_est_10747	944	A	G	1/1	0/1	3 UTR	-	gi|255570779|ref|XP_002526342.1|	ATP synthase D chain, mitochondrial, putative [Ricinus communis]
rt_contig_est_10747	829	A	T	0/0	0/1	3 UTR	-	gi|255570779|ref|XP_002526342.1|	ATP synthase D chain, mitochondrial, putative [Ricinus communis]
rt_contig_est_10747	1019	C	T	1/1	0/1	3 UTR	-	gi|255570779|ref|XP_002526342.1|	ATP synthase D chain, mitochondrial, putative [Ricinus communis]
rt_contig_est_10747	906	G	T	0/0	0/1	3 UTR	-	gi|255570779|ref|XP_002526342.1|	ATP synthase D chain, mitochondrial, putative [Ricinus communis]
rt_contig_est_10751	523	C	A	0/1	1/1	NSC	tCt/tAt|S174Y	gi|255580423|ref|XP_002531038.1|	hypothetical protein RCOM_0755060 [Ricinus communis]
rt_contig_est_10751	564	A	C	0/1	1/1	NSC	Att/Ctt|I188L	gi|255580423|ref|XP_002531038.1|	hypothetical protein RCOM_0755060 [Ricinus communis]
rt_contig_est_10751	1060	G	C	0/1	1/1	NSC	gGg/gCg|G353A	gi|255580423|ref|XP_002531038.1|	hypothetical protein RCOM_0755060 [Ricinus communis]
rt_contig_est_10751	996	A	G	0/1	1/1	NSC	Act/Gct|T332A	gi|255580423|ref|XP_002531038.1|	hypothetical protein RCOM_0755060 [Ricinus communis]
rt_contig_est_10751	1140	G	T	1/1	0/0	NSC	Gat/Tat|D380Y	gi|255580423|ref|XP_002531038.1|	hypothetical protein RCOM_0755060 [Ricinus communis]
rt_contig_est_10751	527	T	C	0/1	1/1	SC	cgT/cgC|R175	gi|255580423|ref|XP_002531038.1|	hypothetical protein RCOM_0755060 [Ricinus communis]
rt_contig_est_10752	1236	T	C	0/1	0/0	NSC	Agg/Ggg|R439G	gi|356556778|ref|XP_003546699.1|	PREDICTED: retinoblastoma-related protein 1-like [Glycine max]
rt_contig_est_10752	1935	A	G	0/0	0/1	NSC	Tgg/Cgg|W206R	gi|356556778|ref|XP_003546699.1|	PREDICTED: retinoblastoma-related protein 1-like [Glycine max]
rt_contig_est_10752	2025	A	G	0/1	0/1	NSC	Ttc/Ctc|F176L	gi|356556778|ref|XP_003546699.1|	PREDICTED: retinoblastoma-related protein 1-like [Glycine max]
rt_contig_est_10752	1445	G	T	0/1	0/1	NSC	gCa/gAa|A369E	gi|356556778|ref|XP_003546699.1|	PREDICTED: retinoblastoma-related protein 1-like [Glycine max]
rt_contig_est_10752	583	G	A	0/1	0/0	3 UTR	-	gi|356556778|ref|XP_003546699.1|	PREDICTED: retinoblastoma-related protein 1-like [Glycine max]
rt_contig_est_10752	2843	A	G	0/1	0/1	5 UTR	-	gi|356556778|ref|XP_003546699.1|	PREDICTED: retinoblastoma-related protein 1-like [Glycine max]
rt_contig_est_10752	2817	C	T	0/1	0/1	5 UTR	-	gi|356556778|ref|XP_003546699.1|	PREDICTED: retinoblastoma-related protein 1-like [Glycine max]
rt_contig_est_10753	484	A	G	0/0	1/1	NSC	Att/Gtt|I117V	gi|255572096|ref|XP_002526988.1|	acyl-CoA thioesterase, putative [Ricinus communis]
rt_contig_est_10753	681	G	A	0/1	0/0	SC	ctG/ctA|L182	gi|255572096|ref|XP_002526988.1|	acyl-CoA thioesterase, putative [Ricinus communis]
rt_contig_est_10755	645	T	C	0/1	1/1	SC	acT/acC|T162	gi|224058912|ref|XP_002299650.1|	predicted protein [Populus trichocarpa]
rt_contig_est_10758	291	G	A	0/0	1/1	3 UTR	-	gi|224099853|ref|XP_002311645.1|	predicted protein [Populus trichocarpa]
rt_contig_est_10758	145	A	C	0/0	1/1	3 UTR	-	gi|224099853|ref|XP_002311645.1|	predicted protein [Populus trichocarpa]
rt_contig_est_10758	535	A	T	0/1	1/1	3 UTR	-	gi|224099853|ref|XP_002311645.1|	predicted protein [Populus trichocarpa]
rt_contig_est_10758	247	G	T	0/0	1/1	3 UTR	-	gi|224099853|ref|XP_002311645.1|	predicted protein [Populus trichocarpa]
rt_contig_est_10760	429	G	A	0/1	0/1	-	-	-	-
rt_contig_est_10760	366	G	A	0/1	1/1	-	-	-	-
rt_contig_est_10760	400	T	C	0/1	0/1	-	-	-	-
rt_contig_est_10760	191	T	C	0/1	0/1	-	-	-	-
rt_contig_est_10760	256	T	C	0/1	0/1	-	-	-	-
rt_contig_est_10761	553	C	G	1/1	0/0	NSC	aGa/aCa|R80T	gi|255543537|ref|XP_002512831.1|	n-acetyltransferase mak3, putative [Ricinus communis]
rt_contig_est_10763	1848	G	T	0/1	0/1	NSC	Cca/Aca|P53T	gi|147819451|emb|CAN74286.1|	hypothetical protein VITISV_036410 [Vitis vinifera]
rt_contig_est_10764	1674	G	A	0/0	0/1	NSC	tCc/tTc|S120F	gi|255581813|ref|XP_002531707.1|	beta-hexosaminidase, putative [Ricinus communis]
rt_contig_est_10764	824	G	A	0/0	0/1	SC	atC/atT|I403	gi|255581813|ref|XP_002531707.1|	beta-hexosaminidase, putative [Ricinus communis]
rt_contig_est_10764	1151	G	A	0/1	0/1	SC	tcC/tcT|S294	gi|255581813|ref|XP_002531707.1|	beta-hexosaminidase, putative [Ricinus communis]
rt_contig_est_10764	1510	G	A	0/1	0/1	SC	Ctg/Ttg|L175	gi|255581813|ref|XP_002531707.1|	beta-hexosaminidase, putative [Ricinus communis]
rt_contig_est_10764	1481	T	C	0/1	0/1	SC	gtA/gtG|V184	gi|255581813|ref|XP_002531707.1|	beta-hexosaminidase, putative [Ricinus communis]
rt_contig_est_10764	989	A	G	0/1	0/1	SC	tcT/tcC|S348	gi|255581813|ref|XP_002531707.1|	beta-hexosaminidase, putative [Ricinus communis]
rt_contig_est_10764	1556	A	T	0/0	0/1	SC	ggT/ggA|G159	gi|255581813|ref|XP_002531707.1|	beta-hexosaminidase, putative [Ricinus communis]
rt_contig_est_10765	1440	A	G	0/0	1/1	NSC	Aat/Gat|N383D	gi|255555693|ref|XP_002518882.1|	protein binding protein, putative [Ricinus communis]
rt_contig_est_10765	472	A	G	0/1	1/1	NSC	tAt/tGt|Y60C	gi|255555693|ref|XP_002518882.1|	protein binding protein, putative [Ricinus communis]
rt_contig_est_10765	1371	T	G	1/1	0/0	NSC	Tac/Gac|Y360D	gi|255555693|ref|XP_002518882.1|	protein binding protein, putative [Ricinus communis]
rt_contig_est_10765	1439	T	C	0/0	1/1	SC	gcT/gcC|A382	gi|255555693|ref|XP_002518882.1|	protein binding protein, putative [Ricinus communis]
rt_contig_est_10765	1413	C	T	0/0	1/1	SC	Cta/Tta|L374	gi|255555693|ref|XP_002518882.1|	protein binding protein, putative [Ricinus communis]
rt_contig_est_10765	225	C	A	0/1	0/0	5 UTR	-	gi|255555693|ref|XP_002518882.1|	protein binding protein, putative [Ricinus communis]
rt_contig_est_10765	165	G	A	0/1	0/0	5 UTR	-	gi|255555693|ref|XP_002518882.1|	protein binding protein, putative [Ricinus communis]
rt_contig_est_10765	226	G	T	0/1	0/0	5 UTR	-	gi|255555693|ref|XP_002518882.1|	protein binding protein, putative [Ricinus communis]
rt_contig_est_107651	210	A	T	1/1	0/0	-	-	-	-
rt_contig_est_10769	845	G	A	0/1	0/0	NSC	gCg/gTg|A13V	gi|224091690|ref|XP_002309329.1|	predicted protein [Populus trichocarpa]
rt_contig_est_1077	122	G	A	1/1	0/1	-	-
rt_contig_est_10781	144	C	A	0/1	0/1	-	-	-	-
rt_contig_est_107857	199	C	T	0/0	1/1	SC	Cta/Tta|L27	gi|224103687|ref|XP_002313154.1|	predicted protein [Populus trichocarpa]
rt_contig_est_10786	1199	A	G	0/1	0/1	SC	ggA/ggG|G348	gi|224074899|ref|XP_002304481.1|	predicted protein [Populus trichocarpa]
rt_contig_est_10795	351	C	A	1/1	0/1	3 UTR	-	gi|242077188|ref|XP_002448530.1|	hypothetical protein SORBIDRAFT_06g028550 [Sorghum bicolor]
rt_contig_est_10796	655	A	G	0/0	0/1	NSC	gAt/gGt|D154G	gi|255544654|ref|XP_002513388.1|	heat shock protein 70 (HSP70)-interacting protein, putative [Ricinus communis]
rt_contig_est_10799	451	G	A	0/1	1/1	-	-
rt_contig_est_10799	435	T	G	0/0	1/1	-	-
rt_contig_est_10800	316	G	A	0/0	1/1	-	-
rt_contig_est_10801	764	G	A	0/1	0/0	NSC	Gtt/Att|V69I	gi|255556772|ref|XP_002519419.1|	UDP-glucosyltransferase, putative [Ricinus communis]
rt_contig_est_10801	1197	T	C	0/1	0/0	NSC	gTa/gCa|V213A	gi|255556772|ref|XP_002519419.1|	UDP-glucosyltransferase, putative [Ricinus communis]
rt_contig_est_10801	1810	A	G	0/1	1/1	SC	caA/caG|Q417	gi|255556772|ref|XP_002519419.1|	UDP-glucosyltransferase, putative [Ricinus communis]
rt_contig_est_10802	3166	C	T	0/1	0/0	3 UTR	-	gi|224112749|ref|XP_002316281.1|	predicted protein [Populus trichocarpa]
rt_contig_est_10802	185	G	A	0/1	0/0	5 UTR	-	gi|224112749|ref|XP_002316281.1|	predicted protein [Populus trichocarpa]
rt_contig_est_10806	1220	G	A	0/1	0/0	NSC	aGa/aAa|R383K	gi|255574450|ref|XP_002528137.1|	conserved hypothetical protein [Ricinus communis]
rt_contig_est_10806	260	C	T	0/1	0/1	NSC	cCc/cTc|P63L	gi|255574450|ref|XP_002528137.1|	conserved hypothetical protein [Ricinus communis]
rt_contig_est_10806	1299	T	C	0/1	0/1	SC	ccT/ccC|P409	gi|255574450|ref|XP_002528137.1|	conserved hypothetical protein [Ricinus communis]
rt_contig_est_10806	1194	A	G	0/1	0/1	SC	gaA/gaG|E374	gi|255574450|ref|XP_002528137.1|	conserved hypothetical protein [Ricinus communis]
rt_contig_est_10806	1077	A	G	0/1	0/1	SC	caA/caG|Q335	gi|255574450|ref|XP_002528137.1|	conserved hypothetical protein [Ricinus communis]
rt_contig_est_10806	1290	A	G	0/1	0/1	SC	ggA/ggG|G406	gi|255574450|ref|XP_002528137.1|	conserved hypothetical protein [Ricinus communis]
rt_contig_est_10809	217	G	A	0/0	0/1	SC	ggC/ggT|G482	gi|255560451|ref|XP_002521240.1|	WD-repeat protein, putative [Ricinus communis]
rt_contig_est_10809	151	T	C	0/0	0/1	3 UTR	-	gi|255560451|ref|XP_002521240.1|	WD-repeat protein, putative [Ricinus communis]
rt_contig_est_10813	1030	T	A	0/1	1/1	NSC	gTa/gAa|V320E	gi|356512089|ref|XP_003524753.1|	PREDICTED: phytoene dehydrogenase, chloroplastic/chromoplastic-like [Glycine max]
rt_contig_est_10813	559	A	G	0/0	1/1	NSC	cAg/cGg|Q163R	gi|356512089|ref|XP_003524753.1|	PREDICTED: phytoene dehydrogenase, chloroplastic/chromoplastic-like [Glycine max]
rt_contig_est_10813	971	G	T	0/0	1/1	NSC	gaG/gaT|E300D	gi|356512089|ref|XP_003524753.1|	PREDICTED: phytoene dehydrogenase, chloroplastic/chromoplastic-like [Glycine max]
rt_contig_est_10813	1419	C	A	0/0	1/1	SC	Cgg/Agg|R450	gi|356512089|ref|XP_003524753.1|	PREDICTED: phytoene dehydrogenase, chloroplastic/chromoplastic-like [Glycine max]
rt_contig_est_10813	1019	A	G	0/1	1/1	SC	ttA/ttG|L316	gi|356512089|ref|XP_003524753.1|	PREDICTED: phytoene dehydrogenase, chloroplastic/chromoplastic-like [Glycine max]
rt_contig_est_10813	1037	A	G	0/1	1/1	SC	ttA/ttG|L322	gi|356512089|ref|XP_003524753.1|	PREDICTED: phytoene dehydrogenase, chloroplastic/chromoplastic-like [Glycine max]
rt_contig_est_10813	338	C	T	0/1	1/1	SC	gcC/gcT|A89	gi|356512089|ref|XP_003524753.1|	PREDICTED: phytoene dehydrogenase, chloroplastic/chromoplastic-like [Glycine max]
rt_contig_est_10814	178	G	A	0/0	1/1	3 UTR	-	gi|359484596|ref|XP_002281155.2|	PREDICTED: uncharacterized protein LOC100266187 [Vitis vinifera]
rt_contig_est_10814	208	G	A	0/0	1/1	3 UTR	-	gi|359484596|ref|XP_002281155.2|	PREDICTED: uncharacterized protein LOC100266187 [Vitis vinifera]
rt_contig_est_10814	177	A	G	0/0	1/1	3 UTR	-	gi|359484596|ref|XP_002281155.2|	PREDICTED: uncharacterized protein LOC100266187 [Vitis vinifera]
rt_contig_est_10821	666	A	G	0/0	0/1	NSC	Act/Gct|T99A	gi|224092190|ref|XP_002309501.1|	predicted protein [Populus trichocarpa]
rt_contig_est_10821	552	C	A	0/0	0/1	SC	Cgg/Agg|R61	gi|224092190|ref|XP_002309501.1|	predicted protein [Populus trichocarpa]
rt_contig_est_10821	512	C	A	0/1	0/1	SC	cgC/cgA|R47	gi|224092190|ref|XP_002309501.1|	predicted protein [Populus trichocarpa]
rt_contig_est_10821	498	A	C	0/1	0/1	SC	Agg/Cgg|R43	gi|224092190|ref|XP_002309501.1|	predicted protein [Populus trichocarpa]
rt_contig_est_10821	761	T	C	0/1	0/1	SC	acT/acC|T130	gi|224092190|ref|XP_002309501.1|	predicted protein [Populus trichocarpa]
rt_contig_est_10821	1043	A	G	0/1	0/1	SC	aaA/aaG|K224	gi|224092190|ref|XP_002309501.1|	predicted protein [Populus trichocarpa]
rt_contig_est_108230	210	C	A	1/1	0/1	NSC	tCc/tAc|S70Y	gi|224064862|ref|XP_002301588.1|	f-box family protein [Populus trichocarpa]
rt_contig_est_108230	375	T	A	1/1	0/1	NSC	gTa/gAa|V125E	gi|224064862|ref|XP_002301588.1|	f-box family protein [Populus trichocarpa]
rt_contig_est_108230	452	G	C	1/1	0/1	NSC	Gaa/Caa|E151Q	gi|224064862|ref|XP_002301588.1|	f-box family protein [Populus trichocarpa]
rt_contig_est_108230	93	T	C	1/1	0/1	NSC	gTt/gCt|V31A	gi|224064862|ref|XP_002301588.1|	f-box family protein [Populus trichocarpa]
rt_contig_est_108230	119	C	G	1/1	0/0	NSC	Cgt/Ggt|R40G	gi|224064862|ref|XP_002301588.1|	f-box family protein [Populus trichocarpa]
rt_contig_est_108230	59	T	G	1/1	0/1	NSC	Tca/Gca|S20A	gi|224064862|ref|XP_002301588.1|	f-box family protein [Populus trichocarpa]
rt_contig_est_108230	453	A	T	1/1	0/1	NSC	gAa/gTa|E151V	gi|224064862|ref|XP_002301588.1|	f-box family protein [Populus trichocarpa]
rt_contig_est_108230	177	A	T	1/1	0/1	NSC	aAt/aTt|N59I	gi|224064862|ref|XP_002301588.1|	f-box family protein [Populus trichocarpa]
rt_contig_est_108230	196	T	C	0/0	0/1	SC	ttT/ttC|F65	gi|224064862|ref|XP_002301588.1|	f-box family protein [Populus trichocarpa]
rt_contig_est_108230	362	C	T	1/1	0/1	SC	Ctg/Ttg|L121	gi|224064862|ref|XP_002301588.1|	f-box family protein [Populus trichocarpa]
rt_contig_est_10829	152	C	T	0/1	0/0	3 UTR	-	gi|225430458|ref|XP_002285487.1|	PREDICTED: UPF0480 protein At4g32130 [Vitis vinifera]
rt_contig_est_10831	733	A	G	0/1	0/1	NSC	aAt/aGt|N180S	gi|255569189|ref|XP_002525563.1|	protein with unknown function [Ricinus communis]
rt_contig_est_10831	506	T	G	0/1	0/1	SC	ccT/ccG|P104	gi|255569189|ref|XP_002525563.1|	protein with unknown function [Ricinus communis]
rt_contig_est_10834	1100	C	T	1/1	0/0	NSC	aCc/aTc|T367I	gi|255546303|ref|XP_002514211.1|	multidrug resistance protein 1, 2, putative [Ricinus communis]
rt_contig_est_10835	242	C	T	0/1	0/0	NSC	Gag/Aag|E218K	gi|297737920|emb|CBI27121.3|	unnamed protein product [Vitis vinifera]
rt_contig_est_10835	756	C	T	0/0	1/1	SC	gcG/gcA|A46	gi|297737920|emb|CBI27121.3|	unnamed protein product [Vitis vinifera]
rt_contig_est_10835	906	T	C	0/0	1/1	5 UTR	-	gi|297737920|emb|CBI27121.3|	unnamed protein product [Vitis vinifera]
rt_contig_est_10843	1110	A	G	0/1	0/1	5 UTR	-	gi|357459675|ref|XP_003600118.1|	hypothetical protein MTR_3g052330 [Medicago truncatula]
rt_contig_est_10845	118	T	C	0/1	0/0	-	-	gi|224121476|ref|XP_002330837.1|	predicted protein [Populus trichocarpa]
rt_contig_est_10849	709	G	A	0/0	0/1	5 UTR	-	gi|224121090|ref|XP_002330901.1|	predicted protein [Populus trichocarpa]
rt_contig_est_10849	807	T	A	0/0	1/1	5 UTR	-	gi|224121090|ref|XP_002330901.1|	predicted protein [Populus trichocarpa]
rt_contig_est_10853	1568	G	A	0/0	0/1	NSC	Gtt/Att|V468I	gi|255540069|ref|XP_002511099.1|	pentatricopeptide repeat-containing protein, putative [Ricinus communis]
rt_contig_est_10853	951	G	A	0/0	1/1	NSC	tGt/tAt|C262Y	gi|255540069|ref|XP_002511099.1|	pentatricopeptide repeat-containing protein, putative [Ricinus communis]
rt_contig_est_10853	854	A	G	0/0	0/1	NSC	Aat/Gat|N230D	gi|255540069|ref|XP_002511099.1|	pentatricopeptide repeat-containing protein, putative [Ricinus communis]
rt_contig_est_10853	1304	C	G	0/1	0/1	NSC	Cgg/Ggg|R380G	gi|255540069|ref|XP_002511099.1|	pentatricopeptide repeat-containing protein, putative [Ricinus communis]
rt_contig_est_10853	1754	G	T	0/1	0/0	NSC	Gca/Tca|A530S	gi|255540069|ref|XP_002511099.1|	pentatricopeptide repeat-containing protein, putative [Ricinus communis]
rt_contig_est_10855	472	T	A	0/1	1/1	NSC	Agt/Tgt|S270C	gi|224070033|ref|XP_002303105.1|	predicted protein [Populus trichocarpa]
rt_contig_est_10855	481	T	A	0/1	1/1	NSC	Act/Tct|T267S	gi|224070033|ref|XP_002303105.1|	predicted protein [Populus trichocarpa]
rt_contig_est_10855	366	T	C	0/0	1/1	NSC	gAc/gGc|D305G	gi|224070033|ref|XP_002303105.1|	predicted protein [Populus trichocarpa]
rt_contig_est_10855	978	C	T	0/1	1/1	NSC	tGt/tAt|C101Y	gi|224070033|ref|XP_002303105.1|	predicted protein [Populus trichocarpa]
rt_contig_est_10855	688	C	T	0/1	1/1	NSC	Gta/Ata|V198I	gi|224070033|ref|XP_002303105.1|	predicted protein [Populus trichocarpa]
rt_contig_est_10855	902	C	A	0/1	1/1	SC	tcG/tcT|S126	gi|224070033|ref|XP_002303105.1|	predicted protein [Populus trichocarpa]
rt_contig_est_10855	875	G	A	0/1	1/1	SC	gaC/gaT|D135	gi|224070033|ref|XP_002303105.1|	predicted protein [Populus trichocarpa]
rt_contig_est_10855	689	C	T	0/1	1/1	SC	ccG/ccA|P197	gi|224070033|ref|XP_002303105.1|	predicted protein [Populus trichocarpa]
rt_contig_est_10856	318	T	A	0/1	0/0	NSC	cTa/cAa|L73Q	gi|359480128|ref|XP_002267331.2|	PREDICTED: uncharacterized protein LOC100267131 [Vitis vinifera]
rt_contig_est_10856	2077	T	C	0/1	0/0	SC	aaT/aaC|N659	gi|359480128|ref|XP_002267331.2|	PREDICTED: uncharacterized protein LOC100267131 [Vitis vinifera]
rt_contig_est_10856	1831	A	T	0/0	0/1	SC	gtA/gtT|V577	gi|359480128|ref|XP_002267331.2|	PREDICTED: uncharacterized protein LOC100267131 [Vitis vinifera]
rt_contig_est_10856	199	C	T	0/1	0/0	SC	ttC/ttT|F33	gi|359480128|ref|XP_002267331.2|	PREDICTED: uncharacterized protein LOC100267131 [Vitis vinifera]
rt_contig_est_10856	1939	C	T	0/1	0/0	SC	ggC/ggT|G613	gi|359480128|ref|XP_002267331.2|	PREDICTED: uncharacterized protein LOC100267131 [Vitis vinifera]
rt_contig_est_10856	2032	C	T	0/1	0/0	SC	gaC/gaT|D644	gi|359480128|ref|XP_002267331.2|	PREDICTED: uncharacterized protein LOC100267131 [Vitis vinifera]
rt_contig_est_108597	367	G	C	0/0	0/1	-	-	-	-
rt_contig_est_108597	295	C	T	0/0	0/1	-	-	-	-
rt_contig_est_10860	669	G	C	0/1	0/0	NSC	Cct/Gct|P246A	gi|356576347|ref|XP_003556294.1|	PREDICTED: SEC12-like protein 1-like [Glycine max]
rt_contig_est_10860	1053	C	G	0/1	0/0	NSC	Gta/Cta|V118L	gi|356576347|ref|XP_003556294.1|	PREDICTED: SEC12-like protein 1-like [Glycine max]
rt_contig_est_10860	921	C	T	0/1	0/1	NSC	Gtt/Att|V162I	gi|356576347|ref|XP_003556294.1|	PREDICTED: SEC12-like protein 1-like [Glycine max]
rt_contig_est_10860	546	G	A	0/1	0/0	SC	Ctg/Ttg|L287	gi|356576347|ref|XP_003556294.1|	PREDICTED: SEC12-like protein 1-like [Glycine max]
rt_contig_est_10860	466	T	C	0/1	0/0	SC	gtA/gtG|V313	gi|356576347|ref|XP_003556294.1|	PREDICTED: SEC12-like protein 1-like [Glycine max]
rt_contig_est_10860	831	A	G	0/0	0/1	SC	Tta/Cta|L192	gi|356576347|ref|XP_003556294.1|	PREDICTED: SEC12-like protein 1-like [Glycine max]
rt_contig_est_10860	592	A	T	0/0	0/1	SC	gcT/gcA|A271	gi|356576347|ref|XP_003556294.1|	PREDICTED: SEC12-like protein 1-like [Glycine max]
rt_contig_est_10860	382	A	T	0/1	0/0	SC	gtT/gtA|V341	gi|356576347|ref|XP_003556294.1|	PREDICTED: SEC12-like protein 1-like [Glycine max]
rt_contig_est_10860	195	C	G	1/1	0/0	3 UTR	-	gi|356576347|ref|XP_003556294.1|	PREDICTED: SEC12-like protein 1-like [Glycine max]
rt_contig_est_10861	173	T	C	0/1	1/1	3 UTR	-	gi|225426286|ref|XP_002266998.1|	PREDICTED: RNA polymerase II transcriptional coactivator KELP-like [Vitis vinifera]
rt_contig_est_10867	126	A	C	0/0	0/1	NSC	Tgg/Ggg|W86G	gi|255569566|ref|XP_002525749.1|	receptor protein kinase, putative [Ricinus communis]
rt_contig_est_10867	347	G	T	0/1	0/1	NSC	aCc/aAc|T12N	gi|255569566|ref|XP_002525749.1|	receptor protein kinase, putative [Ricinus communis]
rt_contig_est_10867	151	G	A	0/0	0/1	SC	taC/taT|Y77	gi|255569566|ref|XP_002525749.1|	receptor protein kinase, putative [Ricinus communis]
rt_contig_est_10867	148	C	T	0/0	0/1	SC	aaG/aaA|K78	gi|255569566|ref|XP_002525749.1|	receptor protein kinase, putative [Ricinus communis]
rt_contig_est_10873	1055	T	A	1/1	0/0	NSC	Acc/Tcc|T101S	gi|225446691|ref|XP_002277494.1|	PREDICTED: pentatricopeptide repeat-containing protein At2g41080 [Vitis vinifera]
rt_contig_est_10873	242	T	C	0/0	1/1	NSC	Aac/Gac|N372D	gi|225446691|ref|XP_002277494.1|	PREDICTED: pentatricopeptide repeat-containing protein At2g41080 [Vitis vinifera]
rt_contig_est_10873	646	T	C	1/1	0/0	NSC	aAt/aGt|N237S	gi|225446691|ref|XP_002277494.1|	PREDICTED: pentatricopeptide repeat-containing protein At2g41080 [Vitis vinifera]
rt_contig_est_10873	922	C	T	0/0	1/1	NSC	gGc/gAc|G145D	gi|225446691|ref|XP_002277494.1|	PREDICTED: pentatricopeptide repeat-containing protein At2g41080 [Vitis vinifera]
rt_contig_est_10873	300	C	A	0/0	1/1	SC	gcG/gcT|A352	gi|225446691|ref|XP_002277494.1|	PREDICTED: pentatricopeptide repeat-containing protein At2g41080 [Vitis vinifera]
rt_contig_est_10873	318	G	A	0/0	1/1	SC	ttC/ttT|F346	gi|225446691|ref|XP_002277494.1|	PREDICTED: pentatricopeptide repeat-containing protein At2g41080 [Vitis vinifera]
rt_contig_est_10873	786	T	A	1/1	0/0	SC	ctA/ctT|L190	gi|225446691|ref|XP_002277494.1|	PREDICTED: pentatricopeptide repeat-containing protein At2g41080 [Vitis vinifera]
rt_contig_est_10873	672	T	C	1/1	0/0	SC	ttA/ttG|L228	gi|225446691|ref|XP_002277494.1|	PREDICTED: pentatricopeptide repeat-containing protein At2g41080 [Vitis vinifera]
rt_contig_est_10874	200	A	G	1/1	0/1	SC	gtT/gtC|V21	gi|255571200|ref|XP_002526550.1|	DUF26 domain-containing protein 2 precursor, putative [Ricinus communis]
rt_contig_est_10877	2377	G	A	1/1	0/0	NSC	Cac/Tac|H10Y	gi|224058479|ref|XP_002299528.1|	predicted protein [Populus trichocarpa]
rt_contig_est_10877	1956	A	G	0/0	0/1	NSC	aTa/aCa|I150T	gi|224058479|ref|XP_002299528.1|	predicted protein [Populus trichocarpa]
rt_contig_est_10877	1829	A	G	0/0	0/1	SC	tcT/tcC|S192	gi|224058479|ref|XP_002299528.1|	predicted protein [Populus trichocarpa]
rt_contig_est_10878	267	T	C	1/1	0/0	NSC	cAa/cGa|Q310R	gi|224101153|ref|XP_002312162.1|	predicted protein [Populus trichocarpa]
rt_contig_est_10878	170	C	T	0/1	1/1	3 UTR	-	gi|224101153|ref|XP_002312162.1|	predicted protein [Populus trichocarpa]
rt_contig_est_10881	455	T	C	0/1	0/0	NSC	aAt/aGt|N622S	gi|224101591|ref|XP_002312344.1|	predicted protein [Populus trichocarpa]
rt_contig_est_10883	834	G	A	1/1	0/0	5 UTR	-	gi|255571782|ref|XP_002526834.1|	protein with unknown function [Ricinus communis]
rt_contig_est_10883	812	A	T	1/1	0/0	5 UTR	-	gi|255571782|ref|XP_002526834.1|	protein with unknown function [Ricinus communis]
rt_contig_est_10884	661	G	A	0/0	0/1	NSC	Cct/Tct|P448S	gi|255576651|ref|XP_002529215.1|	protein phosphatase-2c, putative [Ricinus communis]
rt_contig_est_10884	1843	G	A	0/0	0/1	NSC	Cct/Tct|P54S	gi|255576651|ref|XP_002529215.1|	protein phosphatase-2c, putative [Ricinus communis]
rt_contig_est_10884	1460	A	C	0/0	0/1	SC	ctT/ctG|L181	gi|255576651|ref|XP_002529215.1|	protein phosphatase-2c, putative [Ricinus communis]
rt_contig_est_10884	1652	G	C	0/0	0/1	SC	tcC/tcG|S117	gi|255576651|ref|XP_002529215.1|	protein phosphatase-2c, putative [Ricinus communis]
rt_contig_est_10884	584	A	G	0/0	0/1	SC	acT/acC|T473	gi|255576651|ref|XP_002529215.1|	protein phosphatase-2c, putative [Ricinus communis]
rt_contig_est_10884	344	C	T	0/0	0/1	3 UTR	-	gi|255576651|ref|XP_002529215.1|	protein phosphatase-2c, putative [Ricinus communis]
rt_contig_est_10885	1463	C	G	0/1	1/1	NSC	Cat/Gat|H317D	gi|255548622|ref|XP_002515367.1|	UDP-sugar transporter, putative [Ricinus communis]
rt_contig_est_10886	267	G	A	0/0	1/1	SC	ttC/ttT|F165	gi|224139030|ref|XP_002326750.1|	predicted protein [Populus trichocarpa]
rt_contig_est_10889	161	G	T	0/0	0/1	-	-
rt_contig_est_10901	392	G	A	0/0	0/1	NSC	Ctc/Ttc|L529F	gi|297744116|emb|CBI37086.3|	unnamed protein product [Vitis vinifera]
rt_contig_est_10901	228	A	C	1/1	0/0	NSC	agT/agG|S583R	gi|297744116|emb|CBI37086.3|	unnamed protein product [Vitis vinifera]
rt_contig_est_10901	1151	A	G	1/1	0/1	NSC	Tgt/Cgt|C276R	gi|297744116|emb|CBI37086.3|	unnamed protein product [Vitis vinifera]
rt_contig_est_10901	546	A	T	1/1	0/0	SC	gtT/gtA|V477	gi|297744116|emb|CBI37086.3|	unnamed protein product [Vitis vinifera]
rt_contig_est_10903	3686	A	G	0/0	1/1	NSC	Atg/Gtg|M1159V	gi|255574700|ref|XP_002528258.1|	conserved hypothetical protein [Ricinus communis]
rt_contig_est_10908	234	C	T	0/1	0/1	NSC	Ctc/Ttc|L32F	gi|224146515|ref|XP_002326034.1|	predicted protein [Populus trichocarpa]
rt_contig_est_10908	377	C	T	0/1	1/1	SC	ctC/ctT|L79	gi|224146515|ref|XP_002326034.1|	predicted protein [Populus trichocarpa]
rt_contig_est_10909	857	A	T	0/0	0/1	SC	gtT/gtA|V536	gi|147792200|emb|CAN62034.1|	hypothetical protein VITISV_014731 [Vitis vinifera]
rt_contig_est_1091	398	C	T	0/0	0/1	SC	caC/caT|H31	gi|255573018|ref|XP_002527439.1|	DNA repair helicase rad5,16, putative [Ricinus communis]
rt_contig_est_1091	200	A	C	1/1	0/0	5 UTR	-	gi|255573018|ref|XP_002527439.1|	DNA repair helicase rad5,16, putative [Ricinus communis]
rt_contig_est_109105	138	A	C	0/0	1/1	-	-	-	-
rt_contig_est_109105	148	C	G	1/1	0/0	-	-	-	-
rt_contig_est_10912	675	T	C	0/0	1/1	SC	acA/acG|T310	gi|255557403|ref|XP_002519732.1|	O-acetyltransferase, putative [Ricinus communis]
rt_contig_est_109139	41	G	A	0/0	1/1	-	-	gi|255539929|ref|XP_002511029.1|	histone-lysine n-methyltransferase, suvh, putative [Ricinus communis]
rt_contig_est_10917	242	G	C	0/0	1/1	NSC	Gtc/Ctc|V81L	gi|255566819|ref|XP_002524393.1|	conserved hypothetical protein [Ricinus communis]
rt_contig_est_10917	261	A	T	0/0	1/1	NSC	cAg/cTg|Q87L	gi|255566819|ref|XP_002524393.1|	conserved hypothetical protein [Ricinus communis]
rt_contig_est_10917	2156	A	C	0/1	0/0	3 UTR	-	gi|255566819|ref|XP_002524393.1|	conserved hypothetical protein [Ricinus communis]
rt_contig_est_10917	1683	C	T	1/1	0/0	3 UTR	-	gi|255566819|ref|XP_002524393.1|	conserved hypothetical protein [Ricinus communis]
rt_contig_est_10919	1251	T	A	0/0	0/1	NSC	cAt/cTt|H190L	gi|224088716|ref|XP_002308518.1|	predicted protein [Populus trichocarpa]
rt_contig_est_10919	1229	G	C	0/0	0/1	SC	ccC/ccG|P197	gi|224088716|ref|XP_002308518.1|	predicted protein [Populus trichocarpa]
rt_contig_est_10920	207	A	G	1/1	0/0	3 UTR	-	gi|225453195|ref|XP_002276386.1|	PREDICTED: uncharacterized protein LOC100262118 [Vitis vinifera]
rt_contig_est_10921	762	G	C	0/0	1/1	NSC	Ccg/Gcg|P436A	gi|224075034|ref|XP_002304528.1|	predicted protein [Populus trichocarpa]
rt_contig_est_10927	293	A	C	0/1	0/1	NSC	aaA/aaC|K54N	gi|255573527|ref|XP_002527688.1|	1-aminocyclopropane-1-carboxylate deaminase, putative [Ricinus communis]
rt_contig_est_10927	234	A	G	0/1	0/0	NSC	Aca/Gca|T35A	gi|255573527|ref|XP_002527688.1|	1-aminocyclopropane-1-carboxylate deaminase, putative [Ricinus communis]
rt_contig_est_10927	233	C	G	0/1	0/0	NSC	caC/caG|H34Q	gi|255573527|ref|XP_002527688.1|	1-aminocyclopropane-1-carboxylate deaminase, putative [Ricinus communis]
rt_contig_est_10927	929	G	A	0/0	0/1	SC	acG/acA|T266	gi|255573527|ref|XP_002527688.1|	1-aminocyclopropane-1-carboxylate deaminase, putative [Ricinus communis]
rt_contig_est_10927	869	G	A	0/0	0/1	SC	caG/caA|Q246	gi|255573527|ref|XP_002527688.1|	1-aminocyclopropane-1-carboxylate deaminase, putative [Ricinus communis]
rt_contig_est_10927	1157	T	A	0/1	0/1	SC	acT/acA|T342	gi|255573527|ref|XP_002527688.1|	1-aminocyclopropane-1-carboxylate deaminase, putative [Ricinus communis]
rt_contig_est_10927	1166	T	C	0/1	0/0	SC	ggT/ggC|G345	gi|255573527|ref|XP_002527688.1|	1-aminocyclopropane-1-carboxylate deaminase, putative [Ricinus communis]
rt_contig_est_10927	1235	A	G	0/0	0/1	SC	ccA/ccG|P368	gi|255573527|ref|XP_002527688.1|	1-aminocyclopropane-1-carboxylate deaminase, putative [Ricinus communis]
rt_contig_est_10927	1055	A	G	0/0	0/1	SC	gcA/gcG|A308	gi|255573527|ref|XP_002527688.1|	1-aminocyclopropane-1-carboxylate deaminase, putative [Ricinus communis]
rt_contig_est_10927	581	A	G	0/1	0/1	SC	aaA/aaG|K150	gi|255573527|ref|XP_002527688.1|	1-aminocyclopropane-1-carboxylate deaminase, putative [Ricinus communis]
rt_contig_est_10930	1218	G	A	0/1	0/0	NSC	Ctt/Ttt|L736F	gi|255549487|ref|XP_002515796.1|	conserved hypothetical protein [Ricinus communis]
rt_contig_est_10930	1059	A	C	0/1	0/0	NSC	Ttt/Gtt|F789V	gi|255549487|ref|XP_002515796.1|	conserved hypothetical protein [Ricinus communis]
rt_contig_est_10930	530	T	C	0/0	0/1	NSC	cAa/cGa|Q965R	gi|255549487|ref|XP_002515796.1|	conserved hypothetical protein [Ricinus communis]
rt_contig_est_10930	2149	G	T	0/1	0/0	NSC	agC/agA|S425R	gi|255549487|ref|XP_002515796.1|	conserved hypothetical protein [Ricinus communis]
rt_contig_est_10932	301	A	G	0/0	1/1	SC	gtA/gtG|V57	gi|255545382|ref|XP_002513751.1|	vacuolar ATP synthase proteolipid subunit 1, 2, 3, putative [Ricinus communis]
rt_contig_est_10932	690	G	A	0/0	0/1	3 UTR	-	gi|255545382|ref|XP_002513751.1|	vacuolar ATP synthase proteolipid subunit 1, 2, 3, putative [Ricinus communis]
rt_contig_est_10932	731	G	A	0/0	1/1	3 UTR	-	gi|255545382|ref|XP_002513751.1|	vacuolar ATP synthase proteolipid subunit 1, 2, 3, putative [Ricinus communis]
rt_contig_est_10932	779	G	A	0/0	1/1	3 UTR	-	gi|255545382|ref|XP_002513751.1|	vacuolar ATP synthase proteolipid subunit 1, 2, 3, putative [Ricinus communis]
rt_contig_est_10932	794	G	C	0/0	1/1	3 UTR	-	gi|255545382|ref|XP_002513751.1|	vacuolar ATP synthase proteolipid subunit 1, 2, 3, putative [Ricinus communis]
rt_contig_est_10932	755	A	G	0/0	0/1	3 UTR	-	gi|255545382|ref|XP_002513751.1|	vacuolar ATP synthase proteolipid subunit 1, 2, 3, putative [Ricinus communis]
rt_contig_est_10932	695	A	T	0/0	0/1	3 UTR	-	gi|255545382|ref|XP_002513751.1|	vacuolar ATP synthase proteolipid subunit 1, 2, 3, putative [Ricinus communis]
rt_contig_est_10932	642	G	T	0/0	0/1	3 UTR	-	gi|255545382|ref|XP_002513751.1|	vacuolar ATP synthase proteolipid subunit 1, 2, 3, putative [Ricinus communis]
rt_contig_est_10933	1036	C	T	0/0	0/1	SC	caG/caA|Q61	gi|225454397|ref|XP_002279469.1|	PREDICTED: UDP-galactose:fucoside alpha-3-galactosyltransferase [Vitis vinifera]
rt_contig_est_10934	112	A	G	0/0	1/1	-	-	-	-
rt_contig_est_10936	1087	G	A	0/0	0/1	SC	ccC/ccT|P52	gi|224114045|ref|XP_002316652.1|	predicted protein [Populus trichocarpa]
rt_contig_est_10938	116	G	T	0/1	0/0	5 UTR	-	gi|224086271|ref|XP_002307838.1|	predicted protein [Populus trichocarpa]
rt_contig_est_10944	857	A	T	0/0	1/1	NSC	Ata/Tta|I168L	gi|224064778|ref|XP_002301558.1|	predicted protein [Populus trichocarpa]
rt_contig_est_10944	544	T	C	0/0	1/1	SC	tcT/tcC|S63	gi|224064778|ref|XP_002301558.1|	predicted protein [Populus trichocarpa]
rt_contig_est_10944	1516	T	C	0/0	1/1	SC	ttT/ttC|F387	gi|224064778|ref|XP_002301558.1|	predicted protein [Populus trichocarpa]
rt_contig_est_10944	1366	A	G	0/0	1/1	SC	tcA/tcG|S337	gi|224064778|ref|XP_002301558.1|	predicted protein [Populus trichocarpa]
rt_contig_est_10944	835	A	T	0/0	1/1	SC	acA/acT|T160	gi|224064778|ref|XP_002301558.1|	predicted protein [Populus trichocarpa]
rt_contig_est_10944	598	C	T	0/0	1/1	SC	gcC/gcT|A81	gi|224064778|ref|XP_002301558.1|	predicted protein [Populus trichocarpa]
rt_contig_est_10944	1555	C	T	1/1	0/0	SC	caC/caT|H400	gi|224064778|ref|XP_002301558.1|	predicted protein [Populus trichocarpa]
rt_contig_est_10949	939	T	A	0/0	0/1	NSC	aTa/aAa|I131K	gi|225440672|ref|XP_002279805.1|	PREDICTED: mitochondrial inner membrane protease subunit 2 [Vitis vinifera]
rt_contig_est_10949	886	A	T	0/0	0/1	SC	ccA/ccT|P113	gi|225440672|ref|XP_002279805.1|	PREDICTED: mitochondrial inner membrane protease subunit 2 [Vitis vinifera]
rt_contig_est_10949	1144	C	T	0/1	0/1	3 UTR	-	gi|225440672|ref|XP_002279805.1|	PREDICTED: mitochondrial inner membrane protease subunit 2 [Vitis vinifera]
rt_contig_est_10955	314	A	G	0/1	1/1	NSC	aTg/aCg|M75T	gi|224056873|ref|XP_002299066.1|	predicted protein [Populus trichocarpa]
rt_contig_est_10963	172	C	T	0/1	0/0	NSC	tCg/tTg|S19L	gi|255544027|ref|XP_002513076.1|	conserved hypothetical protein [Ricinus communis]
rt_contig_est_10963	155	G	A	0/1	0/0	SC	aaG/aaA|K13	gi|255544027|ref|XP_002513076.1|	conserved hypothetical protein [Ricinus communis]
rt_contig_est_10965	679	T	C	0/0	1/1	-	-
rt_contig_est_10966	159	C	A	0/0	1/1	NSC	Cag/Aag|Q53K	gi|224062085|ref|XP_002300747.1|	predicted protein [Populus trichocarpa]
rt_contig_est_10966	449	C	A	0/1	1/1	SC	gcC/gcA|A149	gi|224062085|ref|XP_002300747.1|	predicted protein [Populus trichocarpa]
rt_contig_est_10967	2018	T	G	0/1	0/0	5 UTR	-	gi|255538078|ref|XP_002510104.1|	conserved hypothetical protein [Ricinus communis]
rt_contig_est_10968	792	G	A	0/1	0/1	3 UTR	-	gi|255547610|ref|XP_002514862.1|	Delta3,5-delta2,4-dienoyl-CoA isomerase, mitochondrial precursor, putative [Ricinus communis]
rt_contig_est_10968	901	T	A	0/1	0/1	3 UTR	-	gi|255547610|ref|XP_002514862.1|	Delta3,5-delta2,4-dienoyl-CoA isomerase, mitochondrial precursor, putative [Ricinus communis]
rt_contig_est_10968	796	A	G	0/1	0/1	3 UTR	-	gi|255547610|ref|XP_002514862.1|	Delta3,5-delta2,4-dienoyl-CoA isomerase, mitochondrial precursor, putative [Ricinus communis]
rt_contig_est_10968	1068	A	G	0/1	0/1	3 UTR	-	gi|255547610|ref|XP_002514862.1|	Delta3,5-delta2,4-dienoyl-CoA isomerase, mitochondrial precursor, putative [Ricinus communis]
rt_contig_est_10968	1077	C	T	0/1	0/1	3 UTR	-	gi|255547610|ref|XP_002514862.1|	Delta3,5-delta2,4-dienoyl-CoA isomerase, mitochondrial precursor, putative [Ricinus communis]
rt_contig_est_10976	239	G	C	0/0	0/1	NSC	Gcc/Ccc|A80P	gi|224131900|ref|XP_002321206.1|	predicted protein [Populus trichocarpa]
rt_contig_est_10976	217	G	A	0/0	1/1	SC	caG/caA|Q72	gi|224131900|ref|XP_002321206.1|	predicted protein [Populus trichocarpa]
rt_contig_est_10976	145	T	A	0/0	0/1	SC	gtT/gtA|V48	gi|224131900|ref|XP_002321206.1|	predicted protein [Populus trichocarpa]
rt_contig_est_10976	214	C	T	0/0	0/1	SC	ctC/ctT|L71	gi|224131900|ref|XP_002321206.1|	predicted protein [Populus trichocarpa]
rt_contig_est_10978	664	C	A	0/0	1/1	NSC	gCg/gAg|A189E	gi|224060568|ref|XP_002300236.1|	predicted protein [Populus trichocarpa]
rt_contig_est_10978	563	G	C	0/0	1/1	NSC	gaG/gaC|E155D	gi|224060568|ref|XP_002300236.1|	predicted protein [Populus trichocarpa]
rt_contig_est_10978	372	T	G	0/0	1/1	NSC	Tgc/Ggc|C92G	gi|224060568|ref|XP_002300236.1|	predicted protein [Populus trichocarpa]
rt_contig_est_10978	603	A	C	0/0	1/1	SC	Aga/Cga|R169	gi|224060568|ref|XP_002300236.1|	predicted protein [Populus trichocarpa]
rt_contig_est_10978	671	T	C	0/0	1/1	SC	taT/taC|Y191	gi|224060568|ref|XP_002300236.1|	predicted protein [Populus trichocarpa]
rt_contig_est_10978	356	C	T	0/0	1/1	SC	gcC/gcT|A86	gi|224060568|ref|XP_002300236.1|	predicted protein [Populus trichocarpa]
rt_contig_est_10981	534	C	T	1/1	0/0	NSC	Gac/Aac|D355N	gi|224118488|ref|XP_002317831.1|	NAC domain protein, IPR003441 [Populus trichocarpa]
rt_contig_est_10989	966	G	A	0/1	0/1	NSC	cCc/cTc|P349L	gi|255537779|ref|XP_002509956.1|	protein binding protein, putative [Ricinus communis]
rt_contig_est_10989	388	G	A	1/1	0/1	NSC	Cac/Tac|H542Y	gi|255537779|ref|XP_002509956.1|	protein binding protein, putative [Ricinus communis]
rt_contig_est_10989	303	T	A	0/0	0/1	NSC	cAa/cTa|Q570L	gi|255537779|ref|XP_002509956.1|	protein binding protein, putative [Ricinus communis]
rt_contig_est_10989	277	G	C	0/0	0/1	NSC	Cct/Gct|P579A	gi|255537779|ref|XP_002509956.1|	protein binding protein, putative [Ricinus communis]
rt_contig_est_10989	558	A	T	0/0	0/1	NSC	aTg/aAg|M485K	gi|255537779|ref|XP_002509956.1|	protein binding protein, putative [Ricinus communis]
rt_contig_est_10989	782	G	A	0/1	0/0	SC	tgC/tgT|C410	gi|255537779|ref|XP_002509956.1|	protein binding protein, putative [Ricinus communis]
rt_contig_est_10989	416	C	T	0/0	0/1	SC	tcG/tcA|S532	gi|255537779|ref|XP_002509956.1|	protein binding protein, putative [Ricinus communis]
rt_contig_est_10989	602	G	T	0/1	0/0	SC	acC/acA|T470	gi|255537779|ref|XP_002509956.1|	protein binding protein, putative [Ricinus communis]
rt_contig_est_10990	412	G	A	0/1	0/0	-	-
rt_contig_est_10990	382	T	A	0/0	1/1	-	-
rt_contig_est_10990	472	T	C	0/0	1/1	-	-
rt_contig_est_10992	1218	G	A	0/0	0/1	-	-
rt_contig_est_10993	93	A	T	1/1	0/0	3 UTR	-	gi|225425662|ref|XP_002273461.1|	PREDICTED: E3 ubiquitin-protein ligase RING1-like [Vitis vinifera]
rt_contig_est_10993	895	T	C	0/0	1/1	5 UTR	-	gi|225425662|ref|XP_002273461.1|	PREDICTED: E3 ubiquitin-protein ligase RING1-like [Vitis vinifera]
rt_contig_est_10997	261	G	A	0/1	0/0	-	-	-	-
rt_contig_est_10997	444	C	T	0/1	0/0	-	-	-	-
rt_contig_est_11003	564	C	G	0/0	0/1	NSC	Gca/Cca|A569P	gi|224137182|ref|XP_002327059.1|	predicted protein [Populus trichocarpa]
rt_contig_est_11003	1106	A	T	0/0	0/1	NSC	cTa/cAa|L388Q	gi|224137182|ref|XP_002327059.1|	predicted protein [Populus trichocarpa]
rt_contig_est_11005	1054	G	A	0/0	1/1	3 UTR	-	gi|356497476|ref|XP_003517586.1|	PREDICTED: probable carboxylesterase 2-like [Glycine max]
rt_contig_est_11005	1067	T	A	0/0	1/1	3 UTR	-	gi|356497476|ref|XP_003517586.1|	PREDICTED: probable carboxylesterase 2-like [Glycine max]
rt_contig_est_11005	1057	G	T	0/0	1/1	3 UTR	-	gi|356497476|ref|XP_003517586.1|	PREDICTED: probable carboxylesterase 2-like [Glycine max]
rt_contig_est_11007	707	C	A	0/0	0/1	NSC	Gtg/Ttg|V494L	gi|339777887|gb|AEK05781.1|	frigida [Populus balsamifera]
rt_contig_est_11008	734	G	T	0/0	0/1	NSC	Gat/Tat|D192Y	gi|224057557|ref|XP_002299266.1|	predicted protein [Populus trichocarpa]
rt_contig_est_11008	1203	C	A	1/1	0/0	3 UTR	-	gi|224057557|ref|XP_002299266.1|	predicted protein [Populus trichocarpa]
rt_contig_est_11013	2897	A	T	0/0	0/1	5 UTR	-	gi|225437589|ref|XP_002270928.1|	PREDICTED: receptor-like serine/threonine-protein kinase ALE2 [Vitis vinifera]
rt_contig_est_11017	101	A	G	0/0	1/1	-	-	-	-
rt_contig_est_11025	1331	G	A	0/1	0/1	NSC	Gcc/Acc|A353T	gi|225432264|ref|XP_002275833.1|	PREDICTED: uncharacterized protein LOC100254500 [Vitis vinifera]
rt_contig_est_11025	2619	G	A	0/1	0/1	NSC	aGg/aAg|R782K	gi|225432264|ref|XP_002275833.1|	PREDICTED: uncharacterized protein LOC100254500 [Vitis vinifera]
rt_contig_est_11025	1344	T	A	0/1	1/1	NSC	tTc/tAc|F357Y	gi|225432264|ref|XP_002275833.1|	PREDICTED: uncharacterized protein LOC100254500 [Vitis vinifera]
rt_contig_est_11025	1282	G	A	0/1	0/1	SC	gcG/gcA|A336	gi|225432264|ref|XP_002275833.1|	PREDICTED: uncharacterized protein LOC100254500 [Vitis vinifera]
rt_contig_est_11025	971	T	C	0/1	0/1	SC	Ttg/Ctg|L233	gi|225432264|ref|XP_002275833.1|	PREDICTED: uncharacterized protein LOC100254500 [Vitis vinifera]
rt_contig_est_11025	1018	A	G	0/1	0/1	SC	gaA/gaG|E248	gi|225432264|ref|XP_002275833.1|	PREDICTED: uncharacterized protein LOC100254500 [Vitis vinifera]
rt_contig_est_11025	1702	A	G	0/1	0/1	SC	gtA/gtG|V476	gi|225432264|ref|XP_002275833.1|	PREDICTED: uncharacterized protein LOC100254500 [Vitis vinifera]
rt_contig_est_11025	2950	C	A	0/1	0/1	3 UTR	-	gi|225432264|ref|XP_002275833.1|	PREDICTED: uncharacterized protein LOC100254500 [Vitis vinifera]
rt_contig_est_11025	2909	A	C	0/1	0/1	3 UTR	-	gi|225432264|ref|XP_002275833.1|	PREDICTED: uncharacterized protein LOC100254500 [Vitis vinifera]
rt_contig_est_11025	156	C	A	0/0	1/1	5 UTR	-	gi|225432264|ref|XP_002275833.1|	PREDICTED: uncharacterized protein LOC100254500 [Vitis vinifera]
rt_contig_est_11026	1815	C	T	0/0	0/1	SC	ctC/ctT|L511	gi|224075164|ref|XP_002304569.1|	predicted protein [Populus trichocarpa]
rt_contig_est_11027	198	A	T	0/0	1/1	-	-	-	-
rt_contig_est_11030	311	T	C	0/1	0/0	3 UTR	-	gi|224140038|ref|XP_002323394.1|	2-cys peroxiredoxin [Populus trichocarpa]
rt_contig_est_11032	812	A	G	0/0	1/1	SC	ttT/ttC|F106	gi|351725865|ref|NP_001237875.1|	uncharacterized protein LOC100306121 [Glycine max]
rt_contig_est_11032	1055	C	T	0/0	1/1	SC	caG/caA|Q25	gi|351725865|ref|NP_001237875.1|	uncharacterized protein LOC100306121 [Glycine max]
rt_contig_est_11032	398	A	G	0/0	1/1	3 UTR	-	gi|351725865|ref|NP_001237875.1|	uncharacterized protein LOC100306121 [Glycine max]
rt_contig_est_11032	544	G	T	0/0	1/1	3 UTR	-	gi|351725865|ref|NP_001237875.1|	uncharacterized protein LOC100306121 [Glycine max]
rt_contig_est_110368	172	T	C	0/1	0/0	-	-	-	-
rt_contig_est_110368	357	A	G	0/1	1/1	-	-	-	-
rt_contig_est_11038	397	T	A	0/1	0/0	NSC	aAc/aTc|N55I	gi|255584078|ref|XP_002532782.1|	conserved hypothetical protein [Ricinus communis]
rt_contig_est_11038	449	G	C	0/1	0/0	NSC	Caa/Gaa|Q38E	gi|255584078|ref|XP_002532782.1|	conserved hypothetical protein [Ricinus communis]
rt_contig_est_11038	542	G	T	0/0	1/1	NSC	Ctc/Atc|L7I	gi|255584078|ref|XP_002532782.1|	conserved hypothetical protein [Ricinus communis]
rt_contig_est_11038	486	C	A	0/1	0/0	SC	tcG/tcT|S25	gi|255584078|ref|XP_002532782.1|	conserved hypothetical protein [Ricinus communis]
rt_contig_est_11038	318	G	A	1/1	0/0	SC	ccC/ccT|P81	gi|255584078|ref|XP_002532782.1|	conserved hypothetical protein [Ricinus communis]
rt_contig_est_11038	477	T	C	0/1	0/0	SC	ctA/ctG|L28	gi|255584078|ref|XP_002532782.1|	conserved hypothetical protein [Ricinus communis]
rt_contig_est_11038	432	A	G	1/1	0/0	SC	ctT/ctC|L43	gi|255584078|ref|XP_002532782.1|	conserved hypothetical protein [Ricinus communis]
rt_contig_est_11038	246	C	T	0/0	1/1	SC	ttG/ttA|L105	gi|255584078|ref|XP_002532782.1|	conserved hypothetical protein [Ricinus communis]
rt_contig_est_11042	1310	A	T	0/1	0/0	3 UTR	-	gi|255555749|ref|XP_002518910.1|	cystathionine gamma-synthase, putative [Ricinus communis]
rt_contig_est_11043	1229	G	A	0/0	1/1	SC	ctC/ctT|L116	gi|224069026|ref|XP_002302882.1|	predicted protein [Populus trichocarpa]
rt_contig_est_11043	752	G	A	0/1	0/0	SC	gtC/gtT|V275	gi|224069026|ref|XP_002302882.1|	predicted protein [Populus trichocarpa]
rt_contig_est_11043	509	G	A	0/1	1/1	SC	ccC/ccT|P356	gi|224069026|ref|XP_002302882.1|	predicted protein [Populus trichocarpa]
rt_contig_est_11043	1055	C	T	0/0	1/1	SC	ttG/ttA|L174	gi|224069026|ref|XP_002302882.1|	predicted protein [Populus trichocarpa]
rt_contig_est_11045	1391	A	G	0/0	1/1	SC	gcT/gcC|A28	gi|224130012|ref|XP_002320730.1|	predicted protein [Populus trichocarpa]
rt_contig_est_11045	233	C	T	0/1	0/1	SC	gaG/gaA|E414	gi|224130012|ref|XP_002320730.1|	predicted protein [Populus trichocarpa]
rt_contig_est_11047	1895	T	C	0/0	1/1	NSC	aTt/aCt|I329T	gi|224126005|ref|XP_002319732.1|	predicted protein [Populus trichocarpa]
rt_contig_est_11051	1034	C	T	0/0	0/1	SC	ccG/ccA|P70	gi|225460050|ref|XP_002273786.1|	PREDICTED: phosphatidylinositol N-acetylglucosaminyltransferase subunit P [Vitis vinifera]
rt_contig_est_11052	94	C	A	1/1	0/1	5 UTR	-	gi|224141609|ref|XP_002324159.1|	predicted protein [Populus trichocarpa]
rt_contig_est_11056	1441	C	A	0/0	0/1	NSC	tCt/tAt|S413Y	gi|255551036|ref|XP_002516566.1|	aspartate aminotransferase, putative [Ricinus communis]
rt_contig_est_11056	1422	T	A	0/1	0/1	NSC	Tat/Aat|Y407N	gi|255551036|ref|XP_002516566.1|	aspartate aminotransferase, putative [Ricinus communis]
rt_contig_est_11056	473	G	A	0/1	1/1	SC	agG/agA|R90	gi|255551036|ref|XP_002516566.1|	aspartate aminotransferase, putative [Ricinus communis]
rt_contig_est_11056	785	A	G	0/0	0/1	SC	gcA/gcG|A194	gi|255551036|ref|XP_002516566.1|	aspartate aminotransferase, putative [Ricinus communis]
rt_contig_est_11056	749	T	G	0/1	1/1	SC	ggT/ggG|G182	gi|255551036|ref|XP_002516566.1|	aspartate aminotransferase, putative [Ricinus communis]
rt_contig_est_11056	1720	C	T	0/1	0/0	3 UTR	-	gi|255551036|ref|XP_002516566.1|	aspartate aminotransferase, putative [Ricinus communis]
rt_contig_est_11056	192	G	A	0/1	1/1	5 UTR	-	gi|255551036|ref|XP_002516566.1|	aspartate aminotransferase, putative [Ricinus communis]
rt_contig_est_11056	195	A	C	0/0	0/1	5 UTR	-	gi|255551036|ref|XP_002516566.1|	aspartate aminotransferase, putative [Ricinus communis]
rt_contig_est_11059	972	G	A	0/0	0/1	3 UTR	-	gi|317106654|dbj|BAJ53158.1|	JHL10I11.4 [Jatropha curcas]
rt_contig_est_11059	934	G	A	0/1	0/1	3 UTR	-	gi|317106654|dbj|BAJ53158.1|	JHL10I11.4 [Jatropha curcas]
rt_contig_est_11059	913	G	T	0/1	0/0	3 UTR	-	gi|317106654|dbj|BAJ53158.1|	JHL10I11.4 [Jatropha curcas]
rt_contig_est_11061	54	C	A	1/1	0/0	NSC	gCg/gAg|A18E	gi|224138024|ref|XP_002326499.1|	predicted protein [Populus trichocarpa]
rt_contig_est_11065	211	A	T	0/1	1/1	3 UTR	-	gi|224116904|ref|XP_002317423.1|	predicted protein [Populus trichocarpa]
rt_contig_est_11065	697	G	T	0/1	1/1	5 UTR	-	gi|224116904|ref|XP_002317423.1|	predicted protein [Populus trichocarpa]
rt_contig_est_11067	478	T	C	0/1	1/1	NSC	Tgc/Cgc|C24R	gi|224114627|ref|XP_002332327.1|	predicted protein [Populus trichocarpa]
rt_contig_est_11074	252	A	C	0/1	0/0	NSC	cAt/cCt|H19P	gi|224124986|ref|XP_002319474.1|	predicted protein [Populus trichocarpa]
rt_contig_est_11074	266	A	G	0/1	0/0	NSC	Aac/Gac|N24D	gi|224124986|ref|XP_002319474.1|	predicted protein [Populus trichocarpa]
rt_contig_est_11074	295	G	A	1/1	0/0	SC	caG/caA|Q33	gi|224124986|ref|XP_002319474.1|	predicted protein [Populus trichocarpa]
rt_contig_est_11074	196	A	G	0/1	1/1	5 UTR	-	gi|224124986|ref|XP_002319474.1|	predicted protein [Populus trichocarpa]
rt_contig_est_11087	1246	C	A	0/0	0/1	NSC	aaG/aaT|K169N	gi|224055111|ref|XP_002298418.1|	f-box family protein [Populus trichocarpa]
rt_contig_est_11087	1114	A	C	0/1	0/1	NSC	gaT/gaG|D213E	gi|224055111|ref|XP_002298418.1|	f-box family protein [Populus trichocarpa]
rt_contig_est_11087	998	T	C	0/1	0/1	NSC	gAt/gGt|D252G	gi|224055111|ref|XP_002298418.1|	f-box family protein [Populus trichocarpa]
rt_contig_est_11087	1170	T	C	0/1	0/1	NSC	Aag/Gag|K195E	gi|224055111|ref|XP_002298418.1|	f-box family protein [Populus trichocarpa]
rt_contig_est_11087	718	T	C	0/1	0/1	SC	acA/acG|T345	gi|224055111|ref|XP_002298418.1|	f-box family protein [Populus trichocarpa]
rt_contig_est_11087	778	T	C	0/1	1/1	SC	ccA/ccG|P325	gi|224055111|ref|XP_002298418.1|	f-box family protein [Populus trichocarpa]
rt_contig_est_11087	673	A	T	0/1	0/1	SC	gtT/gtA|V360	gi|224055111|ref|XP_002298418.1|	f-box family protein [Populus trichocarpa]
rt_contig_est_11091	1156	A	G	0/1	0/0	3 UTR	-	gi|224140647|ref|XP_002323693.1|	predicted protein [Populus trichocarpa]
rt_contig_est_11091	1200	T	G	1/1	0/0	3 UTR	-	gi|224140647|ref|XP_002323693.1|	predicted protein [Populus trichocarpa]
rt_contig_est_11091	1149	G	T	0/1	0/0	3 UTR	-	gi|224140647|ref|XP_002323693.1|	predicted protein [Populus trichocarpa]
rt_contig_est_11096	1034	G	A	0/0	0/1	NSC	aCa/aTa|T24I	gi|225451126|ref|XP_002269068.1|	PREDICTED: uncharacterized protein LOC100264088 [Vitis vinifera]
rt_contig_est_11096	939	G	C	0/0	0/1	NSC	Cta/Gta|L56V	gi|225451126|ref|XP_002269068.1|	PREDICTED: uncharacterized protein LOC100264088 [Vitis vinifera]
rt_contig_est_11096	786	A	G	0/0	0/1	NSC	Tct/Cct|S107P	gi|225451126|ref|XP_002269068.1|	PREDICTED: uncharacterized protein LOC100264088 [Vitis vinifera]
rt_contig_est_11096	742	A	T	0/0	0/1	SC	ggT/ggA|G121	gi|225451126|ref|XP_002269068.1|	PREDICTED: uncharacterized protein LOC100264088 [Vitis vinifera]
rt_contig_est_11097	1076	G	A	0/1	0/0	NSC	cGc/cAc|R282H	gi|255574857|ref|XP_002528335.1|	Vesicle transport protein SEC20, putative [Ricinus communis]
rt_contig_est_11097	418	A	C	0/1	1/1	NSC	Atc/Ctc|I63L	gi|255574857|ref|XP_002528335.1|	Vesicle transport protein SEC20, putative [Ricinus communis]
rt_contig_est_11097	531	C	G	0/1	1/1	NSC	atC/atG|I100M	gi|255574857|ref|XP_002528335.1|	Vesicle transport protein SEC20, putative [Ricinus communis]
rt_contig_est_11097	438	G	A	0/1	0/0	SC	aaG/aaA|K69	gi|255574857|ref|XP_002528335.1|	Vesicle transport protein SEC20, putative [Ricinus communis]
rt_contig_est_11097	1047	T	C	0/0	0/1	SC	gaT/gaC|D272	gi|255574857|ref|XP_002528335.1|	Vesicle transport protein SEC20, putative [Ricinus communis]
rt_contig_est_11097	825	A	G	0/1	0/1	SC	ttA/ttG|L198	gi|255574857|ref|XP_002528335.1|	Vesicle transport protein SEC20, putative [Ricinus communis]
rt_contig_est_111	893	C	A	0/1	1/1	3 UTR	-	gi|7595792|gb|AAF64451.1|AF239929_1	late-embryogenesis abundant protein [Euphorbia esula]
rt_contig_est_111	906	T	C	0/1	1/1	3 UTR	-	gi|7595792|gb|AAF64451.1|AF239929_1	late-embryogenesis abundant protein [Euphorbia esula]
rt_contig_est_11100	224	C	G	0/1	0/0	SC	gtG/gtC|V146	gi|224090797|ref|XP_002309085.1|	predicted protein [Populus trichocarpa]
rt_contig_est_11100	189	T	C	0/1	0/0	3 UTR	-	gi|224090797|ref|XP_002309085.1|	predicted protein [Populus trichocarpa]
rt_contig_est_11102	1310	A	C	0/0	0/1	NSC	Act/Cct|T326P	gi|255561293|ref|XP_002521657.1|	DNA binding protein, putative [Ricinus communis]
rt_contig_est_11102	1301	A	G	0/0	0/1	NSC	Aca/Gca|T323A	gi|255561293|ref|XP_002521657.1|	DNA binding protein, putative [Ricinus communis]
rt_contig_est_11102	1573	A	C	1/1	0/1	3 UTR	-	gi|255561293|ref|XP_002521657.1|	DNA binding protein, putative [Ricinus communis]
rt_contig_est_11102	1572	T	C	1/1	0/1	3 UTR	-	gi|255561293|ref|XP_002521657.1|	DNA binding protein, putative [Ricinus communis]
rt_contig_est_11102	1487	C	T	0/0	0/1	3 UTR	-	gi|255561293|ref|XP_002521657.1|	DNA binding protein, putative [Ricinus communis]
rt_contig_est_11107	462	G	A	0/0	1/1	3 UTR	-	gi|225433866|ref|XP_002265052.1|	PREDICTED: uncharacterized protein LOC100264652 [Vitis vinifera]
rt_contig_est_11107	729	T	A	1/1	0/0	3 UTR	-	gi|225433866|ref|XP_002265052.1|	PREDICTED: uncharacterized protein LOC100264652 [Vitis vinifera]
rt_contig_est_11107	504	A	T	1/1	0/0	3 UTR	-	gi|225433866|ref|XP_002265052.1|	PREDICTED: uncharacterized protein LOC100264652 [Vitis vinifera]
rt_contig_est_11107	532	C	T	0/1	0/0	3 UTR	-	gi|225433866|ref|XP_002265052.1|	PREDICTED: uncharacterized protein LOC100264652 [Vitis vinifera]
rt_contig_est_11107	621	C	T	0/1	0/0	3 UTR	-	gi|225433866|ref|XP_002265052.1|	PREDICTED: uncharacterized protein LOC100264652 [Vitis vinifera]
rt_contig_est_11110	820	G	A	0/1	0/1	NSC	Gtt/Att|V227I	gi|224116910|ref|XP_002331844.1|	predicted protein [Populus trichocarpa]
rt_contig_est_11110	822	T	C	0/1	0/1	SC	gtT/gtC|V227	gi|224116910|ref|XP_002331844.1|	predicted protein [Populus trichocarpa]
rt_contig_est_11115	1090	G	T	0/1	0/0	NSC	Ctg/Atg|L89M	gi|224094747|ref|XP_002310219.1|	predicted protein [Populus trichocarpa]
rt_contig_est_11118	432	C	A	0/1	0/1	NSC	Gat/Tat|D183Y	gi|359493583|ref|XP_002263666.2|	PREDICTED: peptide chain release factor 1-like [Vitis vinifera]
rt_contig_est_11118	818	G	A	0/1	0/1	NSC	aCg/aTg|T54M	gi|359493583|ref|XP_002263666.2|	PREDICTED: peptide chain release factor 1-like [Vitis vinifera]
rt_contig_est_11118	894	G	T	0/0	0/1	NSC	Cgc/Agc|R29S	gi|359493583|ref|XP_002263666.2|	PREDICTED: peptide chain release factor 1-like [Vitis vinifera]
rt_contig_est_11118	976	C	T	0/1	0/1	START_LOST	atG/atA|M1I	gi|359493583|ref|XP_002263666.2|	PREDICTED: peptide chain release factor 1-like [Vitis vinifera]
rt_contig_est_11118	901	T	C	0/0	0/1	SC	gcA/gcG|A26	gi|359493583|ref|XP_002263666.2|	PREDICTED: peptide chain release factor 1-like [Vitis vinifera]
rt_contig_est_11118	406	A	G	0/1	0/1	SC	aaT/aaC|N191	gi|359493583|ref|XP_002263666.2|	PREDICTED: peptide chain release factor 1-like [Vitis vinifera]
rt_contig_est_11121	1951	A	C	0/0	1/1	NSC	Atg/Ctg|M617L	gi|224087367|ref|XP_002308138.1|	predicted protein [Populus trichocarpa]
rt_contig_est_11121	1231	T	G	0/0	1/1	NSC	Tca/Gca|S377A	gi|224087367|ref|XP_002308138.1|	predicted protein [Populus trichocarpa]
rt_contig_est_11121	1557	T	G	0/0	0/1	SC	ctT/ctG|L485	gi|224087367|ref|XP_002308138.1|	predicted protein [Populus trichocarpa]
rt_contig_est_11126	424	G	A	0/0	1/1	-	-	gi|224099569|ref|XP_002311535.1|	rna-dependent RNA polymerase [Populus trichocarpa]
rt_contig_est_11126	394	A	G	0/0	1/1	-	-	gi|224099569|ref|XP_002311535.1|	rna-dependent RNA polymerase [Populus trichocarpa]
rt_contig_est_11131	299	G	A	0/0	0/1	NSC	cGt/cAt|R83H	gi|224126517|ref|XP_002329574.1|	predicted protein [Populus trichocarpa]
rt_contig_est_11131	510	G	C	0/0	0/1	NSC	ttG/ttC|L153F	gi|224126517|ref|XP_002329574.1|	predicted protein [Populus trichocarpa]
rt_contig_est_11131	356	A	G	0/0	0/1	NSC	aAt/aGt|N102S	gi|224126517|ref|XP_002329574.1|	predicted protein [Populus trichocarpa]
rt_contig_est_11131	627	T	A	1/1	0/1	SC	gtT/gtA|V192	gi|224126517|ref|XP_002329574.1|	predicted protein [Populus trichocarpa]
rt_contig_est_11131	600	T	C	0/0	0/1	SC	gtT/gtC|V183	gi|224126517|ref|XP_002329574.1|	predicted protein [Populus trichocarpa]
rt_contig_est_11131	333	C	T	0/0	0/1	SC	gaC/gaT|D94	gi|224126517|ref|XP_002329574.1|	predicted protein [Populus trichocarpa]
rt_contig_est_11131	868	G	A	0/0	0/1	3 UTR	-	gi|224126517|ref|XP_002329574.1|	predicted protein [Populus trichocarpa]
rt_contig_est_11131	816	A	T	0/0	0/1	3 UTR	-	gi|224126517|ref|XP_002329574.1|	predicted protein [Populus trichocarpa]
rt_contig_est_11132	400	C	T	0/1	0/1	NSC	Gga/Aga|G301R	gi|255576105|ref|XP_002528947.1|	DNA binding protein, putative [Ricinus communis]
rt_contig_est_11132	1417	C	T	0/1	1/1	5 UTR	-	gi|255576105|ref|XP_002528947.1|	DNA binding protein, putative [Ricinus communis]
rt_contig_est_11133	1546	T	G	0/1	0/0	NSC	cTa/cGa|L365R	gi|255538530|ref|XP_002510330.1|	ubiquitin-protein ligase, putative [Ricinus communis]
rt_contig_est_11135	406	G	A	1/1	0/0	-	-	-	-
rt_contig_est_11135	449	A	C	1/1	0/0	-	-	-	-
rt_contig_est_11135	399	C	T	1/1	0/0	-	-	-	-
rt_contig_est_11144	642	C	T	1/1	0/0	3 UTR	-	gi|255565826|ref|XP_002523902.1|	40S ribosomal protein S23, putative [Ricinus communis]
rt_contig_est_11148	374	A	C	1/1	0/0	SC	gcT/gcG|A157	gi|224060323|ref|XP_002300142.1|	f-box family protein [Populus trichocarpa]
rt_contig_est_11152	588	G	A	0/0	1/1	-	-	gi|224054554|ref|XP_002298318.1|	predicted protein [Populus trichocarpa]
rt_contig_est_11152	576	C	T	0/0	1/1	-	-	gi|224054554|ref|XP_002298318.1|	predicted protein [Populus trichocarpa]
rt_contig_est_11152	464	C	T	0/1	0/0	-	-	gi|224054554|ref|XP_002298318.1|	predicted protein [Populus trichocarpa]
rt_contig_est_11152	211	G	T	0/0	1/1	-	-	gi|224054554|ref|XP_002298318.1|	predicted protein [Populus trichocarpa]
rt_contig_est_11154	784	A	G	1/1	0/1	NSC	Aaa/Gaa|K218E	gi|224081610|ref|XP_002306464.1|	predicted protein [Populus trichocarpa]
rt_contig_est_11154	486	G	A	1/1	0/1	SC	gcG/gcA|A118	gi|224081610|ref|XP_002306464.1|	predicted protein [Populus trichocarpa]
rt_contig_est_11154	552	T	A	1/1	0/0	SC	atT/atA|I140	gi|224081610|ref|XP_002306464.1|	predicted protein [Populus trichocarpa]
rt_contig_est_11162	579	C	T	1/1	0/1	NSC	Cgt/Tgt|R140C	gi|224117880|ref|XP_002317691.1|	predicted protein [Populus trichocarpa]
rt_contig_est_11162	1658	C	A	0/0	0/1	SC	gcC/gcA|A499	gi|224117880|ref|XP_002317691.1|	predicted protein [Populus trichocarpa]
rt_contig_est_11162	347	G	A	0/0	0/1	SC	caG/caA|Q62	gi|224117880|ref|XP_002317691.1|	predicted protein [Populus trichocarpa]
rt_contig_est_11162	770	C	T	1/1	0/1	SC	acC/acT|T203	gi|224117880|ref|XP_002317691.1|	predicted protein [Populus trichocarpa]
rt_contig_est_11162	248	G	T	0/0	0/1	SC	acG/acT|T29	gi|224117880|ref|XP_002317691.1|	predicted protein [Populus trichocarpa]
rt_contig_est_11162	1735	A	G	0/0	0/1	3 UTR	-	gi|224117880|ref|XP_002317691.1|	predicted protein [Populus trichocarpa]
rt_contig_est_11162	1913	A	T	1/1	0/1	3 UTR	-	gi|224117880|ref|XP_002317691.1|	predicted protein [Populus trichocarpa]
rt_contig_est_11162	1784	C	T	0/0	0/1	3 UTR	-	gi|224117880|ref|XP_002317691.1|	predicted protein [Populus trichocarpa]
rt_contig_est_11165	85	C	T	0/1	0/1	3 UTR	-	gi|224138154|ref|XP_002322743.1|	predicted protein [Populus trichocarpa]
rt_contig_est_11166	425	C	G	1/1	0/1	NSC	Caa/Gaa|Q60E	gi|225444859|ref|XP_002281164.1|	PREDICTED: lycopene epsilon cyclase, chloroplastic [Vitis vinifera]
rt_contig_est_11166	313	G	T	0/1	0/1	SC	tcG/tcT|S22	gi|225444859|ref|XP_002281164.1|	PREDICTED: lycopene epsilon cyclase, chloroplastic [Vitis vinifera]
rt_contig_est_11167	271	G	A	0/1	0/1	NSC	Gaa/Aaa|E66K	gi|224120676|ref|XP_002330924.1|	predicted protein [Populus trichocarpa]
rt_contig_est_11167	230	A	T	0/1	1/1	NSC	tAt/tTt|Y52F	gi|224120676|ref|XP_002330924.1|	predicted protein [Populus trichocarpa]
rt_contig_est_11167	332	C	A	0/1	0/1	3 UTR	-	gi|224120676|ref|XP_002330924.1|	predicted protein [Populus trichocarpa]
rt_contig_est_11167	562	G	A	0/1	0/1	3 UTR	-	gi|224120676|ref|XP_002330924.1|	predicted protein [Populus trichocarpa]
rt_contig_est_11167	559	A	G	0/1	0/1	3 UTR	-	gi|224120676|ref|XP_002330924.1|	predicted protein [Populus trichocarpa]
rt_contig_est_11167	402	A	G	0/1	0/1	3 UTR	-	gi|224120676|ref|XP_002330924.1|	predicted protein [Populus trichocarpa]
rt_contig_est_11167	399	C	G	0/1	0/1	3 UTR	-	gi|224120676|ref|XP_002330924.1|	predicted protein [Populus trichocarpa]
rt_contig_est_11167	626	C	G	0/1	1/1	3 UTR	-	gi|224120676|ref|XP_002330924.1|	predicted protein [Populus trichocarpa]
rt_contig_est_11168	987	G	A	0/1	0/0	SC	atC/atT|I98	gi|224143992|ref|XP_002325149.1|	predicted protein [Populus trichocarpa]
rt_contig_est_11168	993	A	G	0/1	0/0	SC	gtT/gtC|V96	gi|224143992|ref|XP_002325149.1|	predicted protein [Populus trichocarpa]
rt_contig_est_11171	910	C	A	0/0	0/1	NSC	Ggt/Tgt|G100C	gi|255578878|ref|XP_002530293.1|	Glutamine amidotransferase subunit pdxT, putative [Ricinus communis]
rt_contig_est_11171	1228	G	A	0/1	0/0	START_GAINED	-	gi|255578878|ref|XP_002530293.1|	Glutamine amidotransferase subunit pdxT, putative [Ricinus communis]
rt_contig_est_11171	611	A	C	0/1	0/0	SC	acT/acG|T199	gi|255578878|ref|XP_002530293.1|	Glutamine amidotransferase subunit pdxT, putative [Ricinus communis]
rt_contig_est_11171	725	C	T	0/1	0/0	SC	ccG/ccA|P161	gi|255578878|ref|XP_002530293.1|	Glutamine amidotransferase subunit pdxT, putative [Ricinus communis]
rt_contig_est_11171	327	G	A	0/1	0/1	3 UTR	-	gi|255578878|ref|XP_002530293.1|	Glutamine amidotransferase subunit pdxT, putative [Ricinus communis]
rt_contig_est_11171	416	A	G	0/1	0/1	3 UTR	-	gi|255578878|ref|XP_002530293.1|	Glutamine amidotransferase subunit pdxT, putative [Ricinus communis]
rt_contig_est_11171	425	A	G	0/1	0/1	3 UTR	-	gi|255578878|ref|XP_002530293.1|	Glutamine amidotransferase subunit pdxT, putative [Ricinus communis]
rt_contig_est_11171	312	T	G	0/1	0/0	3 UTR	-	gi|255578878|ref|XP_002530293.1|	Glutamine amidotransferase subunit pdxT, putative [Ricinus communis]
rt_contig_est_11171	339	A	T	0/1	0/1	3 UTR	-	gi|255578878|ref|XP_002530293.1|	Glutamine amidotransferase subunit pdxT, putative [Ricinus communis]
rt_contig_est_11172	802	T	C	0/0	0/1	NSC	gAg/gGg|E213G	gi|255542064|ref|XP_002512096.1|	protein with unknown function [Ricinus communis]
rt_contig_est_11173	1188	T	A	0/0	0/1	NSC	Ata/Tta|I17L	gi|225454007|ref|XP_002280748.1|	PREDICTED: DNA repair protein RAD51 homolog 3 [Vitis vinifera]
rt_contig_est_11173	1107	T	C	0/1	0/1	NSC	Agc/Ggc|S44G	gi|225454007|ref|XP_002280748.1|	PREDICTED: DNA repair protein RAD51 homolog 3 [Vitis vinifera]
rt_contig_est_11173	404	A	G	0/1	0/1	NSC	aTa/aCa|I278T	gi|225454007|ref|XP_002280748.1|	PREDICTED: DNA repair protein RAD51 homolog 3 [Vitis vinifera]
rt_contig_est_11173	1128	T	G	0/1	0/1	NSC	Agt/Cgt|S37R	gi|225454007|ref|XP_002280748.1|	PREDICTED: DNA repair protein RAD51 homolog 3 [Vitis vinifera]
rt_contig_est_11173	298	A	G	0/1	0/1	SC	atT/atC|I313	gi|225454007|ref|XP_002280748.1|	PREDICTED: DNA repair protein RAD51 homolog 3 [Vitis vinifera]
rt_contig_est_11173	625	T	G	0/0	0/1	SC	acA/acC|T204	gi|225454007|ref|XP_002280748.1|	PREDICTED: DNA repair protein RAD51 homolog 3 [Vitis vinifera]
rt_contig_est_11173	412	G	T	0/1	0/0	SC	acC/acA|T275	gi|225454007|ref|XP_002280748.1|	PREDICTED: DNA repair protein RAD51 homolog 3 [Vitis vinifera]
rt_contig_est_11181	2417	G	C	0/1	1/1	NSC	tgC/tgG|C335W	gi|297745504|emb|CBI40584.3|	unnamed protein product [Vitis vinifera]
rt_contig_est_11181	700	A	G	0/1	0/0	NSC	Tct/Cct|S908P	gi|297745504|emb|CBI40584.3|	unnamed protein product [Vitis vinifera]
rt_contig_est_11181	2365	C	T	0/1	0/1	NSC	Gtc/Atc|V353I	gi|297745504|emb|CBI40584.3|	unnamed protein product [Vitis vinifera]
rt_contig_est_11181	1670	C	T	0/0	0/1	SC	ttG/ttA|L584	gi|297745504|emb|CBI40584.3|	unnamed protein product [Vitis vinifera]
rt_contig_est_11181	3401	C	T	0/1	0/1	SC	agG/agA|R7	gi|297745504|emb|CBI40584.3|	unnamed protein product [Vitis vinifera]
rt_contig_est_11181	135	G	A	0/1	0/0	3 UTR	-	gi|297745504|emb|CBI40584.3|	unnamed protein product [Vitis vinifera]
rt_contig_est_11181	127	A	G	0/1	0/0	3 UTR	-	gi|297745504|emb|CBI40584.3|	unnamed protein product [Vitis vinifera]
rt_contig_est_11181	87	C	T	0/1	0/1	3 UTR	-	gi|297745504|emb|CBI40584.3|	unnamed protein product [Vitis vinifera]
rt_contig_est_11184	2354	C	A	0/0	1/1	5 UTR	-	gi|224121972|ref|XP_002330699.1|	predicted protein [Populus trichocarpa]
rt_contig_est_11184	1530	T	C	0/1	0/0	5 UTR	-	gi|224121972|ref|XP_002330699.1|	predicted protein [Populus trichocarpa]
rt_contig_est_11184	1484	T	C	0/1	1/1	5 UTR	-	gi|224121972|ref|XP_002330699.1|	predicted protein [Populus trichocarpa]
rt_contig_est_11184	1544	A	T	0/1	1/1	5 UTR	-	gi|224121972|ref|XP_002330699.1|	predicted protein [Populus trichocarpa]
rt_contig_est_11184	2123	C	T	0/1	0/0	5 UTR	-	gi|224121972|ref|XP_002330699.1|	predicted protein [Populus trichocarpa]
rt_contig_est_11184	1600	C	T	0/1	1/1	5 UTR	-	gi|224121972|ref|XP_002330699.1|	predicted protein [Populus trichocarpa]
rt_contig_est_11184	2290	C	T	0/1	1/1	5 UTR	-	gi|224121972|ref|XP_002330699.1|	predicted protein [Populus trichocarpa]
rt_contig_est_11189	304	G	A	0/1	0/0	NSC	atG/atA|M22I	gi|255584099|ref|XP_002532792.1|	conserved hypothetical protein [Ricinus communis]
rt_contig_est_11195	777	G	A	0/0	0/1	NSC	Ggt/Agt|G221S	gi|18379088|ref|NP_563683.1|	BSD domain-containing protein [Arabidopsis thaliana]
rt_contig_est_11195	1146	A	C	0/0	0/1	NSC	Aag/Cag|K344Q	gi|18379088|ref|NP_563683.1|	BSD domain-containing protein [Arabidopsis thaliana]
rt_contig_est_11195	1153	G	C	0/0	0/1	NSC	tGg/tCg|W346S	gi|18379088|ref|NP_563683.1|	BSD domain-containing protein [Arabidopsis thaliana]
rt_contig_est_11195	750	A	G	0/0	0/1	NSC	Agt/Ggt|S212G	gi|18379088|ref|NP_563683.1|	BSD domain-containing protein [Arabidopsis thaliana]
rt_contig_est_11195	1125	T	G	0/0	0/1	NSC	Ttt/Gtt|F337V	gi|18379088|ref|NP_563683.1|	BSD domain-containing protein [Arabidopsis thaliana]
rt_contig_est_11195	1190	T	C	0/0	0/1	SC	gaT/gaC|D358	gi|18379088|ref|NP_563683.1|	BSD domain-containing protein [Arabidopsis thaliana]
rt_contig_est_11196	692	A	G	0/0	0/1	NSC	Agg/Ggg|R191G	gi|255567648|ref|XP_002524803.1|	synapse-associated protein, putative [Ricinus communis]
rt_contig_est_11196	771	A	G	1/1	0/1	NSC	aAg/aGg|K217R	gi|255567648|ref|XP_002524803.1|	synapse-associated protein, putative [Ricinus communis]
rt_contig_est_11196	261	C	G	0/0	0/1	NSC	cCt/cGt|P47R	gi|255567648|ref|XP_002524803.1|	synapse-associated protein, putative [Ricinus communis]
rt_contig_est_11196	323	A	T	0/0	0/1	NSC	Aca/Tca|T68S	gi|255567648|ref|XP_002524803.1|	synapse-associated protein, putative [Ricinus communis]
rt_contig_est_11196	270	C	T	0/1	0/1	NSC	aCt/aTt|T50I	gi|255567648|ref|XP_002524803.1|	synapse-associated protein, putative [Ricinus communis]
rt_contig_est_11197	1144	G	C	0/0	0/1	NSC	caG/caC|Q316H	gi|224075788|ref|XP_002304768.1|	predicted protein [Populus trichocarpa]
rt_contig_est_11197	1143	A	G	0/0	0/1	NSC	cAg/cGg|Q316R	gi|224075788|ref|XP_002304768.1|	predicted protein [Populus trichocarpa]
rt_contig_est_11197	2098	T	C	1/1	0/1	SC	gcT/gcC|A634	gi|224075788|ref|XP_002304768.1|	predicted protein [Populus trichocarpa]
rt_contig_est_11197	2392	A	C	0/0	0/1	3 UTR	-	gi|224075788|ref|XP_002304768.1|	predicted protein [Populus trichocarpa]
rt_contig_est_11198	970	G	A	0/1	0/0	START_GAINED	-	gi|255559969|ref|XP_002521003.1|	hypothetical protein RCOM_0992860 [Ricinus communis]
rt_contig_est_112	392	G	A	0/1	0/0	NSC	gGc/gAc|G64D	gi|255547878|ref|XP_002514996.1|	Ketoacyl-ACP Reductase (KAR) [Ricinus communis]
rt_contig_est_112	389	C	G	0/1	0/0	NSC	tCt/tGt|S63C	gi|255547878|ref|XP_002514996.1|	Ketoacyl-ACP Reductase (KAR) [Ricinus communis]
rt_contig_est_112	339	C	G	0/1	0/0	SC	ctC/ctG|L46	gi|255547878|ref|XP_002514996.1|	Ketoacyl-ACP Reductase (KAR) [Ricinus communis]
rt_contig_est_112	1379	T	C	0/0	1/1	3 UTR	-	gi|255547878|ref|XP_002514996.1|	Ketoacyl-ACP Reductase (KAR) [Ricinus communis]
rt_contig_est_112	1293	T	C	0/1	0/0	3 UTR	-	gi|255547878|ref|XP_002514996.1|	Ketoacyl-ACP Reductase (KAR) [Ricinus communis]
rt_contig_est_11200	793	T	C	0/1	0/0	SC	aaA/aaG|K217	gi|118487100|gb|ABK95380.1|	unknown [Populus trichocarpa]
rt_contig_est_11210	2574	T	G	0/0	1/1	5 UTR	-	gi|224086044|ref|XP_002307792.1|	predicted protein [Populus trichocarpa]
rt_contig_est_11215	424	G	A	0/0	1/1	3 UTR	-	gi|224069951|ref|XP_002303091.1|	predicted protein [Populus trichocarpa]
rt_contig_est_11219	1374	A	C	0/1	1/1	SC	tcA/tcC|S355	gi|224087439|ref|XP_002308167.1|	predicted protein [Populus trichocarpa]
rt_contig_est_11219	1579	G	C	0/1	1/1	3 UTR	-	gi|224087439|ref|XP_002308167.1|	predicted protein [Populus trichocarpa]
rt_contig_est_11221	157	G	A	0/1	1/1	NSC	Gtg/Atg|V27M	gi|255577428|ref|XP_002529593.1|	Serine carboxypeptidase, putative [Ricinus communis]
rt_contig_est_11221	362	A	G	0/1	1/1	NSC	cAg/cGg|Q95R	gi|255577428|ref|XP_002529593.1|	Serine carboxypeptidase, putative [Ricinus communis]
rt_contig_est_11221	1584	G	A	0/1	0/0	SC	ttG/ttA|L502	gi|255577428|ref|XP_002529593.1|	Serine carboxypeptidase, putative [Ricinus communis]
rt_contig_est_11221	468	G	A	0/1	1/1	SC	agG/agA|R130	gi|255577428|ref|XP_002529593.1|	Serine carboxypeptidase, putative [Ricinus communis]
rt_contig_est_11221	720	G	A	0/1	1/1	SC	gaG/gaA|E214	gi|255577428|ref|XP_002529593.1|	Serine carboxypeptidase, putative [Ricinus communis]
rt_contig_est_11221	1044	A	G	0/1	1/1	SC	aaA/aaG|K322	gi|255577428|ref|XP_002529593.1|	Serine carboxypeptidase, putative [Ricinus communis]
rt_contig_est_11221	1233	A	G	0/1	1/1	SC	tcA/tcG|S385	gi|255577428|ref|XP_002529593.1|	Serine carboxypeptidase, putative [Ricinus communis]
rt_contig_est_11221	1242	C	T	0/1	1/1	SC	gtC/gtT|V388	gi|255577428|ref|XP_002529593.1|	Serine carboxypeptidase, putative [Ricinus communis]
rt_contig_est_11221	1335	C	T	0/1	1/1	SC	ctC/ctT|L419	gi|255577428|ref|XP_002529593.1|	Serine carboxypeptidase, putative [Ricinus communis]
rt_contig_est_11225	3382	A	G	0/0	1/1	NSC	Att/Gtt|I1023V	gi|255573641|ref|XP_002527743.1|	5-oxoprolinase, putative [Ricinus communis]
rt_contig_est_11225	2307	A	T	0/1	0/0	NSC	gaA/gaT|E664D	gi|255573641|ref|XP_002527743.1|	5-oxoprolinase, putative [Ricinus communis]
rt_contig_est_11225	3117	A	G	0/1	1/1	SC	gtA/gtG|V934	gi|255573641|ref|XP_002527743.1|	5-oxoprolinase, putative [Ricinus communis]
rt_contig_est_11225	1164	A	T	0/1	0/0	SC	gcA/gcT|A283	gi|255573641|ref|XP_002527743.1|	5-oxoprolinase, putative [Ricinus communis]
rt_contig_est_11225	2688	C	T	0/0	1/1	SC	aaC/aaT|N791	gi|255573641|ref|XP_002527743.1|	5-oxoprolinase, putative [Ricinus communis]
rt_contig_est_11225	2406	C	T	0/1	1/1	SC	atC/atT|I697	gi|255573641|ref|XP_002527743.1|	5-oxoprolinase, putative [Ricinus communis]
rt_contig_est_11225	307	G	C	0/1	1/1	5 UTR	-	gi|255573641|ref|XP_002527743.1|	5-oxoprolinase, putative [Ricinus communis]
rt_contig_est_11230	1323	T	G	0/0	0/1	NSC	Aat/Cat|N40H	gi|224066879|ref|XP_002302259.1|	predicted protein [Populus trichocarpa]
rt_contig_est_11232	556	T	C	0/0	0/1	NSC	Agt/Ggt|S72G	gi|224066879|ref|XP_002302259.1|	predicted protein [Populus trichocarpa]
rt_contig_est_11232	455	G	C	0/0	0/1	STOP_GAINED	taC/taG|Y105*	gi|224066879|ref|XP_002302259.1|	predicted protein [Populus trichocarpa]
rt_contig_est_11238	576	C	A	0/0	0/1	-	-	-	-
rt_contig_est_11238	681	G	A	0/0	0/1	-	-	-	-
rt_contig_est_11238	434	G	A	1/1	0/1	-	-	-	-
rt_contig_est_11238	676	T	C	0/0	0/1	-	-	-	-
rt_contig_est_11238	710	T	C	0/0	0/1	-	-	-	-
rt_contig_est_11238	578	A	G	0/0	0/1	-	-	-	-
rt_contig_est_11238	264	A	G	1/1	0/1	-	-	-	-
rt_contig_est_11238	211	A	T	0/0	0/1	-	-	-	-
rt_contig_est_11238	147	C	T	0/0	0/1	-	-	-	-
rt_contig_est_11238	615	C	T	0/0	0/1	-	-	-	-
rt_contig_est_11238	335	C	T	1/1	0/1	-	-	-	-
rt_contig_est_11238	712	G	T	0/0	0/1	-	-	-	-
rt_contig_est_11239	1425	A	C	0/0	1/1	3 UTR	-	gi|224081769|ref|XP_002306488.1|	predicted protein [Populus trichocarpa]
rt_contig_est_11240	402	A	C	0/0	1/1	SC	gtT/gtG|V198	gi|224113503|ref|XP_002316513.1|	predicted protein [Populus trichocarpa]
rt_contig_est_11244	148	A	G	0/0	1/1	SC	aaA/aaG|K15	gi|297738622|emb|CBI27867.3|	unnamed protein product [Vitis vinifera]
rt_contig_est_11252	829	C	A	0/1	0/1	NSC	aaG/aaT|K105N	gi|359481792|ref|XP_002263099.2|	PREDICTED: uncharacterized protein LOC100247807 [Vitis vinifera]
rt_contig_est_11252	566	C	T	0/1	0/0	NSC	cGt/cAt|R193H	gi|359481792|ref|XP_002263099.2|	PREDICTED: uncharacterized protein LOC100247807 [Vitis vinifera]
rt_contig_est_11252	707	A	T	0/1	0/1	STOP_GAINED	tTa/tAa|L146*	gi|359481792|ref|XP_002263099.2|	PREDICTED: uncharacterized protein LOC100247807 [Vitis vinifera]
rt_contig_est_11252	391	G	A	0/1	0/1	SC	ctC/ctT|L251	gi|359481792|ref|XP_002263099.2|	PREDICTED: uncharacterized protein LOC100247807 [Vitis vinifera]
rt_contig_est_11252	708	A	G	0/1	0/1	SC	Tta/Cta|L146	gi|359481792|ref|XP_002263099.2|	PREDICTED: uncharacterized protein LOC100247807 [Vitis vinifera]
rt_contig_est_11252	296	C	A	0/1	0/1	3 UTR	-	gi|359481792|ref|XP_002263099.2|	PREDICTED: uncharacterized protein LOC100247807 [Vitis vinifera]
rt_contig_est_11252	273	A	G	0/1	0/1	3 UTR	-	gi|359481792|ref|XP_002263099.2|	PREDICTED: uncharacterized protein LOC100247807 [Vitis vinifera]
rt_contig_est_11252	1257	T	A	1/1	0/0	5 UTR	-	gi|359481792|ref|XP_002263099.2|	PREDICTED: uncharacterized protein LOC100247807 [Vitis vinifera]
rt_contig_est_11252	1243	A	T	0/1	0/0	5 UTR	-	gi|359481792|ref|XP_002263099.2|	PREDICTED: uncharacterized protein LOC100247807 [Vitis vinifera]
rt_contig_est_11257	479	T	A	0/1	0/0	SC	atA/atT|I504	gi|224057376|ref|XP_002299218.1|	GRAS family transcription factor [Populus trichocarpa]
rt_contig_est_11257	671	T	C	0/1	1/1	SC	ctA/ctG|L440	gi|224057376|ref|XP_002299218.1|	GRAS family transcription factor [Populus trichocarpa]
rt_contig_est_11259	871	G	A	0/1	0/1	SC	gaC/gaT|D131	gi|224126029|ref|XP_002319738.1|	predicted protein [Populus trichocarpa]
rt_contig_est_11259	105	C	T	0/0	0/1	3 UTR	-	gi|224126029|ref|XP_002319738.1|	predicted protein [Populus trichocarpa]
rt_contig_est_11271	391	A	T	0/0	0/1	NSC	gaA/gaT|E24D	gi|255559731|ref|XP_002520885.1|	Myosin heavy chain, embryonic smooth muscle isoform, putative [Ricinus communis]
rt_contig_est_11272	527	G	C	0/1	1/1	3 UTR	-	gi|255559731|ref|XP_002520885.1|	Myosin heavy chain, embryonic smooth muscle isoform, putative [Ricinus communis]
rt_contig_est_11272	324	C	T	0/0	0/1	3 UTR	-	gi|255559731|ref|XP_002520885.1|	Myosin heavy chain, embryonic smooth muscle isoform, putative [Ricinus communis]
rt_contig_est_11275	657	A	T	0/1	1/1	3 UTR	-	gi|79325221|ref|NP_001031695.1|	PHD finger and bromo-adjacent homology domain-containing protein [Arabidopsis thaliana]
rt_contig_est_11276	1833	A	G	0/1	0/0	3 UTR	-	gi|255583154|ref|XP_002532343.1|	LIGULELESS1 protein, putative [Ricinus communis]
rt_contig_est_11276	1861	A	G	1/1	0/1	3 UTR	-	gi|255583154|ref|XP_002532343.1|	LIGULELESS1 protein, putative [Ricinus communis]
rt_contig_est_11276	327	G	A	0/1	0/1	5 UTR	-	gi|255583154|ref|XP_002532343.1|	LIGULELESS1 protein, putative [Ricinus communis]
rt_contig_est_11276	355	T	C	0/1	0/1	5 UTR	-	gi|255583154|ref|XP_002532343.1|	LIGULELESS1 protein, putative [Ricinus communis]
rt_contig_est_11279	1206	T	C	0/0	0/1	NSC	gTg/gCg|V334A	gi|224127314|ref|XP_002329247.1|	predicted protein [Populus trichocarpa]
rt_contig_est_11279	1189	G	T	0/0	0/1	NSC	aaG/aaT|K328N	gi|224127314|ref|XP_002329247.1|	predicted protein [Populus trichocarpa]
rt_contig_est_11279	1447	G	T	0/0	0/1	NSC	caG/caT|Q414H	gi|224127314|ref|XP_002329247.1|	predicted protein [Populus trichocarpa]
rt_contig_est_11279	392	G	T	0/0	0/1	NSC	Gat/Tat|D63Y	gi|224127314|ref|XP_002329247.1|	predicted protein [Populus trichocarpa]
rt_contig_est_11279	1244	G	T	0/1	0/0	NSC	Gca/Tca|A347S	gi|224127314|ref|XP_002329247.1|	predicted protein [Populus trichocarpa]
rt_contig_est_11279	1538	C	A	0/1	0/0	SC	Cga/Aga|R445	gi|224127314|ref|XP_002329247.1|	predicted protein [Populus trichocarpa]
rt_contig_est_11279	1012	T	C	0/0	0/1	SC	ggT/ggC|G269	gi|224127314|ref|XP_002329247.1|	predicted protein [Populus trichocarpa]
rt_contig_est_11279	1645	T	C	0/1	0/0	SC	ttT/ttC|F480	gi|224127314|ref|XP_002329247.1|	predicted protein [Populus trichocarpa]
rt_contig_est_11279	328	C	G	0/0	0/1	SC	tcC/tcG|S41	gi|224127314|ref|XP_002329247.1|	predicted protein [Populus trichocarpa]
rt_contig_est_11279	1477	A	T	0/0	0/1	SC	gcA/gcT|A424	gi|224127314|ref|XP_002329247.1|	predicted protein [Populus trichocarpa]
rt_contig_est_11279	1411	C	T	0/1	0/0	SC	gtC/gtT|V402	gi|224127314|ref|XP_002329247.1|	predicted protein [Populus trichocarpa]
rt_contig_est_11281	2548	T	A	0/0	0/1	NSC	gTt/gAt|V809D	gi|255544856|ref|XP_002513489.1|	origin recognition complex subunit, putative [Ricinus communis]
rt_contig_est_11281	1387	C	T	0/0	1/1	NSC	gCc/gTc|A422V	gi|255544856|ref|XP_002513489.1|	origin recognition complex subunit, putative [Ricinus communis]
rt_contig_est_11281	1399	C	T	0/0	1/1	NSC	tCa/tTa|S426L	gi|255544856|ref|XP_002513489.1|	origin recognition complex subunit, putative [Ricinus communis]
rt_contig_est_11281	1848	T	C	0/0	1/1	SC	Ttg/Ctg|L576	gi|255544856|ref|XP_002513489.1|	origin recognition complex subunit, putative [Ricinus communis]
rt_contig_est_11286	546	A	C	0/1	0/1	SC	Agg/Cgg|R182	gi|224136191|ref|XP_002322266.1|	predicted protein [Populus trichocarpa]
rt_contig_est_11292	1766	G	A	1/1	0/0	-	-
rt_contig_est_11292	1871	A	G	0/1	0/0	-	-
rt_contig_est_11292	1965	A	G	1/1	0/0	-	-
rt_contig_est_11297	459	G	A	0/0	1/1	SC	tcG/tcA|S36	gi|255557749|ref|XP_002519904.1|	conserved hypothetical protein [Ricinus communis]
rt_contig_est_11297	807	G	A	0/0	1/1	SC	gaG/gaA|E152	gi|255557749|ref|XP_002519904.1|	conserved hypothetical protein [Ricinus communis]
rt_contig_est_11297	465	T	C	0/0	0/1	SC	gtT/gtC|V38	gi|255557749|ref|XP_002519904.1|	conserved hypothetical protein [Ricinus communis]
rt_contig_est_11306	148	A	T	0/1	0/0	NSC	gaA/gaT|E49D	gi|255570449|ref|XP_002526183.1|	hypothetical protein RCOM_0763260 [Ricinus communis]
rt_contig_est_11306	252	C	T	0/1	0/0	3 UTR	-	gi|255570449|ref|XP_002526183.1|	hypothetical protein RCOM_0763260 [Ricinus communis]
rt_contig_est_11310	1215	G	A	0/1	0/0	NSC	cCt/cTt|P369L	gi|255561118|ref|XP_002521571.1|	Protein MSP1, putative [Ricinus communis]
rt_contig_est_11310	908	G	A	0/0	1/1	SC	caC/caT|H471	gi|255561118|ref|XP_002521571.1|	Protein MSP1, putative [Ricinus communis]
rt_contig_est_11310	677	T	C	0/0	1/1	SC	tcA/tcG|S548	gi|255561118|ref|XP_002521571.1|	Protein MSP1, putative [Ricinus communis]
rt_contig_est_11314	229	A	C	1/1	0/0	3 UTR	-	gi|118482644|gb|ABK93241.1|	unknown [Populus trichocarpa]
rt_contig_est_11314	190	C	T	0/0	1/1	3 UTR	-	gi|118482644|gb|ABK93241.1|	unknown [Populus trichocarpa]
rt_contig_est_11318	301	T	A	0/0	0/1	3 UTR	-	gi|224056230|ref|XP_002298766.1|	predicted protein [Populus trichocarpa]
rt_contig_est_11319	1121	G	A	0/1	0/0	SC	gtC/gtT|V4	gi|224140363|ref|XP_002323552.1|	predicted protein [Populus trichocarpa]
rt_contig_est_11319	920	G	A	0/1	1/1	SC	aaC/aaT|N71	gi|224140363|ref|XP_002323552.1|	predicted protein [Populus trichocarpa]
rt_contig_est_11319	1138	T	G	0/1	1/1	5 UTR	-	gi|224140363|ref|XP_002323552.1|	predicted protein [Populus trichocarpa]
rt_contig_est_11320	1338	C	G	0/0	0/1	NSC	atG/atC|M596I	gi|297738122|emb|CBI27323.3|	unnamed protein product [Vitis vinifera]
rt_contig_est_11320	1101	A	C	0/1	0/0	SC	tcT/tcG|S675	gi|297738122|emb|CBI27323.3|	unnamed protein product [Vitis vinifera]
rt_contig_est_11322	234	C	T	0/1	0/1	-	-	-	-
rt_contig_est_11323	1581	C	T	0/1	1/1	NSC	Gta/Ata|V60I	gi|356545351|ref|XP_003541107.1|	PREDICTED: diacylglycerol kinase 1-like [Glycine max]
rt_contig_est_11323	1591	G	T	0/1	1/1	SC	tcC/tcA|S56	gi|356545351|ref|XP_003541107.1|	PREDICTED: diacylglycerol kinase 1-like [Glycine max]
rt_contig_est_11324	1402	A	G	0/0	0/1	5 UTR	-	gi|224084892|ref|XP_002307438.1|	predicted protein [Populus trichocarpa]
rt_contig_est_11325	162	T	C	0/0	1/1	-	-	-	-
rt_contig_est_113281	210	C	T	0/0	0/1	-	-	-	-
rt_contig_est_11331	662	C	A	1/1	0/0	-	-
rt_contig_est_11333	1357	G	A	0/0	0/1	NSC	aGt/aAt|S332N	gi|224090603|ref|XP_002309032.1|	predicted protein [Populus trichocarpa]
rt_contig_est_11333	510	G	A	0/1	0/0	NSC	Gta/Ata|V50I	gi|224090603|ref|XP_002309032.1|	predicted protein [Populus trichocarpa]
rt_contig_est_11333	1162	G	A	0/1	0/0	NSC	cGa/cAa|R267Q	gi|224090603|ref|XP_002309032.1|	predicted protein [Populus trichocarpa]
rt_contig_est_11333	759	A	G	0/0	0/1	NSC	Agg/Ggg|R133G	gi|224090603|ref|XP_002309032.1|	predicted protein [Populus trichocarpa]
rt_contig_est_11333	1729	A	C	1/1	0/0	3 UTR	-	gi|224090603|ref|XP_002309032.1|	predicted protein [Populus trichocarpa]
rt_contig_est_11334	1242	C	A	0/0	0/1	SC	ccC/ccA|P382	gi|363814390|ref|NP_001242834.1|	uncharacterized protein LOC100806896 [Glycine max]
rt_contig_est_11334	726	C	T	1/1	0/1	SC	atC/atT|I210	gi|363814390|ref|NP_001242834.1|	uncharacterized protein LOC100806896 [Glycine max]
rt_contig_est_11335	323	A	G	0/0	1/1	NSC	Agg/Ggg|R94G	gi|255585333|ref|XP_002533364.1|	hypothetical protein RCOM_0453040 [Ricinus communis]
rt_contig_est_11335	325	G	A	0/0	1/1	SC	agG/agA|R94	gi|255585333|ref|XP_002533364.1|	hypothetical protein RCOM_0453040 [Ricinus communis]
rt_contig_est_11346	1674	G	A	0/0	1/1	NSC	aCa/aTa|T49I	gi|296082972|emb|CBI22273.3|	unnamed protein product [Vitis vinifera]
rt_contig_est_11346	773	A	C	0/0	1/1	NSC	caT/caG|H349Q	gi|296082972|emb|CBI22273.3|	unnamed protein product [Vitis vinifera]
rt_contig_est_11346	1726	T	C	0/0	1/1	NSC	Agc/Ggc|S32G	gi|296082972|emb|CBI22273.3|	unnamed protein product [Vitis vinifera]
rt_contig_est_11346	1617	T	G	0/0	1/1	NSC	cAt/cCt|H68P	gi|296082972|emb|CBI22273.3|	unnamed protein product [Vitis vinifera]
rt_contig_est_11346	1653	C	T	0/0	1/1	NSC	cGa/cAa|R56Q	gi|296082972|emb|CBI22273.3|	unnamed protein product [Vitis vinifera]
rt_contig_est_11346	1392	C	T	1/1	0/0	NSC	cGa/cAa|R143Q	gi|296082972|emb|CBI22273.3|	unnamed protein product [Vitis vinifera]
rt_contig_est_11346	880	G	T	0/1	0/0	NSC	Cac/Aac|H314N	gi|296082972|emb|CBI22273.3|	unnamed protein product [Vitis vinifera]
rt_contig_est_11346	1706	C	T	0/0	1/1	SC	aaG/aaA|K38	gi|296082972|emb|CBI22273.3|	unnamed protein product [Vitis vinifera]
rt_contig_est_11346	797	C	T	1/1	0/0	SC	ggG/ggA|G341	gi|296082972|emb|CBI22273.3|	unnamed protein product [Vitis vinifera]
rt_contig_est_11346	396	A	G	0/0	1/1	3 UTR	-	gi|296082972|emb|CBI22273.3|	unnamed protein product [Vitis vinifera]
rt_contig_est_113488	127	A	T	1/1	0/0	-	-	-	-
rt_contig_est_1135	484	A	G	0/1	0/1	NSC	tTa/tCa|L193S	gi|317159579|gb|ADV04064.1|	protein binding/ubiquitin-protein ligase 4 [Hevea brasiliensis]
rt_contig_est_1135	573	C	G	0/1	0/1	NSC	ttG/ttC|L163F	gi|317159579|gb|ADV04064.1|	protein binding/ubiquitin-protein ligase 4 [Hevea brasiliensis]
rt_contig_est_1135	664	A	T	0/1	0/1	NSC	tTt/tAt|F133Y	gi|317159579|gb|ADV04064.1|	protein binding/ubiquitin-protein ligase 4 [Hevea brasiliensis]
rt_contig_est_1135	457	C	T	0/1	0/1	NSC	cGt/cAt|R202H	gi|317159579|gb|ADV04064.1|	protein binding/ubiquitin-protein ligase 4 [Hevea brasiliensis]
rt_contig_est_1135	745	T	C	0/1	0/1	STOP_LOST	tAg/tGg|*106W	gi|317159579|gb|ADV04064.1|	protein binding/ubiquitin-protein ligase 4 [Hevea brasiliensis]
rt_contig_est_11351	2309	G	C	0/0	0/1	NSC	Ccg/Gcg|P39A	gi|255587080|ref|XP_002534127.1|	ubiquitin ligase protein cop1, putative [Ricinus communis]
rt_contig_est_11351	2489	C	A	0/0	0/1	START_GAINED	-	gi|255587080|ref|XP_002534127.1|	ubiquitin ligase protein cop1, putative [Ricinus communis]
rt_contig_est_11351	1272	G	A	0/0	0/1	SC	gaC/gaT|D384	gi|255587080|ref|XP_002534127.1|	ubiquitin ligase protein cop1, putative [Ricinus communis]
rt_contig_est_11351	2388	A	C	0/0	0/1	SC	gcT/gcG|A12	gi|255587080|ref|XP_002534127.1|	ubiquitin ligase protein cop1, putative [Ricinus communis]
rt_contig_est_11351	1509	A	G	0/0	0/1	SC	aaT/aaC|N305	gi|255587080|ref|XP_002534127.1|	ubiquitin ligase protein cop1, putative [Ricinus communis]
rt_contig_est_11351	2459	G	C	0/0	0/1	5 UTR	-	gi|255587080|ref|XP_002534127.1|	ubiquitin ligase protein cop1, putative [Ricinus communis]
rt_contig_est_11351	2424	A	G	0/0	0/1	5 UTR	-	gi|255587080|ref|XP_002534127.1|	ubiquitin ligase protein cop1, putative [Ricinus communis]
rt_contig_est_11351	2426	G	T	0/0	0/1	5 UTR	-	gi|255587080|ref|XP_002534127.1|	ubiquitin ligase protein cop1, putative [Ricinus communis]
rt_contig_est_11361	983	A	C	0/0	0/1	NSC	ttT/ttG|F4L	gi|224074768|ref|XP_002304454.1|	predicted protein [Populus trichocarpa]
rt_contig_est_11361	979	C	T	0/0	0/1	NSC	Gtt/Att|V6I	gi|224074768|ref|XP_002304454.1|	predicted protein [Populus trichocarpa]
rt_contig_est_11361	1323	G	A	1/1	0/0	START_GAINED	-	gi|224074768|ref|XP_002304454.1|	predicted protein [Populus trichocarpa]
rt_contig_est_11361	818	C	T	0/0	0/1	SC	ggG/ggA|G59	gi|224074768|ref|XP_002304454.1|	predicted protein [Populus trichocarpa]
rt_contig_est_11361	1015	T	G	0/0	0/1	5 UTR	-	gi|224074768|ref|XP_002304454.1|	predicted protein [Populus trichocarpa]
rt_contig_est_11361	996	C	T	0/0	0/1	5 UTR	-	gi|224074768|ref|XP_002304454.1|	predicted protein [Populus trichocarpa]
rt_contig_est_11361	1307	C	T	0/1	0/0	5 UTR	-	gi|224074768|ref|XP_002304454.1|	predicted protein [Populus trichocarpa]
rt_contig_est_11361	1216	G	T	0/1	1/1	5 UTR	-	gi|224074768|ref|XP_002304454.1|	predicted protein [Populus trichocarpa]
rt_contig_est_11362	231	A	G	0/1	1/1	NSC	Att/Gtt|I9V	gi|356573095|ref|XP_003554700.1|	PREDICTED: LOW QUALITY PROTEIN: auxin-induced protein PCNT115-like [Glycine max]
rt_contig_est_11362	497	A	G	0/1	1/1	NSC	atA/atG|I97M	gi|356573095|ref|XP_003554700.1|	PREDICTED: LOW QUALITY PROTEIN: auxin-induced protein PCNT115-like [Glycine max]
rt_contig_est_11362	1020	A	G	0/1	1/1	3 UTR	-	gi|356573095|ref|XP_003554700.1|	PREDICTED: LOW QUALITY PROTEIN: auxin-induced protein PCNT115-like [Glycine max]
rt_contig_est_11362	831	C	T	0/1	1/1	3 UTR	-	gi|356573095|ref|XP_003554700.1|	PREDICTED: LOW QUALITY PROTEIN: auxin-induced protein PCNT115-like [Glycine max]
rt_contig_est_11362	117	G	A	0/1	1/1	5 UTR	-	gi|356573095|ref|XP_003554700.1|	PREDICTED: LOW QUALITY PROTEIN: auxin-induced protein PCNT115-like [Glycine max]
rt_contig_est_11367	632	G	A	0/0	0/1	SC	ttC/ttT|F139	gi|255550713|ref|XP_002516405.1|	conserved hypothetical protein [Ricinus communis]
rt_contig_est_11368	854	G	A	0/0	0/1	3 UTR	-	gi|224070076|ref|XP_002303111.1|	predicted protein [Populus trichocarpa]
rt_contig_est_11368	622	A	C	0/1	0/0	3 UTR	-	gi|224070076|ref|XP_002303111.1|	predicted protein [Populus trichocarpa]
rt_contig_est_11369	859	G	C	0/1	0/1	3 UTR	-	gi|224070076|ref|XP_002303111.1|	predicted protein [Populus trichocarpa]
rt_contig_est_11372	1136	G	A	0/0	1/1	NSC	tCt/tTt|S24F	gi|147828501|emb|CAN77580.1|	hypothetical protein VITISV_015346 [Vitis vinifera]
rt_contig_est_11372	1072	T	A	0/0	1/1	NSC	caA/caT|Q45H	gi|147828501|emb|CAN77580.1|	hypothetical protein VITISV_015346 [Vitis vinifera]
rt_contig_est_11372	901	G	C	1/1	0/0	NSC	aaC/aaG|N102K	gi|147828501|emb|CAN77580.1|	hypothetical protein VITISV_015346 [Vitis vinifera]
rt_contig_est_11372	1104	T	C	0/0	1/1	NSC	Act/Gct|T35A	gi|147828501|emb|CAN77580.1|	hypothetical protein VITISV_015346 [Vitis vinifera]
rt_contig_est_11372	360	C	G	0/0	1/1	NSC	Gct/Cct|A283P	gi|147828501|emb|CAN77580.1|	hypothetical protein VITISV_015346 [Vitis vinifera]
rt_contig_est_11372	348	C	T	0/0	1/1	NSC	Gct/Act|A287T	gi|147828501|emb|CAN77580.1|	hypothetical protein VITISV_015346 [Vitis vinifera]
rt_contig_est_11372	831	C	T	0/0	1/1	NSC	Gat/Aat|D126N	gi|147828501|emb|CAN77580.1|	hypothetical protein VITISV_015346 [Vitis vinifera]
rt_contig_est_11372	1048	G	A	0/0	1/1	SC	ctC/ctT|L53	gi|147828501|emb|CAN77580.1|	hypothetical protein VITISV_015346 [Vitis vinifera]
rt_contig_est_11372	757	G	A	0/0	1/1	SC	ttC/ttT|F150	gi|147828501|emb|CAN77580.1|	hypothetical protein VITISV_015346 [Vitis vinifera]
rt_contig_est_11372	526	A	C	0/0	1/1	SC	ggT/ggG|G227	gi|147828501|emb|CAN77580.1|	hypothetical protein VITISV_015346 [Vitis vinifera]
rt_contig_est_11372	1168	A	G	0/0	1/1	SC	tcT/tcC|S13	gi|147828501|emb|CAN77580.1|	hypothetical protein VITISV_015346 [Vitis vinifera]
rt_contig_est_11372	811	A	G	0/0	1/1	SC	gtT/gtC|V132	gi|147828501|emb|CAN77580.1|	hypothetical protein VITISV_015346 [Vitis vinifera]
rt_contig_est_11372	661	C	G	1/1	0/0	SC	gtG/gtC|V182	gi|147828501|emb|CAN77580.1|	hypothetical protein VITISV_015346 [Vitis vinifera]
rt_contig_est_11372	565	C	T	0/0	1/1	SC	gtG/gtA|V214	gi|147828501|emb|CAN77580.1|	hypothetical protein VITISV_015346 [Vitis vinifera]
rt_contig_est_11372	415	C	T	1/1	0/0	SC	ctG/ctA|L264	gi|147828501|emb|CAN77580.1|	hypothetical protein VITISV_015346 [Vitis vinifera]
rt_contig_est_11372	508	G	T	0/0	1/1	SC	ctC/ctA|L233	gi|147828501|emb|CAN77580.1|	hypothetical protein VITISV_015346 [Vitis vinifera]
rt_contig_est_11373	1298	A	T	0/1	0/0	NSC	cAg/cTg|Q433L	gi|224063439|ref|XP_002301146.1|	predicted protein [Populus trichocarpa]
rt_contig_est_11373	318	C	A	0/1	0/0	SC	acC/acA|T106	gi|224063439|ref|XP_002301146.1|	predicted protein [Populus trichocarpa]
rt_contig_est_11373	1503	T	C	0/1	0/0	SC	caT/caC|H501	gi|224063439|ref|XP_002301146.1|	predicted protein [Populus trichocarpa]
rt_contig_est_11373	1674	G	A	0/0	1/1	3 UTR	-	gi|224063439|ref|XP_002301146.1|	predicted protein [Populus trichocarpa]
rt_contig_est_11373	1643	A	T	0/1	0/0	3 UTR	-	gi|224063439|ref|XP_002301146.1|	predicted protein [Populus trichocarpa]
rt_contig_est_11374	210	T	A	0/1	0/0	NSC	Tcc/Acc|S28T	gi|224064069|ref|XP_002301376.1|	predicted protein [Populus trichocarpa]
rt_contig_est_11374	888	A	G	0/1	0/0	3 UTR	-	gi|224064069|ref|XP_002301376.1|	predicted protein [Populus trichocarpa]
rt_contig_est_11374	910	A	T	0/1	0/0	3 UTR	-	gi|224064069|ref|XP_002301376.1|	predicted protein [Populus trichocarpa]
rt_contig_est_11382	1118	G	A	0/0	1/1	NSC	gGt/gAt|G373D	gi|224143086|ref|XP_002324845.1|	predicted protein [Populus trichocarpa]
rt_contig_est_11387	518	C	T	0/1	1/1	SC	gaG/gaA|E102	gi|224143693|ref|XP_002325043.1|	predicted protein [Populus trichocarpa]
rt_contig_est_11387	899	C	A	0/1	1/1	5 UTR	-	gi|224143693|ref|XP_002325043.1|	predicted protein [Populus trichocarpa]
rt_contig_est_11387	901	G	A	0/1	1/1	5 UTR	-	gi|224143693|ref|XP_002325043.1|	predicted protein [Populus trichocarpa]
rt_contig_est_11388	2772	G	T	0/0	1/1	3 UTR	-	gi|359473231|ref|XP_002267769.2|	PREDICTED: phosphatidylinositol 3-kinase, root isoform [Vitis vinifera]
rt_contig_est_11388	1430	T	A	0/1	0/0	5 UTR	-	gi|359473231|ref|XP_002267769.2|	PREDICTED: phosphatidylinositol 3-kinase, root isoform [Vitis vinifera]
rt_contig_est_11388	117	C	T	0/1	0/0	5 UTR	-	gi|359473231|ref|XP_002267769.2|	PREDICTED: phosphatidylinositol 3-kinase, root isoform [Vitis vinifera]
rt_contig_est_11390	339	C	A	0/1	0/0	NSC	Gca/Tca|A372S	gi|359487776|ref|XP_002284915.2|	PREDICTED: branched-chain-amino-acid aminotransferase-like protein 2 [Vitis vinifera]
rt_contig_est_11390	539	A	G	0/1	0/0	NSC	cTg/cCg|L305P	gi|359487776|ref|XP_002284915.2|	PREDICTED: branched-chain-amino-acid aminotransferase-like protein 2 [Vitis vinifera]
rt_contig_est_11390	687	C	T	0/0	1/1	NSC	Gaa/Aaa|E256K	gi|359487776|ref|XP_002284915.2|	PREDICTED: branched-chain-amino-acid aminotransferase-like protein 2 [Vitis vinifera]
rt_contig_est_11390	319	G	A	0/1	0/0	SC	gcC/gcT|A378	gi|359487776|ref|XP_002284915.2|	PREDICTED: branched-chain-amino-acid aminotransferase-like protein 2 [Vitis vinifera]
rt_contig_est_11390	487	G	T	0/1	0/0	SC	atC/atA|I322	gi|359487776|ref|XP_002284915.2|	PREDICTED: branched-chain-amino-acid aminotransferase-like protein 2 [Vitis vinifera]
rt_contig_est_11392	493	A	C	0/0	0/1	3 UTR	-	gi|224094877|ref|XP_002310275.1|	predicted protein [Populus trichocarpa]
rt_contig_est_11392	254	G	T	0/0	0/1	3 UTR	-	gi|224094877|ref|XP_002310275.1|	predicted protein [Populus trichocarpa]
rt_contig_est_11393	160	A	T	1/1	0/1	-	-
rt_contig_est_11396	382	A	G	1/1	0/0	SC	taT/taC|Y221	gi|255555311|ref|XP_002518692.1|	conserved hypothetical protein [Ricinus communis]
rt_contig_est_11400	795	T	C	0/0	1/1	NSC	cTa/cCa|L173P	gi|224098898|ref|XP_002311311.1|	predicted protein [Populus trichocarpa]
rt_contig_est_11404	877	G	T	1/1	0/0	3 UTR	-	gi|224145099|ref|XP_002325526.1|	predicted protein [Populus trichocarpa]
rt_contig_est_11405	1154	A	G	0/0	0/1	SC	acT/acC|T180	gi|255580473|ref|XP_002531062.1|	acetylglucosaminyltransferase, putative [Ricinus communis]
rt_contig_est_11408	376	T	A	1/1	0/0	NSC	tTc/tAc|F43Y	gi|255558562|ref|XP_002520306.1|	ganglioside-induced differentiation-associated protein 1, 2 gdap, putative [Ricinus communis]
rt_contig_est_11408	457	A	G	0/0	0/1	NSC	cAg/cGg|Q70R	gi|255558562|ref|XP_002520306.1|	ganglioside-induced differentiation-associated protein 1, 2 gdap, putative [Ricinus communis]
rt_contig_est_11408	264	C	T	1/1	0/0	NSC	Cat/Tat|H6Y	gi|255558562|ref|XP_002520306.1|	ganglioside-induced differentiation-associated protein 1, 2 gdap, putative [Ricinus communis]
rt_contig_est_11408	207	T	C	1/1	0/0	5 UTR	-	gi|255558562|ref|XP_002520306.1|	ganglioside-induced differentiation-associated protein 1, 2 gdap, putative [Ricinus communis]
rt_contig_est_11409	1253	C	A	0/1	0/0	NSC	Cag/Aag|Q364K	gi|224108651|ref|XP_002314922.1|	predicted protein [Populus trichocarpa]
rt_contig_est_11409	1737	G	A	0/1	0/1	NSC	cGa/cAa|R525Q	gi|224108651|ref|XP_002314922.1|	predicted protein [Populus trichocarpa]
[truncated: 29,323 more rows]
