# Supplementary material for: Gene expression analysis and SNP/InDel discovery to investigate yield heterosis of two rubber tree F1 hybrids
Source: Sci Rep. 2016 Apr 25;6:24984. doi: 10.1038/srep24984 (PMC4842955; doi:10.1038/srep24984)
Supplement: Supplementary Dataset 4 [file srep24984-s5.xls]

## Sheet: small InDels in four varieties 
The small InDels among four rubber tree varieties
gene_id	position	ref	alt	RY 7-33-97	RY 7-20-59	RRIM 600	PR 107
rt_contig_est_8255	546	TGA	T	0/0	0/0	0/1	0/0
rt_contig_est_12094	1152	CA	C	0/1	0/1	0/1	0/0
rt_contig_est_11664	429	AT	A	0/1	0/1	0/1	0/0
rt_contig_est_14888	328	TA	T	0/1	0/1	0/1	0/0
rt_contig_est_18787	312	AG	A	0/1	0/0	0/1	0/0
rt_contig_est_2167	313	CT	C	0/1	0/1	0/1	0/0
rt_contig_est_24759	2158	CAG	C	0/0	0/0	0/1	0/0
rt_contig_est_28724	460	CG	C	0/1	0/1	0/1	0/0
rt_contig_est_377	1051	AT	A	0/0	0/0	0/1	0/0
rt_contig_est_7284	245	TA	T	0/0	0/1	0/1	0/0
rt_contig_est_8963	215	CAT	C	0/1	0/1	0/1	0/0
rt_contig_est_93313	264	TCCA	T	0/0	0/1	0/1	0/0
rt_contig_est_97442	2090	TG	T	0/0	0/1	0/1	0/0
rt_contig_est_11225	203	CTTT	C	0/1	0/0	0/1	0/0
rt_contig_est_12150	240	TAG	T	0/0	0/1	0/1	0/0
rt_contig_est_14343	161	AG	A	0/1	0/0	0/1	0/0
rt_contig_est_19023	2383	GA	G	0/0	0/0	0/1	0/0
rt_contig_est_20961	412	GC	G	0/1	0/1	0/1	0/0
rt_contig_est_79135	168	T	TG	0/0	0/1	0/1	0/0
rt_contig_est_7934	571	CTT	C	0/0	0/1	0/1	0/0
rt_contig_est_29723	2581	CT	C	0/1	0/1	1/1	0/0
rt_contig_est_71609	214	TA	T	0/1	0/1	1/1	0/0
rt_contig_est_16933	4033	TTA	T	0/1	0/1	1/1	0/0
rt_contig_est_20812	3361	GC	G	0/1	0/1	1/1	0/0
rt_contig_est_26027	147	CAA	C	0/1	0/1	1/1	0/0
rt_contig_est_81068	158	C	CA	0/1	0/1	1/1	0/0
rt_contig_est_9398	150	GC	G	0/1	0/1	1/1	0/0
rt_contig_est_9855	230	TC	T	0/1	0/1	1/1	0/0
rt_contig_est_15990	3123	AG	A	0/1	0/1	1/1	0/0
rt_contig_est_19254	3218	GA	G	0/1	0/1	1/1	0/0
rt_contig_est_16275	704	G	GC	0/0	0/0	0/0	0/1
rt_contig_est_22748	279	A	AG	0/1	0/1	0/0	0/1
rt_contig_est_24142	86	TC	T	0/1	0/0	0/0	0/1
rt_contig_est_25569	91	T	TA	0/0	0/1	0/0	0/1
rt_contig_est_30477	185	C	CTAT	0/0	0/1	0/0	0/1
rt_contig_est_53196	121	GT	G	0/0	0/0	0/0	0/1
rt_contig_est_10793	270	ACG	A	0/0	0/0	0/0	0/1
rt_contig_est_11415	259	TA	T	0/1	0/0	0/0	0/1
rt_contig_est_11424	621	TA	T	0/1	0/1	0/0	0/1
rt_contig_est_12527	1995	CAA	C	0/1	0/1	0/0	0/1
rt_contig_est_13286	272	AC	A	0/1	0/1	0/0	0/1
rt_contig_est_15189	348	GC	G	0/1	0/0	0/0	0/1
rt_contig_est_17050	2521	A	AT	0/1	0/1	0/0	0/1
rt_contig_est_19239	624	TG	T	0/1	0/1	0/0	0/1
rt_contig_est_21020	1400	GT	G	0/0	0/1	0/0	0/1
rt_contig_est_24394	293	G	GGA	0/1	0/0	0/0	0/1
rt_contig_est_27171	562	TTG	T	0/1	0/0	0/0	0/1
rt_contig_est_27547	307	A	AG	0/1	0/0	0/0	0/1
rt_contig_est_28566	3748	TA	T	0/1	0/1	0/0	0/1
rt_contig_est_3351	758	TC	T	0/1	0/0	0/0	0/1
rt_contig_est_10078	1221	ACG	A	0/1	0/1	0/0	0/1
rt_contig_est_13897	401	AG	A	0/1	0/1	0/0	0/1
rt_contig_est_139319	186	TC	T	0/0	0/1	0/0	0/1
rt_contig_est_17367	113	CTT	C	0/0	0/0	0/0	0/1
rt_contig_est_25123	134	GT	G	0/0	0/1	0/0	0/1
rt_contig_est_6971	854	AC	A	0/0	0/1	0/0	0/1
rt_contig_est_93160	1914	A	AT	0/1	0/1	0/0	0/1
rt_contig_est_94302	177	TTC	T	0/1	0/1	0/0	0/1
rt_contig_est_82410	1230	TCA	T	0/1	0/1	0/1	0/1
rt_contig_est_8595	241	TG	T	0/1	0/1	0/1	0/1
rt_contig_est_9164	2138	CCTG	C	1/1	0/1	0/1	0/1
rt_contig_est_9492	538	ACAG	A	0/0	0/1	0/1	0/1
rt_contig_est_661	132	TACA	T	0/1	0/1	0/1	0/1
rt_contig_est_7752	1831	CCTG	C	0/1	0/1	0/1	0/1
rt_contig_est_8726	385	ACAG	A	0/1	0/1	0/1	0/1
rt_contig_est_219	1421	TC	T	0/1	1/1	0/1	0/1
rt_contig_est_26835	309	T	TAA	0/1	0/0	0/1	0/1
rt_contig_est_6511	130	A	AG	0/1	0/1	0/1	0/1
rt_contig_est_12262	1120	TCTA	T	0/1	0/0	0/1	0/1
rt_contig_est_10551	168	AT	A	0/0	0/1	0/1	0/1
rt_contig_est_11584	426	AC	A	0/1	0/1	0/1	0/1
rt_contig_est_11785	1271	TC	T	0/1	0/1	0/1	0/1
rt_contig_est_13437	580	GC	G	0/1	0/1	0/1	0/1
rt_contig_est_141282	181	C	CG	0/1	0/1	0/1	0/1
rt_contig_est_18414	3484	CTG	C	0/1	0/0	0/1	0/1
rt_contig_est_27646	129	AT	A	0/1	0/1	0/1	0/1
rt_contig_est_4952	299	T	TC	0/1	0/0	0/1	0/1
rt_contig_est_72282	945	T	TA	0/0	0/1	0/1	0/1
rt_contig_est_8508	141	CT	C	0/0	0/1	0/1	0/1
rt_contig_est_86598	119	AT	A	0/1	0/1	0/1	0/1
rt_contig_est_94238	137	T	TC	0/1	0/1	0/1	0/1
rt_contig_est_13471	92	CCT	C	0/1	0/1	0/1	0/1
rt_contig_est_14613	140	ATAG	A	0/1	0/1	0/1	0/1
rt_contig_est_7155	681	G	GCAAC	0/1	0/1	0/1	0/1
rt_contig_est_144159	196	T	TG	1/1	0/1	1/1	0/1
rt_contig_est_97596	159	AC	A	0/1	0/1	1/1	0/1
rt_contig_est_2745	1711	CAAT	C	0/1	1/1	1/1	0/1
rt_contig_est_10245	1654	TC	T	1/1	1/1	1/1	0/1
rt_contig_est_10016	1054	TCC	T	0/1	1/1	1/1	0/1
rt_contig_est_91196	121	TC	T	0/1	1/1	1/1	0/1
rt_contig_est_67363	613	CT	C	0/1	0/1	0/0	1/1
rt_contig_est_2862	727	GTAC	G	0/1	0/1	0/0	1/1
rt_contig_est_26980	201	GC	G	0/1	0/1	0/0	1/1
rt_contig_est_10355	211	TTGC	T	0/1	0/1	0/0	1/1
rt_contig_est_28836	173	AT	A	0/1	0/1	0/0	1/1
rt_contig_est_7375	340	T	TG	0/1	0/1	0/0	1/1
rt_contig_est_9122	325	CGG	C	0/1	0/1	0/0	1/1
rt_contig_est_21469	2400	AT	A	0/1	0/1	0/0	1/1
rt_contig_est_28704	171	TA	T	0/1	0/1	0/0	1/1
rt_contig_est_7163	162	ATG	A	0/1	0/1	0/1	1/1
rt_contig_est_11880	151	TCCA	T	0/1	0/1	0/1	1/1
rt_contig_est_13308	702	ACTAC	A	1/1	0/1	0/1	1/1
rt_contig_est_20801	416	GC	G	1/1	1/1	0/1	1/1
rt_contig_est_100180	106	TC	T	1/1	1/1	0/1	1/1
rt_contig_est_13043	1960	TA	T	1/1	1/1	0/1	1/1
rt_contig_est_15810	293	CA	C	0/1	0/1	0/1	1/1
rt_contig_est_16413	175	AG	A	0/1	0/1	0/1	1/1
rt_contig_est_23804	327	TA	T	1/1	0/1	0/1	1/1
rt_contig_est_24508	605	ATC	A	0/1	1/1	0/1	1/1
rt_contig_est_11845	2375	AG	A	0/1	0/1	0/1	1/1
rt_contig_est_12106	1849	CGG	C	1/1	0/1	0/1	1/1
rt_contig_est_7334	112	AG	A	0/1	0/1	0/1	1/1
rt_contig_est_9083	1603	GAA	G	0/1	0/1	0/1	1/1

## Sheet: SNPs in four varieties
The SNPs among four rubber tree varieties
gene_id	position	ref	alt	PR 107	RY 7-20-59	RY 7-33-97	RRIM 600
rt_contig_est_1	397	G	T	0/0	0/1	0/0	0/1
rt_contig_est_1	1155	A	G	0/0	0/1	0/0	0/1
rt_contig_est_1	1509	T	C	0/0	0/1	0/1	0/1
rt_contig_est_1	348	A	C	1/1	0/1	1/1	0/1
rt_contig_est_1000	920	A	G	0/1	0/1	0/1	0/0
rt_contig_est_1000	1093	T	G	0/1	0/1	0/1	0/0
rt_contig_est_1000	1128	T	A	0/1	0/1	0/1	0/0
rt_contig_est_1000	1153	T	A	0/1	0/1	0/0	0/1
rt_contig_est_1000	610	C	T	0/1	0/1	0/1	0/1
rt_contig_est_1000	1189	A	G	1/1	1/1	0/1	0/1
rt_contig_est_1000	1203	A	C	1/1	1/1	0/1	0/1
rt_contig_est_100024	619	C	T	1/1	0/1	0/1	0/0
rt_contig_est_10004	1215	G	A	0/1	0/1	0/0	0/0
rt_contig_est_10005	492	T	A	0/1	0/0	0/0	0/0
rt_contig_est_10005	559	C	A	0/1	0/0	0/0	0/0
rt_contig_est_10005	1365	G	A	0/1	0/0	0/0	0/0
rt_contig_est_10005	1372	G	A	0/1	0/0	0/0	0/0
rt_contig_est_10005	1819	G	T	0/1	0/1	0/1	0/1
rt_contig_est_10010	343	C	T	0/0	0/0	0/1	0/1
rt_contig_est_10013	829	T	C	1/1	0/1	0/1	0/0
rt_contig_est_10013	850	A	G	1/1	0/1	0/1	0/0
rt_contig_est_10013	892	A	G	1/1	0/1	0/1	0/0
rt_contig_est_10013	1414	G	A	0/0	0/1	0/1	1/1
rt_contig_est_10013	1612	G	A	0/0	0/1	0/1	1/1
rt_contig_est_10014	348	A	T	0/1	0/0	0/1	0/0
rt_contig_est_100154	44	T	C	1/1	0/1	0/1	0/1
rt_contig_est_10016	406	C	G	1/1	0/1	0/1	0/1
rt_contig_est_10016	1054	TCC	T	0/1	1/1	0/1	1/1
rt_contig_est_100165	642	G	A	0/0	0/1	0/1	0/1
rt_contig_est_100165	573	A	G	0/1	0/1	0/0	0/1
rt_contig_est_100165	591	C	T	0/1	0/1	0/0	0/1
rt_contig_est_100165	630	A	T	0/1	0/1	0/0	0/1
rt_contig_est_100180	106	TC	T	1/1	1/1	1/1	0/1
rt_contig_est_100196	582	G	T	0/0	0/0	0/0	0/1
rt_contig_est_100196	257	T	C	0/0	0/1	0/1	0/1
rt_contig_est_100197	124	T	G	1/1	0/1	0/1	0/0
rt_contig_est_100197	53	C	T	0/0	0/1	0/1	1/1
rt_contig_est_10021	215	T	A	1/1	0/1	0/1	0/0
rt_contig_est_10021	222	G	C	1/1	0/1	0/1	0/0
rt_contig_est_10021	270	C	A	1/1	0/1	0/1	0/0
rt_contig_est_10021	337	C	T	1/1	0/1	0/1	0/0
rt_contig_est_10021	378	T	A	1/1	0/1	0/1	0/0
rt_contig_est_100211	424	A	G	0/1	0/0	0/1	0/0
rt_contig_est_100211	658	T	C	0/0	0/0	0/0	0/1
rt_contig_est_100211	50	T	C	0/0	0/0	0/1	0/1
rt_contig_est_100211	468	T	A	0/0	0/0	0/1	0/1
rt_contig_est_100211	193	T	C	0/1	1/1	0/0	0/1
rt_contig_est_100211	480	G	C	0/1	1/1	0/0	0/1
rt_contig_est_100211	338	C	T	0/1	1/1	0/1	0/1
rt_contig_est_100211	354	C	T	0/1	1/1	0/1	0/1
rt_contig_est_100211	152	C	T	0/1	1/1	0/1	1/1
rt_contig_est_100211	373	A	T	0/1	1/1	0/1	1/1
rt_contig_est_100212	639	A	G	0/1	0/0	0/1	0/0
rt_contig_est_100212	601	C	T	0/0	0/0	0/1	0/1
rt_contig_est_100212	602	T	C	0/0	0/0	0/1	0/1
rt_contig_est_100212	624	G	A	0/0	0/0	0/1	0/1
rt_contig_est_100212	590	C	T	0/1	1/1	0/0	0/1
rt_contig_est_100212	392	C	T	0/1	1/1	0/1	0/1
rt_contig_est_100212	969	A	C	0/1	1/1	0/1	1/1
rt_contig_est_100212	475	G	C	0/1	1/1	1/1	1/1
rt_contig_est_100218	355	G	A	0/1	0/1	0/0	0/0
rt_contig_est_10024	290	T	G	0/1	0/1	0/1	0/1
rt_contig_est_10024	560	C	T	0/1	0/1	0/1	0/1
rt_contig_est_10024	737	C	A	0/1	0/1	0/1	0/1
rt_contig_est_100244	215	A	T	0/1	0/1	0/0	0/0
rt_contig_est_100244	344	A	T	0/1	0/1	0/0	0/0
rt_contig_est_100247	1077	C	G	0/0	0/1	0/1	1/1
rt_contig_est_100247	1031	T	G	0/1	1/1	0/1	1/1
rt_contig_est_10028	566	G	T	0/1	0/1	0/1	0/0
rt_contig_est_10028	2069	A	G	0/1	0/1	0/1	0/0
rt_contig_est_10028	523	A	C	1/1	1/1	1/1	0/1
rt_contig_est_10030	554	G	C	1/1	0/1	0/1	0/0
rt_contig_est_10036	735	C	G	1/1	0/1	0/1	0/0
rt_contig_est_100364	128	A	G	0/1	0/1	0/0	0/0
rt_contig_est_100364	142	T	A	0/0	0/1	0/0	0/1
rt_contig_est_100377	142	G	C	0/1	0/1	0/1	0/1
rt_contig_est_100390	450	T	A	1/1	0/1	0/1	0/0
rt_contig_est_100390	1118	C	A	1/1	0/1	0/1	0/0
rt_contig_est_100390	1074	A	G	0/0	0/1	0/1	1/1
rt_contig_est_10040	408	A	G	0/1	0/1	0/1	0/0
rt_contig_est_100422	738	C	T	0/1	0/0	0/1	0/0
rt_contig_est_100422	750	T	C	0/1	0/0	0/1	0/0
rt_contig_est_100422	183	T	G	1/1	0/1	0/1	0/0
rt_contig_est_100422	361	A	T	0/0	0/1	0/1	1/1
rt_contig_est_100422	363	G	T	0/0	0/1	0/1	1/1
rt_contig_est_100422	378	C	T	0/0	0/1	0/1	1/1
rt_contig_est_100487	2944	C	A	0/1	0/0	0/0	0/0
rt_contig_est_100487	3340	A	C	0/1	0/0	0/0	0/0
rt_contig_est_100487	3975	C	T	0/1	0/0	0/1	0/0
rt_contig_est_100487	3002	G	A	0/1	0/1	0/1	0/0
rt_contig_est_100487	3028	A	T	0/1	0/1	0/1	0/0
rt_contig_est_100487	2862	C	T	0/0	0/0	0/0	0/1
rt_contig_est_100487	2394	A	G	0/0	0/1	0/1	0/1
rt_contig_est_100487	2358	T	C	0/0	0/1	0/1	0/1
rt_contig_est_100487	2277	G	A	0/1	1/1	0/1	0/1
rt_contig_est_100487	2376	G	A	0/1	1/1	0/1	0/1
rt_contig_est_100487	2863	A	C	0/1	0/1	0/1	1/1
rt_contig_est_1005	928	C	A	0/1	0/1	0/1	0/0
rt_contig_est_1005	895	G	T	0/1	0/0	1/1	0/1
rt_contig_est_10050	447	T	G	0/1	0/0	0/0	0/0
rt_contig_est_10050	1062	G	A	0/0	0/0	0/1	0/1
rt_contig_est_10050	1149	C	A	0/0	0/0	0/1	0/1
rt_contig_est_10050	1162	T	C	0/0	0/0	0/1	0/1
rt_contig_est_10050	744	A	G	0/1	0/0	0/1	0/1
rt_contig_est_10050	405	C	A	0/1	1/1	0/1	0/1
rt_contig_est_100521	2188	C	G	0/1	0/0	0/1	0/0
rt_contig_est_100521	2671	A	T	0/1	0/0	0/1	0/0
rt_contig_est_100521	1378	C	T	0/1	1/1	0/1	1/1
rt_contig_est_100521	2056	T	A	0/1	1/1	0/1	1/1
rt_contig_est_10053	587	A	G	0/0	0/0	0/0	0/1
rt_contig_est_10054	268	A	T	0/1	0/1	0/0	0/1
rt_contig_est_10054	1015	C	G	0/1	0/1	0/0	0/1
rt_contig_est_10054	740	A	C	0/1	0/1	1/1	0/1
rt_contig_est_100546	111	T	C	0/0	0/1	0/1	1/1
rt_contig_est_100546	307	C	G	0/0	0/1	0/1	1/1
rt_contig_est_10055	201	C	T	0/1	0/1	0/1	0/1
rt_contig_est_10055	202	T	G	0/1	0/1	0/1	0/1
rt_contig_est_1006	188	T	G	0/0	0/0	0/1	0/1
rt_contig_est_100600	4050	T	C	0/1	0/0	0/0	0/0
rt_contig_est_100600	4044	T	A	0/1	0/1	0/0	0/0
rt_contig_est_100600	4393	A	G	0/1	0/1	0/0	0/0
rt_contig_est_100600	4397	A	C	0/1	0/1	0/1	0/0
rt_contig_est_100608	365	C	T	0/0	0/1	0/1	0/1
rt_contig_est_100608	455	C	T	0/0	0/1	0/1	0/1
rt_contig_est_10061	295	G	A	1/1	0/1	0/1	0/0
rt_contig_est_100634	1186	G	A	0/1	0/1	0/0	0/0
rt_contig_est_100638	85	T	C	0/1	0/1	0/0	0/1
rt_contig_est_100638	198	G	C	0/1	0/1	0/1	0/1
rt_contig_est_100638	375	A	G	0/1	0/1	0/1	0/1
rt_contig_est_100639	603	G	C	0/0	0/0	0/0	0/1
rt_contig_est_100639	579	A	G	0/1	0/0	1/1	0/1
rt_contig_est_100639	445	G	A	1/1	0/1	0/1	0/1
rt_contig_est_100659	967	C	T	0/1	0/0	0/0	0/0
rt_contig_est_100659	634	T	G	0/1	0/1	0/0	0/1
rt_contig_est_100659	661	G	C	0/1	0/1	0/0	0/1
rt_contig_est_100659	760	C	T	0/1	0/1	0/0	0/1
rt_contig_est_100695	253	A	G	0/0	0/1	0/1	1/1
rt_contig_est_100761	292	A	C	0/0	0/1	0/0	0/1
rt_contig_est_100761	358	G	C	0/0	0/1	0/0	0/1
rt_contig_est_100761	391	C	A	0/1	0/1	0/0	0/1
rt_contig_est_100773	649	A	G	1/1	0/1	0/1	0/1
rt_contig_est_100773	2218	C	T	1/1	0/1	0/1	0/1
rt_contig_est_100778	778	G	A	1/1	1/1	1/1	0/1
rt_contig_est_10078	1035	A	G	0/1	0/1	0/1	0/0
rt_contig_est_10078	1221	ACG	A	0/1	0/1	0/1	0/0
rt_contig_est_10078	1161	T	C	0/1	0/1	0/1	1/1
rt_contig_est_10078	1306	G	C	0/1	0/1	0/1	1/1
rt_contig_est_100815	454	C	T	0/1	0/1	0/0	0/0
rt_contig_est_100815	515	A	G	0/0	0/1	0/0	0/1
rt_contig_est_100815	699	G	C	0/1	0/1	0/1	0/1
rt_contig_est_100819	169	A	G	0/1	1/1	1/1	0/1
rt_contig_est_100859	964	A	G	0/1	1/1	1/1	0/1
rt_contig_est_100875	201	C	T	0/0	0/0	0/0	0/1
rt_contig_est_100875	140	G	A	0/1	0/1	0/0	0/1
rt_contig_est_10088	1102	A	G	1/1	0/1	0/1	0/1
rt_contig_est_100895	528	G	C	1/1	1/1	0/1	0/1
rt_contig_est_100895	563	T	G	1/1	1/1	0/1	0/1
rt_contig_est_100895	595	T	C	1/1	1/1	0/1	0/1
rt_contig_est_100895	714	C	T	1/1	1/1	0/1	0/1
rt_contig_est_100895	727	T	C	1/1	1/1	0/1	0/1
rt_contig_est_100895	762	G	T	1/1	1/1	0/1	0/1
rt_contig_est_10094	381	A	G	1/1	0/1	0/1	0/0
rt_contig_est_10094	407	A	G	1/1	0/1	0/1	0/0
rt_contig_est_100941	176	G	A	1/1	1/1	1/1	0/1
rt_contig_est_10096	348	A	G	0/1	0/0	0/1	0/0
rt_contig_est_10097	616	A	C	0/1	0/0	0/1	0/0
rt_contig_est_10097	354	C	T	0/1	0/0	0/0	0/1
rt_contig_est_10097	461	T	A	0/1	0/0	0/0	0/1
rt_contig_est_10098	1745	T	C	1/1	0/1	1/1	0/1
rt_contig_est_101002	467	C	T	0/0	0/1	0/1	0/1
rt_contig_est_101002	472	G	A	0/0	0/1	0/1	0/1
rt_contig_est_101002	393	G	A	1/1	0/1	0/1	0/1
rt_contig_est_10103	322	A	G	0/1	0/1	0/0	0/0
rt_contig_est_10103	400	C	T	1/1	0/1	0/1	0/0
rt_contig_est_10104	824	C	G	0/1	0/1	0/0	0/0
rt_contig_est_10104	1031	A	C	0/1	0/1	0/0	0/0
rt_contig_est_10104	1538	T	C	1/1	0/1	0/1	0/0
rt_contig_est_101042	4209	G	A	0/0	0/1	0/1	1/1
rt_contig_est_101042	4080	A	C	0/1	0/1	0/1	1/1
rt_contig_est_101042	4130	C	A	0/1	0/1	0/1	1/1
rt_contig_est_101042	4150	A	G	0/1	0/1	0/1	1/1
rt_contig_est_101042	4161	C	T	0/1	0/1	0/1	1/1
rt_contig_est_101060	3490	G	A	0/1	0/1	0/1	0/1
rt_contig_est_101061	796	C	A	0/1	0/0	0/0	0/0
rt_contig_est_101061	463	G	T	0/1	0/1	0/1	0/1
rt_contig_est_101081	402	T	A	0/1	0/0	0/1	0/0
rt_contig_est_101081	457	A	T	0/1	0/0	0/1	0/0
rt_contig_est_101081	158	C	T	0/1	0/1	0/0	0/1
rt_contig_est_101081	317	G	C	0/1	0/1	0/0	0/1
rt_contig_est_101081	645	G	A	0/1	1/1	0/1	1/1
rt_contig_est_10109	1428	A	T	0/1	1/1	0/1	1/1
rt_contig_est_1011	1178	C	T	0/1	0/1	0/0	0/1
rt_contig_est_1011	529	A	G	1/1	1/1	0/1	0/1
rt_contig_est_1011	1767	T	A	0/1	0/1	0/1	1/1
rt_contig_est_101112	1129	G	A	0/1	0/1	0/1	0/1
rt_contig_est_101112	1149	G	T	0/1	0/1	0/1	0/1
rt_contig_est_10112	1529	A	T	1/1	0/1	0/1	0/0
rt_contig_est_10112	1766	A	C	1/1	0/1	0/1	0/0
rt_contig_est_10112	928	T	C	1/1	0/1	0/1	0/1
rt_contig_est_10112	1497	T	C	1/1	0/1	0/1	0/1
rt_contig_est_101125	919	G	C	1/1	1/1	0/1	0/1
rt_contig_est_101128	824	T	A	0/1	0/0	0/0	0/0
rt_contig_est_101128	547	C	T	0/1	0/1	0/0	0/0
rt_contig_est_101128	313	T	G	1/1	0/1	0/1	0/0
rt_contig_est_101128	426	C	T	1/1	0/1	0/1	0/0
rt_contig_est_101128	475	C	A	0/0	0/0	0/1	0/1
rt_contig_est_101128	819	G	C	0/0	0/1	0/1	0/1
rt_contig_est_101204	881	G	A	1/1	1/1	1/1	0/1
rt_contig_est_10122	626	G	A	0/1	0/1	0/1	0/0
rt_contig_est_10124	203	T	C	0/1	0/0	0/0	0/0
rt_contig_est_10124	430	T	A	0/1	0/0	0/0	0/0
rt_contig_est_10124	508	T	C	0/1	0/0	0/0	0/0
rt_contig_est_10124	526	T	C	0/1	0/0	0/0	0/0
rt_contig_est_10124	262	A	G	0/1	0/1	0/0	0/0
rt_contig_est_10124	647	G	A	0/1	0/1	0/0	0/0
rt_contig_est_10124	887	A	G	0/1	0/1	0/0	0/0
rt_contig_est_10124	903	A	G	0/1	0/1	0/1	0/0
rt_contig_est_10124	909	A	C	0/1	0/1	0/1	0/0
rt_contig_est_10124	950	T	C	0/1	0/1	0/1	0/0
rt_contig_est_10124	1037	T	G	1/1	0/1	0/1	0/0
rt_contig_est_10124	1041	G	T	1/1	0/1	0/1	0/0
rt_contig_est_101247	516	C	A	1/1	0/1	0/1	0/0
rt_contig_est_101247	883	G	A	1/1	0/1	0/1	0/0
rt_contig_est_101247	1127	T	C	1/1	0/1	0/1	0/0
rt_contig_est_101247	1142	T	C	1/1	0/1	0/1	0/0
rt_contig_est_101247	643	T	A	0/0	0/1	0/1	1/1
rt_contig_est_101247	697	C	T	0/0	0/1	0/1	1/1
rt_contig_est_101247	807	A	C	0/0	0/1	0/1	1/1
rt_contig_est_101247	815	C	A	0/0	0/1	0/1	1/1
rt_contig_est_101253	488	G	A	1/1	0/1	0/1	0/0
rt_contig_est_101294	1078	T	G	0/0	0/1	0/1	0/1
rt_contig_est_101294	1081	C	G	0/0	0/1	0/1	0/1
rt_contig_est_101330	1058	G	C	0/1	0/0	0/0	0/0
rt_contig_est_101330	1171	A	G	0/1	0/0	0/0	0/0
rt_contig_est_101330	1120	C	A	0/1	0/1	0/1	0/0
rt_contig_est_101330	1130	A	G	0/1	0/1	0/1	0/0
rt_contig_est_101330	1134	T	C	0/0	0/1	0/1	1/1
rt_contig_est_101331	3390	A	G	0/0	0/1	0/1	1/1
rt_contig_est_101332	389	G	C	1/1	0/1	0/1	0/0
rt_contig_est_101332	352	T	A	0/1	0/1	0/0	0/1
rt_contig_est_10134	556	T	G	1/1	1/1	0/1	0/1
rt_contig_est_10135	207	G	T	1/1	1/1	0/1	0/1
rt_contig_est_10136	201	G	A	1/1	0/1	0/1	0/0
rt_contig_est_10136	235	G	A	1/1	0/1	0/1	0/0
rt_contig_est_10136	254	G	A	1/1	0/1	0/1	0/0
rt_contig_est_10136	298	C	T	1/1	0/1	0/1	0/0
rt_contig_est_10136	245	A	T	1/1	0/1	0/1	0/1
rt_contig_est_10136	314	G	C	1/1	0/1	0/1	0/1
rt_contig_est_10139	1437	A	T	0/0	0/1	0/1	0/1
rt_contig_est_1014	1839	A	G	0/1	0/1	0/1	0/1
rt_contig_est_10140	36	C	T	1/1	1/1	1/1	0/1
rt_contig_est_101414	168	A	G	0/0	0/1	0/1	0/1
rt_contig_est_101423	1222	T	A	0/1	0/0	0/1	0/1
rt_contig_est_101437	365	C	A	0/1	0/0	0/1	0/0
rt_contig_est_101456	93	T	C	1/1	0/1	0/1	0/0
rt_contig_est_101487	139	G	A	0/1	0/0	0/1	0/1
rt_contig_est_101579	330	A	G	0/1	0/0	0/1	0/0
rt_contig_est_10158	1045	G	C	0/0	0/0	0/1	0/1
rt_contig_est_10158	1197	A	G	0/0	0/0	0/1	0/1
rt_contig_est_10158	1438	A	T	0/0	0/0	0/1	0/1
rt_contig_est_1016	1848	C	T	1/1	0/1	0/1	0/0
rt_contig_est_1016	1638	T	C	0/0	0/1	0/1	1/1
rt_contig_est_10162	503	C	A	0/1	0/1	0/0	0/0
rt_contig_est_10162	547	T	C	0/1	0/1	0/0	0/0
rt_contig_est_10162	776	A	G	0/1	0/1	0/0	0/0
rt_contig_est_10162	382	A	C	0/1	0/1	1/1	1/1
rt_contig_est_101621	474	C	G	1/1	0/1	0/1	0/0
rt_contig_est_101621	3287	T	C	1/1	0/1	0/1	0/0
rt_contig_est_101621	3353	A	G	1/1	0/1	0/1	0/0
rt_contig_est_101621	3415	C	T	1/1	0/1	0/1	0/0
rt_contig_est_101621	581	A	T	0/0	0/1	0/1	0/1
rt_contig_est_101621	659	A	T	0/0	0/1	0/1	0/1
rt_contig_est_101621	944	T	G	0/0	0/1	0/1	0/1
rt_contig_est_101621	1049	G	A	0/0	0/1	0/1	0/1
rt_contig_est_101621	1105	C	T	0/1	0/0	0/1	0/1
rt_contig_est_101621	962	A	G	0/1	0/1	0/1	0/1
rt_contig_est_101621	1043	T	C	0/1	0/1	0/1	0/1
rt_contig_est_101621	1010	G	A	0/1	1/1	0/1	0/1
rt_contig_est_101621	1016	C	T	0/1	1/1	0/1	0/1
rt_contig_est_10163	700	C	G	0/0	0/0	0/1	0/1
rt_contig_est_101645	445	C	T	0/1	0/1	0/0	0/0
rt_contig_est_101645	1332	T	C	0/1	0/1	0/0	0/0
rt_contig_est_101645	1242	G	A	0/0	0/0	0/0	0/1
rt_contig_est_101645	744	C	T	0/0	0/1	0/0	0/1
rt_contig_est_101645	610	C	T	0/0	0/1	0/1	0/1
rt_contig_est_101645	186	C	T	0/1	0/1	0/0	0/1
rt_contig_est_101645	1306	G	A	0/1	0/1	0/0	0/1
rt_contig_est_101645	1364	C	A	0/1	0/1	0/0	0/1
rt_contig_est_101645	1393	G	A	0/1	0/1	0/0	0/1
rt_contig_est_101645	1440	G	A	0/1	0/1	0/0	0/1
rt_contig_est_101645	1453	T	C	0/1	0/1	0/0	0/1
rt_contig_est_101645	1527	A	G	0/1	0/1	0/0	0/1
rt_contig_est_101645	1169	T	C	0/1	0/1	0/1	0/1
rt_contig_est_101645	1170	G	A	0/1	0/1	0/1	0/1
rt_contig_est_101645	1218	T	C	0/1	0/1	0/1	0/1
rt_contig_est_101650	682	G	A	0/1	0/1	0/0	0/0
rt_contig_est_101650	771	C	A	0/1	0/1	0/0	0/0
rt_contig_est_101665	819	G	T	0/1	0/0	0/0	0/0
rt_contig_est_101665	915	T	C	0/1	0/0	0/0	0/0
rt_contig_est_101665	995	G	A	0/1	0/0	0/0	0/0
rt_contig_est_101665	1313	A	G	0/1	0/1	0/0	0/0
rt_contig_est_101665	968	G	T	0/0	0/1	0/0	0/1
rt_contig_est_101665	977	C	T	0/0	0/1	0/0	0/1
rt_contig_est_101665	982	A	G	0/0	0/1	0/0	0/1
rt_contig_est_101665	997	A	T	0/0	0/1	0/0	0/1
rt_contig_est_101665	2023	C	T	0/0	0/1	0/0	0/1
rt_contig_est_101665	2346	G	A	0/0	0/1	0/0	0/1
rt_contig_est_101665	566	C	T	0/0	0/1	0/1	0/1
rt_contig_est_101665	1322	C	T	0/0	0/1	0/1	0/1
rt_contig_est_101665	2669	T	A	0/0	0/1	0/1	0/1
rt_contig_est_101665	799	A	G	0/1	0/1	0/0	0/1
rt_contig_est_101665	1066	T	A	0/1	0/1	0/0	0/1
rt_contig_est_101665	1179	G	A	0/1	0/1	0/0	0/1
rt_contig_est_101665	575	T	C	0/1	0/1	0/1	0/1
rt_contig_est_101665	584	A	G	0/1	0/1	0/1	0/1
rt_contig_est_101665	890	G	T	0/1	0/1	0/1	0/1
rt_contig_est_101665	896	G	T	0/1	0/1	0/1	0/1
rt_contig_est_101665	924	A	G	0/1	0/1	0/1	0/1
rt_contig_est_101665	1244	G	C	0/1	0/1	0/1	0/1
rt_contig_est_101665	1289	A	G	0/1	0/1	0/1	0/1
rt_contig_est_101665	1788	A	C	0/1	0/1	0/1	0/1
rt_contig_est_101665	1808	A	T	0/1	0/1	0/1	0/1
rt_contig_est_101665	1829	G	T	0/1	0/1	0/1	0/1
rt_contig_est_101665	1850	A	C	0/1	0/1	0/1	0/1
rt_contig_est_101665	1923	G	A	0/1	0/1	0/1	0/1
rt_contig_est_101665	2045	T	G	0/1	0/1	0/1	0/1
rt_contig_est_101665	663	A	G	1/1	0/1	0/1	0/1
rt_contig_est_101665	2112	G	A	1/1	0/1	0/1	0/1
rt_contig_est_101665	1673	A	G	0/1	0/1	0/1	1/1
rt_contig_est_101673	187	A	T	1/1	0/1	0/1	0/0
rt_contig_est_101673	209	A	G	1/1	0/1	0/1	0/0
rt_contig_est_101673	89	G	C	0/0	0/1	0/1	0/1
rt_contig_est_101673	229	A	G	0/0	0/1	0/1	0/1
rt_contig_est_101685	259	C	A	0/1	0/1	0/0	0/0
rt_contig_est_101685	501	C	T	0/1	0/1	0/0	0/0
rt_contig_est_101685	556	T	C	0/0	0/0	0/1	0/1
rt_contig_est_10172	1398	A	T	0/0	0/1	0/0	0/1
rt_contig_est_101756	3053	C	A	0/1	0/0	0/0	0/0
rt_contig_est_10178	102	G	T	0/1	0/1	0/1	0/1
rt_contig_est_10178	135	A	C	0/1	0/1	0/1	0/1
rt_contig_est_10180	403	T	A	0/0	0/0	0/1	0/1
rt_contig_est_10180	429	C	A	0/0	0/0	0/1	0/1
rt_contig_est_101806	306	A	G	0/1	0/0	0/1	0/1
rt_contig_est_101806	828	C	T	0/1	0/0	0/1	0/1
rt_contig_est_101806	780	G	A	0/1	0/1	0/1	0/1
rt_contig_est_101806	807	A	G	0/1	0/1	0/1	0/1
rt_contig_est_101806	2241	T	C	0/1	0/1	0/1	0/1
rt_contig_est_101806	2259	G	A	0/1	0/1	0/1	0/1
rt_contig_est_101806	2280	C	T	0/1	0/1	0/1	0/1
rt_contig_est_101806	2325	G	A	0/1	0/1	0/1	0/1
rt_contig_est_101806	2391	C	T	0/1	0/1	0/1	0/1
rt_contig_est_101806	336	C	T	0/1	1/1	0/1	0/1
rt_contig_est_101806	415	C	A	0/1	1/1	0/1	0/1
rt_contig_est_101806	420	A	C	0/1	1/1	0/1	0/1
rt_contig_est_101806	464	A	G	0/1	1/1	0/1	0/1
rt_contig_est_101806	2202	A	G	1/1	0/1	0/1	0/1
rt_contig_est_101841	386	T	A	0/1	0/0	0/1	0/0
rt_contig_est_101841	391	C	A	0/1	0/0	0/1	0/0
rt_contig_est_101841	432	T	C	0/1	0/0	0/1	0/0
rt_contig_est_101925	508	G	C	0/1	0/0	0/0	0/0
rt_contig_est_101987	249	C	T	0/1	0/1	0/1	0/1
rt_contig_est_10199	791	A	C	0/1	0/1	0/1	1/1
rt_contig_est_102	528	G	T	1/1	0/1	0/1	0/1
rt_contig_est_102	559	A	G	1/1	0/1	0/1	0/1
rt_contig_est_1020	1697	A	T	0/1	0/1	0/1	0/0
rt_contig_est_10200	1211	A	G	1/1	0/1	0/1	0/0
rt_contig_est_10200	350	T	C	0/0	0/1	0/0	0/1
rt_contig_est_10200	608	T	C	0/0	0/1	0/1	1/1
rt_contig_est_102012	832	G	A	0/1	1/1	0/1	1/1
rt_contig_est_102012	869	G	A	0/1	1/1	0/1	1/1
rt_contig_est_102031	372	A	C	0/0	0/1	0/0	0/1
rt_contig_est_10206	350	A	G	0/0	0/0	0/1	0/1
rt_contig_est_10208	201	A	G	0/1	0/1	0/1	0/1
rt_contig_est_10208	236	A	G	0/1	0/1	0/1	0/1
rt_contig_est_10208	252	A	T	0/1	0/1	0/1	0/1
rt_contig_est_10208	142	A	C	0/1	0/1	0/1	1/1
rt_contig_est_10208	155	T	G	0/1	0/1	0/1	1/1
rt_contig_est_10211	187	T	A	0/0	0/1	0/1	0/1
rt_contig_est_10212	1711	G	T	0/1	0/1	0/1	0/0
rt_contig_est_10214	192	G	A	1/1	0/1	0/1	0/0
rt_contig_est_10214	69	A	G	0/1	0/1	0/1	0/1
rt_contig_est_10214	102	C	T	0/1	0/1	0/1	1/1
rt_contig_est_102161	125	C	T	1/1	0/1	0/1	0/1
rt_contig_est_10218	510	A	G	0/0	0/1	0/0	0/1
rt_contig_est_102181	1850	G	A	0/0	0/0	0/0	0/1
rt_contig_est_102181	1632	T	C	1/1	1/1	0/1	0/1
rt_contig_est_102182	248	G	T	0/1	0/0	0/1	0/0
rt_contig_est_102182	381	T	C	0/1	0/0	0/1	0/1
rt_contig_est_10223	352	A	T	0/1	0/0	0/0	0/1
rt_contig_est_10223	358	T	G	0/1	0/0	0/0	0/1
rt_contig_est_10225	406	T	C	0/0	0/0	0/0	0/1
rt_contig_est_10225	420	T	C	0/0	0/0	0/0	0/1
rt_contig_est_10225	422	C	A	0/0	0/0	0/0	0/1
rt_contig_est_10225	1482	G	A	0/0	0/0	0/0	0/1
rt_contig_est_10225	1569	C	T	0/0	0/0	0/0	0/1
rt_contig_est_10225	1638	T	C	0/0	0/0	0/0	0/1
rt_contig_est_10225	288	G	A	0/1	0/0	0/1	0/1
rt_contig_est_10225	462	G	A	0/1	1/1	0/1	0/1
rt_contig_est_10228	791	C	T	0/0	0/0	0/0	0/1
rt_contig_est_102288	960	A	G	0/0	0/1	0/1	1/1
rt_contig_est_10234	369	C	T	0/1	1/1	0/1	1/1
rt_contig_est_10234	389	T	C	0/1	1/1	0/1	1/1
rt_contig_est_10235	1949	T	C	0/0	0/1	0/1	0/1
rt_contig_est_10235	2156	T	C	0/1	0/0	0/0	0/1
rt_contig_est_10237	345	C	T	0/1	0/0	0/1	0/1
rt_contig_est_10237	107	C	G	0/1	1/1	1/1	0/1
rt_contig_est_10238	1344	C	T	1/1	1/1	0/1	0/1
rt_contig_est_10239	856	C	G	0/0	0/1	0/0	0/1
rt_contig_est_10239	752	T	G	1/1	0/1	1/1	0/1
rt_contig_est_102410	327	G	T	0/1	0/0	0/1	0/0
rt_contig_est_102410	336	G	A	0/1	0/0	0/1	0/0
rt_contig_est_102411	381	C	A	0/0	0/1	0/0	0/1
rt_contig_est_10242	592	T	A	1/1	0/1	0/1	0/0
rt_contig_est_10245	356	C	T	0/1	0/0	0/1	0/0
rt_contig_est_10245	461	A	C	0/1	0/0	0/1	0/0
rt_contig_est_10245	465	G	C	0/1	0/0	0/1	0/0
rt_contig_est_10245	505	G	T	0/1	0/0	0/1	0/0
rt_contig_est_10245	601	T	C	0/1	0/0	0/1	0/0
rt_contig_est_10245	1654	TC	T	0/1	1/1	1/1	1/1
rt_contig_est_102456	1134	T	C	0/1	0/0	0/0	0/0
rt_contig_est_102456	1211	A	T	0/1	0/0	0/0	0/0
rt_contig_est_102456	1170	C	T	0/0	0/0	0/0	0/1
rt_contig_est_102456	1186	G	A	0/0	0/0	0/0	0/1
rt_contig_est_102456	960	T	A	0/1	0/0	0/0	0/1
rt_contig_est_102456	1156	A	T	0/1	1/1	0/0	0/1
rt_contig_est_102456	835	T	G	0/1	1/1	0/1	0/1
rt_contig_est_10247	394	T	A	1/1	0/1	0/1	0/0
rt_contig_est_10247	438	A	G	1/1	0/1	0/1	0/0
rt_contig_est_10247	444	T	C	1/1	0/1	0/1	0/0
rt_contig_est_10247	735	G	A	1/1	0/1	0/1	0/0
rt_contig_est_10247	818	C	G	1/1	0/1	0/1	0/0
rt_contig_est_10249	1391	A	G	0/1	0/0	0/0	0/0
rt_contig_est_102490	462	T	C	0/1	0/1	0/1	0/1
rt_contig_est_102490	471	T	C	0/1	0/1	0/1	0/1
rt_contig_est_102490	456	T	G	1/1	1/1	0/1	0/1
rt_contig_est_102492	63	G	C	1/1	0/1	0/1	0/1
rt_contig_est_102514	219	T	C	0/1	0/0	0/1	0/0
rt_contig_est_102514	231	G	A	0/1	0/0	0/1	0/0
rt_contig_est_10254	343	G	C	0/1	0/1	0/1	0/0
rt_contig_est_10254	375	T	A	0/1	0/1	0/1	0/0
rt_contig_est_10254	342	G	T	0/0	0/0	0/1	0/1
rt_contig_est_10257	378	T	G	0/1	0/0	0/1	0/0
rt_contig_est_102578	443	C	T	0/1	0/1	0/0	0/0
rt_contig_est_10258	210	C	G	1/1	1/1	0/1	0/1
rt_contig_est_10260	402	G	C	0/1	0/1	0/0	0/0
rt_contig_est_102624	388	T	C	0/1	0/0	0/0	0/0
rt_contig_est_10268	274	C	T	0/0	0/0	0/0	0/1
rt_contig_est_10268	276	C	G	0/0	0/0	0/0	0/1
rt_contig_est_10268	319	C	T	0/0	0/0	0/0	0/1
rt_contig_est_10268	66	G	C	0/0	0/0	0/1	0/1
rt_contig_est_10268	157	T	A	0/0	0/0	0/1	0/1
rt_contig_est_10268	505	T	C	0/0	0/0	0/1	0/1
rt_contig_est_10268	430	C	T	0/0	0/1	0/1	0/1
rt_contig_est_1027	121	G	A	0/0	0/1	0/0	0/1
rt_contig_est_1027	122	G	C	0/0	0/1	0/0	0/1
rt_contig_est_10270	2295	C	T	0/0	0/1	0/1	0/1
rt_contig_est_10270	2523	A	G	0/0	0/1	0/1	0/1
rt_contig_est_10270	2576	C	A	0/0	0/1	0/1	0/1
rt_contig_est_10271	1187	T	C	0/1	0/1	0/0	0/0
rt_contig_est_10271	1205	C	A	0/1	0/1	0/0	0/0
rt_contig_est_10271	1241	T	C	0/1	0/1	0/0	0/0
rt_contig_est_10271	612	A	G	0/1	0/1	0/1	0/0
rt_contig_est_10271	918	G	A	0/1	0/1	0/1	0/0
rt_contig_est_10272	601	T	C	0/1	0/0	0/0	0/1
rt_contig_est_10272	132	C	G	0/1	0/0	0/1	0/1
rt_contig_est_10272	185	C	T	0/1	0/0	0/1	0/1
rt_contig_est_10272	272	T	A	0/1	0/0	0/1	0/1
rt_contig_est_102758	94	G	T	0/0	0/0	0/0	0/1
rt_contig_est_10278	766	C	T	0/0	0/0	0/1	0/1
rt_contig_est_10278	808	C	G	1/1	1/1	1/1	0/1
rt_contig_est_102785	656	T	C	0/0	0/1	0/0	0/1
rt_contig_est_102785	1139	C	A	0/0	0/1	0/0	0/1
rt_contig_est_102785	1147	A	G	0/0	0/1	0/1	0/1
rt_contig_est_102798	209	A	G	0/1	0/0	0/1	0/1
rt_contig_est_102800	133	A	T	0/1	0/1	0/0	0/1
rt_contig_est_102800	187	T	A	0/1	0/1	0/0	0/1
rt_contig_est_102846	257	A	G	0/1	0/1	0/0	0/0
rt_contig_est_102846	358	G	T	0/1	0/1	0/0	0/0
rt_contig_est_102846	395	A	C	0/1	0/1	0/0	0/0
rt_contig_est_102857	138	C	A	0/0	0/0	0/0	0/1
rt_contig_est_10286	207	G	C	0/1	0/1	0/0	0/0
rt_contig_est_10286	778	A	G	0/1	0/1	0/0	0/0
rt_contig_est_10286	787	T	C	0/0	0/0	0/1	0/1
rt_contig_est_10288	702	G	A	0/1	0/1	0/1	0/0
rt_contig_est_10290	717	A	T	0/1	0/1	0/1	0/1
rt_contig_est_10290	468	T	C	1/1	1/1	0/1	0/1
rt_contig_est_10292	1983	A	G	0/0	0/0	0/0	0/1
rt_contig_est_10292	2112	C	T	0/0	0/0	0/1	0/1
rt_contig_est_10292	1096	T	C	0/0	0/1	0/1	0/1
rt_contig_est_10292	458	A	T	1/1	0/1	1/1	0/1
rt_contig_est_10292	1915	C	A	1/1	0/1	1/1	0/1
rt_contig_est_102934	1058	A	G	0/0	0/1	0/0	0/1
rt_contig_est_102956	116	A	G	1/1	0/1	0/1	0/0
rt_contig_est_103	456	G	A	0/1	0/0	0/0	0/0
rt_contig_est_103	545	A	G	0/1	0/0	0/0	0/0
rt_contig_est_103	663	T	C	0/1	0/0	0/0	0/0
rt_contig_est_103080	155	A	G	0/0	0/1	0/1	0/1
rt_contig_est_103080	182	T	G	0/0	0/1	0/1	0/1
rt_contig_est_1031	645	C	T	0/0	0/0	0/0	0/1
rt_contig_est_1031	419	T	G	0/0	0/0	0/1	0/1
rt_contig_est_1031	766	A	G	0/0	0/0	0/1	0/1
rt_contig_est_1031	1030	G	A	0/0	0/0	0/1	0/1
rt_contig_est_1031	1135	A	G	0/0	0/0	0/1	0/1
rt_contig_est_1031	484	C	T	1/1	1/1	0/1	0/1
rt_contig_est_1031	529	C	T	1/1	1/1	0/1	0/1
rt_contig_est_10310	394	G	T	0/1	0/1	0/0	0/0
rt_contig_est_10310	144	A	G	1/1	0/1	0/1	0/0
rt_contig_est_10310	1632	T	G	1/1	0/1	0/1	0/0
rt_contig_est_10310	1088	A	G	0/0	0/0	0/0	0/1
rt_contig_est_10310	277	G	A	1/1	0/1	0/1	0/1
rt_contig_est_10310	384	C	T	1/1	0/1	0/1	0/1
rt_contig_est_10310	1927	T	C	1/1	0/1	0/1	0/1
rt_contig_est_10310	1944	C	G	1/1	0/1	0/1	0/1
rt_contig_est_10310	2222	A	T	0/0	0/1	0/1	1/1
rt_contig_est_10310	2294	C	T	0/0	0/1	0/1	1/1
rt_contig_est_10310	337	A	G	0/1	0/1	1/1	1/1
rt_contig_est_10315	198	T	G	0/1	0/1	0/1	0/1
rt_contig_est_10317	403	C	T	0/1	0/1	0/0	0/0
rt_contig_est_10317	473	C	T	0/1	0/1	0/0	0/0
rt_contig_est_10317	539	A	G	0/1	0/1	0/0	0/0
rt_contig_est_10317	542	G	A	0/1	0/1	0/0	0/0
rt_contig_est_10322	1556	G	A	0/0	0/1	0/0	0/1
rt_contig_est_10322	290	C	T	0/0	0/1	0/1	0/1
rt_contig_est_10322	2698	G	T	0/0	0/1	0/1	0/1
rt_contig_est_10324	788	T	G	0/1	0/0	0/1	0/0
rt_contig_est_10331	972	G	A	0/1	0/0	0/1	0/0
rt_contig_est_10331	994	A	T	0/1	0/0	0/1	0/0
rt_contig_est_10332	426	A	G	0/1	0/0	0/0	0/0
rt_contig_est_10336	102	G	T	0/1	0/0	0/1	0/0
rt_contig_est_10336	356	G	C	0/0	0/1	0/0	0/1
rt_contig_est_10336	373	A	G	0/0	0/1	0/0	0/1
rt_contig_est_10336	375	A	G	0/0	0/1	0/0	0/1
rt_contig_est_10336	456	A	G	0/0	0/1	0/0	0/1
rt_contig_est_10336	136	T	A	0/0	0/1	0/1	0/1
rt_contig_est_10337	279	T	G	0/1	0/0	0/0	0/1
rt_contig_est_10337	962	A	C	0/1	0/0	0/0	0/1
rt_contig_est_10337	1919	A	G	0/1	0/0	0/1	0/1
rt_contig_est_1034	122	C	T	0/1	0/1	0/1	0/1
rt_contig_est_1034	111	G	T	1/1	1/1	0/1	0/1
rt_contig_est_1034	135	G	T	1/1	1/1	0/1	0/1
rt_contig_est_10343	105	A	G	0/1	0/0	0/0	0/0
rt_contig_est_10344	214	C	A	0/1	0/0	0/0	0/0
rt_contig_est_10346	588	G	A	1/1	0/1	0/1	0/0
rt_contig_est_10346	408	A	T	0/0	0/1	0/1	0/1
rt_contig_est_10346	1683	G	A	0/0	0/1	0/1	0/1
rt_contig_est_10346	1711	A	T	0/0	0/1	0/1	0/1
rt_contig_est_103532	108	G	A	0/0	0/1	0/0	0/1
rt_contig_est_103532	71	A	T	1/1	1/1	0/1	0/1
rt_contig_est_10354	400	T	C	0/0	0/1	0/1	0/1
rt_contig_est_10354	420	A	G	0/0	0/1	0/1	0/1
rt_contig_est_10354	554	A	C	0/0	0/1	0/1	0/1
rt_contig_est_10354	840	G	A	0/0	0/1	0/1	0/1
rt_contig_est_10354	1123	G	C	1/1	0/1	1/1	0/1
rt_contig_est_103545	342	A	T	0/1	0/1	0/1	0/0
rt_contig_est_10355	211	TTGC	T	1/1	0/1	0/1	0/0
rt_contig_est_10355	954	G	T	0/0	0/0	0/1	0/1
rt_contig_est_10359	572	T	C	0/0	0/1	0/1	1/1
rt_contig_est_10374	183	A	C	1/1	0/1	0/1	0/0
rt_contig_est_10374	190	G	A	1/1	0/1	0/1	0/0
rt_contig_est_103800	135	T	G	0/1	0/0	0/0	0/0
rt_contig_est_104	129	A	T	0/0	0/1	0/1	0/1
rt_contig_est_10400	1090	A	C	0/0	0/0	0/0	0/1
rt_contig_est_10400	1210	T	G	1/1	0/1	0/1	0/1
rt_contig_est_10400	1255	G	A	1/1	0/1	0/1	0/1
rt_contig_est_10404	368	G	A	0/0	0/0	0/0	0/1
rt_contig_est_10407	1875	G	A	0/1	0/0	0/1	0/1
rt_contig_est_10407	869	T	A	0/1	0/1	0/1	0/1
rt_contig_est_10409	2092	C	A	1/1	0/1	0/1	0/1
rt_contig_est_1041	409	C	T	0/1	0/1	0/0	0/0
rt_contig_est_1041	382	C	T	0/0	0/0	0/1	0/1
rt_contig_est_1041	703	C	T	0/1	0/1	0/1	0/1
rt_contig_est_10411	105	A	G	0/1	0/1	0/1	1/1
rt_contig_est_10413	261	C	T	1/1	0/1	0/1	0/0
rt_contig_est_10423	445	A	T	0/1	0/0	0/1	0/0
rt_contig_est_10423	1548	T	A	0/1	0/0	0/1	0/0
rt_contig_est_10423	1850	G	T	0/1	0/0	0/1	0/0
rt_contig_est_10423	1899	A	G	0/1	0/0	0/1	0/0
rt_contig_est_10423	103	T	C	0/1	1/1	0/1	1/1
rt_contig_est_10423	144	C	T	0/1	1/1	0/1	1/1
rt_contig_est_10433	1601	C	A	0/1	0/0	0/0	0/0
rt_contig_est_10437	668	C	A	0/0	0/1	0/1	0/1
rt_contig_est_10437	943	G	A	0/0	0/1	0/1	0/1
rt_contig_est_10437	1174	G	A	0/0	0/1	0/1	0/1
rt_contig_est_10437	425	T	C	1/1	0/1	0/1	0/1
rt_contig_est_10437	747	C	T	1/1	0/1	0/1	0/1
rt_contig_est_10437	896	T	C	1/1	0/1	0/1	0/1
rt_contig_est_10437	1194	G	T	0/0	0/1	0/1	1/1
rt_contig_est_10438	2368	T	C	0/1	0/0	0/0	0/0
rt_contig_est_10438	1780	G	A	0/1	0/1	0/1	0/0
rt_contig_est_10438	133	A	G	0/0	0/1	0/1	0/1
rt_contig_est_10438	1246	T	C	1/1	0/1	0/1	0/1
rt_contig_est_10439	181	G	A	1/1	0/1	0/1	0/1
rt_contig_est_10439	401	G	T	1/1	0/1	0/1	0/1
rt_contig_est_10440	2721	T	C	0/1	0/1	0/0	0/0
rt_contig_est_10440	2872	G	C	0/1	0/1	0/0	0/0
rt_contig_est_10440	2881	A	C	0/1	0/1	0/0	0/0
rt_contig_est_10440	2895	T	A	0/1	0/1	0/0	0/0
rt_contig_est_10440	2899	G	A	0/1	0/1	0/0	0/0
rt_contig_est_10440	3219	C	T	0/1	0/1	0/0	0/0
rt_contig_est_10440	3224	C	T	0/1	0/1	0/0	0/0
rt_contig_est_10440	3246	G	A	0/1	0/1	0/0	0/0
rt_contig_est_10440	2475	C	A	0/0	0/0	0/1	0/1
rt_contig_est_10441	912	A	G	0/1	0/1	0/0	0/1
rt_contig_est_10441	146	T	C	0/1	0/1	0/1	0/1
rt_contig_est_10441	180	A	G	0/1	0/1	0/1	0/1
rt_contig_est_10442	295	A	G	0/1	0/1	0/1	0/1
rt_contig_est_10442	358	C	A	0/1	0/1	0/1	0/1
rt_contig_est_10443	412	T	C	0/1	0/1	0/1	0/0
rt_contig_est_10443	828	C	T	0/1	0/1	0/1	0/0
rt_contig_est_10443	792	T	C	1/1	0/1	0/1	0/1
rt_contig_est_10448	1302	C	T	0/1	0/0	0/0	0/0
rt_contig_est_10448	335	A	G	0/1	0/1	0/1	0/0
rt_contig_est_10448	1164	T	A	0/0	0/0	0/0	0/1
rt_contig_est_10448	2253	C	A	0/0	0/1	0/1	0/1
rt_contig_est_10448	2271	G	A	0/0	0/1	0/1	0/1
rt_contig_est_10448	423	T	G	0/1	1/1	0/1	0/1
rt_contig_est_10448	597	A	G	1/1	0/1	0/1	0/1
rt_contig_est_10448	2477	C	T	1/1	0/1	0/1	0/1
rt_contig_est_10450	485	A	T	0/1	0/1	0/0	0/0
rt_contig_est_10454	655	A	C	1/1	0/1	0/1	0/0
rt_contig_est_10454	684	C	G	1/1	0/1	0/1	0/0
rt_contig_est_10458	119	A	G	0/1	0/1	0/1	0/0
rt_contig_est_10458	1818	T	C	0/1	0/1	0/1	0/0
rt_contig_est_10458	1659	G	A	1/1	0/1	0/1	0/0
rt_contig_est_10458	1662	G	A	1/1	0/1	0/1	0/0
rt_contig_est_10458	419	C	G	1/1	1/1	0/1	0/1
rt_contig_est_10458	380	C	T	0/0	0/1	0/1	1/1
rt_contig_est_10458	620	G	C	0/0	0/1	0/1	1/1
rt_contig_est_10461	325	A	G	0/0	0/1	0/1	1/1
rt_contig_est_10461	364	A	G	0/0	0/1	0/1	1/1
rt_contig_est_10462	947	A	G	0/1	0/0	0/0	0/0
rt_contig_est_10462	183	G	A	1/1	1/1	0/1	0/1
rt_contig_est_10463	1642	T	A	1/1	0/1	0/1	0/0
rt_contig_est_10463	1356	G	T	0/0	0/1	0/1	1/1
rt_contig_est_10463	1438	G	A	0/0	0/1	0/1	1/1
rt_contig_est_10464	155	G	A	1/1	0/1	0/1	0/0
rt_contig_est_10464	504	C	T	0/0	0/1	0/1	0/1
rt_contig_est_10464	456	T	C	0/1	0/1	0/1	0/1
rt_contig_est_10464	475	A	G	0/1	0/1	0/1	0/1
rt_contig_est_10469	912	C	T	1/1	0/1	1/1	0/1
rt_contig_est_10470	719	T	C	0/1	0/1	0/0	0/0
rt_contig_est_10471	1383	T	G	0/1	0/1	1/1	0/1
rt_contig_est_10472	315	T	C	0/0	0/1	0/0	0/1
rt_contig_est_10472	138	A	G	1/1	0/1	0/1	0/1
rt_contig_est_10475	262	A	C	0/1	0/0	0/1	0/0
rt_contig_est_10475	358	G	C	0/1	0/0	0/1	0/0
rt_contig_est_10475	402	C	A	0/1	0/0	0/1	0/0
rt_contig_est_10476	330	A	G	0/1	1/1	1/1	1/1
rt_contig_est_10479	1408	T	C	0/1	0/0	0/0	0/0
rt_contig_est_10479	1457	T	A	0/1	0/0	0/0	0/1
rt_contig_est_10479	1387	G	A	0/1	0/0	0/1	0/1
rt_contig_est_10479	1393	C	T	0/1	0/0	0/1	0/1
rt_contig_est_10484	928	C	T	1/1	0/1	0/1	0/0
rt_contig_est_10484	318	A	G	0/0	0/0	0/1	0/1
rt_contig_est_10484	560	C	A	0/0	0/1	0/1	0/1
rt_contig_est_10486	225	C	A	0/1	0/0	0/1	0/0
rt_contig_est_10486	284	G	C	0/1	0/0	0/1	0/0
rt_contig_est_10486	351	T	C	0/1	0/0	0/1	0/0
rt_contig_est_10486	398	A	G	0/1	0/0	0/1	0/0
rt_contig_est_10486	1092	G	T	0/1	0/0	0/1	0/0
rt_contig_est_10486	871	C	T	0/0	0/1	0/1	0/1
rt_contig_est_10486	1095	C	T	0/0	0/1	0/1	0/1
rt_contig_est_10486	1198	C	G	0/1	0/1	0/1	0/1
rt_contig_est_10486	267	T	G	1/1	0/1	0/1	0/1
rt_contig_est_10489	321	A	G	0/1	0/1	0/1	0/0
rt_contig_est_10489	746	A	T	0/1	0/1	0/1	0/0
rt_contig_est_10489	783	C	A	0/1	0/1	0/1	0/0
rt_contig_est_10491	505	G	A	0/1	0/0	0/0	0/0
rt_contig_est_10491	538	T	C	1/1	0/1	0/1	0/0
rt_contig_est_10491	745	G	A	1/1	0/1	0/1	0/0
rt_contig_est_10491	1111	A	G	1/1	0/1	0/1	0/0
rt_contig_est_10491	1169	T	A	1/1	0/1	0/1	0/0
rt_contig_est_10491	302	T	C	0/0	0/1	0/1	1/1
rt_contig_est_10491	303	T	G	0/0	0/1	0/1	1/1
rt_contig_est_10491	337	A	G	0/0	0/1	0/1	1/1
rt_contig_est_10491	341	T	G	0/0	0/1	0/1	1/1
rt_contig_est_10492	650	A	T	0/1	0/0	0/0	0/0
rt_contig_est_10492	773	C	T	0/1	0/0	0/0	0/0
rt_contig_est_10492	1813	T	A	0/1	0/0	0/0	0/0
rt_contig_est_10492	614	T	A	0/0	0/1	0/0	0/1
rt_contig_est_10492	780	A	G	0/0	0/1	0/0	0/1
rt_contig_est_10492	1839	G	A	0/0	0/1	0/0	0/1
rt_contig_est_10492	1911	T	A	0/0	0/1	0/0	0/1
rt_contig_est_10492	835	A	G	0/0	0/1	0/1	0/1
rt_contig_est_10494	218	C	G	0/1	0/0	0/1	0/0
rt_contig_est_10494	325	T	C	0/1	0/0	0/1	0/0
rt_contig_est_10494	458	C	T	0/1	0/0	0/1	0/0
rt_contig_est_10494	646	A	G	1/1	0/1	0/1	0/0
rt_contig_est_10494	596	T	A	0/0	0/1	0/1	0/1
rt_contig_est_10498	2978	G	A	0/1	0/1	0/1	0/0
rt_contig_est_10498	187	C	G	0/0	0/1	0/0	0/1
rt_contig_est_10498	1823	T	C	0/0	0/1	0/0	0/1
rt_contig_est_10498	1826	A	G	0/0	0/1	0/0	0/1
rt_contig_est_10498	2936	T	C	0/0	0/1	0/0	0/1
rt_contig_est_10498	5176	T	A	0/0	0/1	0/0	0/1
rt_contig_est_10498	5210	T	C	0/0	0/1	0/0	0/1
rt_contig_est_10498	1419	G	A	0/0	0/1	0/1	0/1
rt_contig_est_10498	2264	T	C	0/0	0/1	0/1	0/1
rt_contig_est_10498	2945	A	G	0/0	0/1	0/1	0/1
rt_contig_est_10498	143	C	T	0/1	0/0	0/1	0/1
rt_contig_est_10498	681	C	T	1/1	0/1	1/1	0/1
rt_contig_est_10498	2907	T	C	1/1	0/1	1/1	0/1
rt_contig_est_1050	1693	C	T	0/1	0/1	0/1	0/0
rt_contig_est_1050	1770	C	A	0/1	0/1	0/1	0/0
rt_contig_est_1050	1939	T	C	0/1	0/1	0/1	0/0
rt_contig_est_1050	1993	C	G	0/1	0/1	0/1	0/0
rt_contig_est_1050	2709	T	G	0/1	0/0	0/1	0/1
rt_contig_est_1050	2795	T	C	0/1	0/0	0/1	0/1
rt_contig_est_10504	1166	G	T	1/1	0/1	0/1	0/0
rt_contig_est_10504	1437	G	A	1/1	0/1	0/1	0/0
rt_contig_est_10504	421	A	G	0/0	0/1	0/1	1/1
rt_contig_est_10504	1016	C	A	0/0	0/1	0/1	1/1
rt_contig_est_10507	241	G	T	0/1	0/1	0/0	0/1
rt_contig_est_10512	334	T	C	0/1	0/0	0/1	0/0
rt_contig_est_10512	493	T	C	0/1	0/0	0/1	0/0
rt_contig_est_10512	874	T	C	0/1	0/0	0/1	0/0
rt_contig_est_10512	946	G	A	0/1	0/0	0/1	0/0
rt_contig_est_10512	997	C	T	0/1	0/0	0/1	0/0
rt_contig_est_10512	1018	A	C	0/1	0/0	0/1	0/0
rt_contig_est_10523	1279	T	C	0/1	0/0	0/0	0/0
rt_contig_est_10523	1360	C	T	0/1	0/0	0/0	0/0
rt_contig_est_10526	147	T	A	1/1	0/1	0/1	0/0
rt_contig_est_10526	139	T	C	0/0	0/1	0/1	0/1
rt_contig_est_10528	452	T	C	0/1	0/0	0/0	0/0
rt_contig_est_10528	513	T	C	0/1	0/0	0/0	0/0
rt_contig_est_10528	528	A	T	0/1	0/0	0/0	0/0
rt_contig_est_10528	587	C	T	0/1	0/0	0/0	0/0
rt_contig_est_10528	719	T	G	0/1	0/0	0/0	0/0
rt_contig_est_10528	731	G	T	0/1	0/0	0/0	0/0
rt_contig_est_10528	791	C	T	0/1	0/0	0/0	0/0
rt_contig_est_10528	1111	C	A	0/1	0/0	0/0	0/0
rt_contig_est_10528	1167	G	T	0/1	0/0	0/0	0/0
rt_contig_est_10528	1192	T	C	0/1	0/0	0/0	0/0
rt_contig_est_10528	1196	A	T	0/1	0/0	0/0	0/0
rt_contig_est_10528	1479	A	G	0/1	0/0	0/0	0/0
rt_contig_est_10528	1567	C	G	0/1	0/0	0/0	0/0
rt_contig_est_10528	1134	G	T	0/1	0/1	0/1	0/0
rt_contig_est_10528	1141	T	C	0/1	0/1	0/1	0/0
rt_contig_est_10528	608	C	T	0/0	0/0	0/0	0/1
rt_contig_est_10528	1364	C	T	0/0	0/0	0/0	0/1
rt_contig_est_10528	1121	C	A	0/0	0/1	0/1	0/1
rt_contig_est_10528	1664	T	A	0/0	0/1	0/1	0/1
rt_contig_est_10528	417	C	T	0/0	0/1	0/1	0/1
rt_contig_est_10528	984	A	G	0/0	0/1	0/1	0/1
rt_contig_est_10528	1001	G	C	0/0	0/1	0/1	0/1
rt_contig_est_10528	1697	G	T	0/1	0/1	0/0	0/1
rt_contig_est_10528	1277	T	G	1/1	0/1	1/1	0/1
rt_contig_est_10529	100	G	C	1/1	0/1	0/1	0/0
rt_contig_est_10529	499	A	G	0/0	0/1	0/0	0/1
rt_contig_est_10529	2001	T	A	0/0	0/1	0/0	0/1
rt_contig_est_10529	2005	A	G	0/0	0/1	0/0	0/1
rt_contig_est_10529	1832	G	T	0/0	0/1	0/1	0/1
rt_contig_est_10529	2035	A	T	0/1	0/1	0/0	0/1
rt_contig_est_10529	988	G	A	0/1	0/1	0/1	0/1
rt_contig_est_10529	1168	A	G	0/1	0/1	0/1	0/1
rt_contig_est_10529	970	A	G	1/1	0/1	0/1	0/1
rt_contig_est_10533	229	T	C	0/1	0/1	0/1	0/0
rt_contig_est_10533	248	G	A	0/1	0/1	0/1	0/0
rt_contig_est_10535	119	C	G	0/0	0/1	0/0	0/1
rt_contig_est_10535	218	G	A	0/0	0/1	0/0	0/1
rt_contig_est_10535	236	C	T	0/0	0/1	0/0	0/1
rt_contig_est_10535	252	A	G	0/0	0/1	0/0	0/1
rt_contig_est_10535	320	C	T	0/0	0/1	0/0	0/1
rt_contig_est_10535	329	A	G	0/0	0/1	0/0	0/1
rt_contig_est_10535	459	G	A	0/0	0/1	0/0	0/1
rt_contig_est_10535	505	A	G	0/0	0/1	0/0	0/1
rt_contig_est_10535	525	T	G	0/0	0/1	0/0	0/1
rt_contig_est_10535	622	A	T	0/0	0/1	0/0	0/1
rt_contig_est_10535	653	A	C	0/0	0/1	0/0	0/1
rt_contig_est_10535	658	A	C	0/0	0/1	0/0	0/1
rt_contig_est_10537	1238	C	A	0/1	0/0	0/1	0/0
rt_contig_est_10538	683	T	C	0/0	0/1	0/0	0/1
rt_contig_est_10538	578	C	A	0/0	0/1	0/1	0/1
rt_contig_est_10538	924	G	T	0/0	0/1	0/1	0/1
rt_contig_est_1054	1953	A	T	0/0	0/0	0/0	0/1
rt_contig_est_1054	1983	A	G	0/0	0/0	0/0	0/1
rt_contig_est_1054	2019	A	G	0/0	0/0	0/0	0/1
rt_contig_est_10540	52	T	G	1/1	0/1	0/1	0/1
rt_contig_est_10551	168	AT	A	0/1	0/1	0/0	0/1
rt_contig_est_10551	610	G	A	0/1	0/1	0/0	0/1
rt_contig_est_10551	936	C	T	0/1	0/1	0/0	0/1
rt_contig_est_10551	942	G	A	0/1	0/1	0/0	0/1
rt_contig_est_10551	214	C	A	0/1	0/1	0/1	0/1
rt_contig_est_10553	234	A	G	0/1	1/1	0/0	0/1
rt_contig_est_10553	351	C	G	0/1	1/1	0/0	0/1
rt_contig_est_10553	434	G	A	0/1	1/1	0/0	0/1
rt_contig_est_10554	266	C	T	0/1	0/1	0/1	0/0
rt_contig_est_10557	791	T	C	0/0	0/1	0/0	0/1
rt_contig_est_10557	1499	G	A	0/0	0/1	0/0	0/1
rt_contig_est_10557	1991	G	A	0/0	0/1	0/0	0/1
rt_contig_est_10557	2789	A	G	0/0	0/1	0/0	0/1
rt_contig_est_10558	258	C	T	0/1	1/1	0/1	1/1
rt_contig_est_10560	543	T	G	0/1	0/0	0/1	0/0
rt_contig_est_10560	305	T	C	0/1	1/1	0/1	1/1
rt_contig_est_10572	300	C	A	1/1	0/1	0/1	0/0
rt_contig_est_10572	304	T	C	1/1	0/1	0/1	0/0
rt_contig_est_10572	501	G	A	1/1	0/1	0/1	0/0
rt_contig_est_10572	563	G	A	1/1	0/1	0/1	0/0
rt_contig_est_10572	602	G	A	1/1	0/1	0/1	0/0
rt_contig_est_10572	632	A	G	1/1	0/1	0/1	0/0
rt_contig_est_10572	717	T	A	1/1	0/1	0/1	0/0
rt_contig_est_10572	834	A	T	0/0	0/1	0/1	0/1
rt_contig_est_10574	450	A	C	0/1	0/0	0/0	0/0
rt_contig_est_10574	459	T	A	0/1	0/0	0/0	0/0
rt_contig_est_10574	474	G	A	0/1	0/0	0/0	0/0
rt_contig_est_10574	797	G	T	0/0	0/1	0/0	0/1
rt_contig_est_10577	834	C	G	0/0	0/0	0/0	0/1
rt_contig_est_10577	1080	T	A	0/0	0/0	0/0	0/1
rt_contig_est_10577	1110	T	C	0/0	0/0	0/0	0/1
rt_contig_est_10577	705	A	C	0/0	0/0	0/1	0/1
rt_contig_est_1058	751	C	T	0/0	0/1	0/1	0/1
rt_contig_est_1058	1108	A	G	0/1	0/0	0/0	0/1
rt_contig_est_1058	1225	T	C	0/1	0/1	0/0	0/1
rt_contig_est_1058	732	T	A	0/1	0/1	0/1	0/1
rt_contig_est_1058	726	C	T	0/1	0/1	0/1	1/1
rt_contig_est_10580	297	G	A	0/0	0/1	0/0	0/1
rt_contig_est_10580	301	A	G	0/0	0/1	0/0	0/1
rt_contig_est_10580	408	C	T	0/0	0/1	0/0	0/1
rt_contig_est_10580	887	A	T	0/1	0/1	0/1	0/1
rt_contig_est_10580	1046	C	G	0/1	0/1	0/1	0/1
rt_contig_est_10580	1120	C	G	1/1	0/1	1/1	0/1
rt_contig_est_10581	440	T	A	0/1	0/0	0/1	0/0
rt_contig_est_10581	977	A	G	0/1	0/0	0/1	0/0
rt_contig_est_10581	760	A	G	0/1	0/0	0/1	0/1
rt_contig_est_10586	531	T	G	1/1	0/1	0/1	0/0
rt_contig_est_10586	380	T	C	0/0	0/0	0/0	0/1
rt_contig_est_10588	372	G	A	0/1	0/1	0/1	0/0
rt_contig_est_10589	502	C	A	0/0	0/1	0/1	0/1
rt_contig_est_10589	448	A	C	1/1	0/1	0/1	0/1
rt_contig_est_1059	3369	T	A	0/1	0/0	0/0	0/0
rt_contig_est_10599	2805	A	C	1/1	0/1	0/1	0/0
rt_contig_est_10605	608	A	T	1/1	0/1	0/1	0/0
rt_contig_est_10606	191	C	A	0/1	0/1	0/0	0/0
rt_contig_est_10606	719	G	T	0/1	0/1	0/0	0/0
rt_contig_est_10606	908	G	A	0/1	0/1	0/0	0/0
rt_contig_est_10606	935	C	T	0/0	0/0	0/0	0/1
rt_contig_est_10606	339	C	T	0/0	0/0	0/1	0/1
rt_contig_est_10606	419	C	T	0/0	0/0	0/1	0/1
rt_contig_est_10606	779	T	A	0/0	0/0	0/1	0/1
rt_contig_est_10606	541	C	T	0/0	0/1	0/1	0/1
rt_contig_est_10610	152	C	G	0/1	0/1	0/0	0/1
rt_contig_est_10611	218	C	T	0/0	0/0	0/1	0/1
rt_contig_est_10611	840	C	T	0/0	0/0	0/1	0/1
rt_contig_est_10615	478	T	A	0/1	0/0	0/1	0/0
rt_contig_est_10622	406	T	C	0/0	0/0	0/1	0/1
rt_contig_est_10624	89	A	G	0/1	0/0	0/1	0/0
rt_contig_est_10625	714	A	C	0/1	0/1	0/0	0/0
rt_contig_est_1063	995	G	T	0/0	0/1	0/1	0/1
rt_contig_est_1063	3101	A	G	0/1	0/1	0/1	0/1
rt_contig_est_10631	827	C	T	0/1	0/0	0/0	0/0
rt_contig_est_10631	394	C	T	0/1	0/1	0/1	1/1
rt_contig_est_10636	280	C	T	0/0	0/0	0/1	0/1
rt_contig_est_10636	877	G	A	0/0	0/0	0/1	0/1
rt_contig_est_10636	886	C	T	0/0	0/0	0/1	0/1
rt_contig_est_10636	1142	C	G	0/0	0/0	0/1	0/1
rt_contig_est_10636	1157	G	A	0/0	0/0	0/1	0/1
rt_contig_est_10636	1373	A	G	0/0	0/0	0/1	0/1
rt_contig_est_10636	1786	T	C	0/0	0/0	0/1	0/1
rt_contig_est_1064	2186	C	G	0/1	0/1	0/0	0/0
rt_contig_est_1064	2260	C	T	0/1	0/1	0/0	0/0
rt_contig_est_1064	2310	C	T	0/1	0/1	0/0	0/0
rt_contig_est_1064	2539	C	T	0/1	0/1	0/0	0/0
rt_contig_est_1064	2617	A	G	0/1	0/1	0/0	0/0
rt_contig_est_1064	2632	A	G	0/1	0/1	0/0	0/0
rt_contig_est_1064	3266	C	T	0/1	0/1	0/0	0/0
rt_contig_est_1064	3322	C	T	0/1	0/1	0/0	0/0
rt_contig_est_1064	3333	T	G	0/1	0/1	0/0	0/0
rt_contig_est_1064	3413	G	T	0/1	0/0	0/1	0/1
rt_contig_est_1064	3070	A	G	0/1	0/1	1/1	1/1
rt_contig_est_1064	3092	G	A	0/1	0/1	1/1	1/1
rt_contig_est_1064	3124	G	C	0/1	0/1	1/1	1/1
rt_contig_est_10640	1815	G	A	1/1	0/1	0/1	0/0
rt_contig_est_10640	1819	T	G	1/1	0/1	0/1	0/0
rt_contig_est_10640	517	A	G	0/0	0/0	0/0	0/1
rt_contig_est_10640	766	G	A	0/0	0/0	0/0	0/1
rt_contig_est_10640	1595	A	G	1/1	0/1	0/1	0/1
rt_contig_est_10640	1014	G	T	0/0	0/1	0/1	1/1
rt_contig_est_10640	1751	C	T	0/0	0/1	0/1	1/1
rt_contig_est_10641	1259	A	G	1/1	1/1	1/1	0/1
rt_contig_est_10654	237	T	C	0/0	0/1	0/1	0/1
rt_contig_est_10654	1545	G	A	0/0	0/1	0/1	0/1
rt_contig_est_10654	1510	G	T	0/1	0/0	0/0	0/1
rt_contig_est_10654	631	A	G	0/1	0/1	0/1	0/1
rt_contig_est_10654	1416	T	A	0/1	0/1	0/1	0/1
rt_contig_est_10654	1444	T	G	0/1	0/1	0/1	0/1
rt_contig_est_10654	1559	C	T	1/1	0/1	0/1	0/1
rt_contig_est_10654	316	C	T	0/1	0/1	1/1	1/1
rt_contig_est_10657	622	T	C	0/1	0/1	0/1	0/0
rt_contig_est_10657	994	G	A	0/1	0/1	0/1	0/0
rt_contig_est_10657	1057	T	G	0/1	0/1	0/1	0/0
rt_contig_est_10657	1136	A	G	0/1	0/1	0/1	0/0
rt_contig_est_10657	1166	C	G	0/1	0/1	0/1	0/0
rt_contig_est_10657	1174	G	A	0/1	0/1	0/1	0/0
rt_contig_est_10657	243	C	T	0/1	0/1	0/1	1/1
rt_contig_est_10658	1217	A	G	1/1	0/1	0/1	0/1
rt_contig_est_10669	1295	T	C	0/1	0/0	0/0	0/0
rt_contig_est_10669	1818	G	T	0/1	0/1	0/1	0/0
rt_contig_est_10669	449	G	T	1/1	0/1	0/1	0/0
rt_contig_est_10673	341	G	A	0/1	0/0	0/0	0/0
rt_contig_est_10673	342	A	C	0/1	0/0	0/0	0/0
rt_contig_est_10673	403	G	A	0/1	0/0	0/0	0/0
rt_contig_est_10673	321	C	A	0/1	0/0	0/1	0/0
rt_contig_est_10675	773	T	A	0/0	0/1	0/1	0/1
rt_contig_est_10675	978	C	T	0/0	0/1	0/1	0/1
rt_contig_est_10677	1298	G	A	1/1	0/1	0/1	0/0
rt_contig_est_10677	370	A	C	0/0	0/1	0/0	0/1
rt_contig_est_1068	79	C	A	0/1	0/1	0/1	0/0
rt_contig_est_1068	237	A	G	0/1	0/1	0/1	0/0
rt_contig_est_1068	69	T	C	0/0	0/0	0/1	0/1
rt_contig_est_1068	134	G	A	0/0	0/0	0/1	0/1
rt_contig_est_1068	156	A	T	0/0	0/0	0/1	0/1
rt_contig_est_1068	369	T	C	0/1	0/1	0/1	1/1
rt_contig_est_10680	241	G	A	0/0	0/1	0/0	0/1
rt_contig_est_10685	138	G	T	0/1	0/0	0/1	0/1
rt_contig_est_10685	393	G	T	1/1	0/1	0/1	0/1
rt_contig_est_10685	462	G	A	1/1	0/1	0/1	0/1
rt_contig_est_10685	594	C	T	1/1	0/1	0/1	0/1
rt_contig_est_10688	534	C	G	0/1	0/0	0/1	0/0
rt_contig_est_10688	1086	T	G	0/1	0/0	0/1	0/0
rt_contig_est_10688	361	T	A	0/1	0/1	0/1	0/1
rt_contig_est_10688	541	A	G	0/1	0/1	0/1	0/1
rt_contig_est_10688	673	A	G	0/1	0/1	0/1	0/1
rt_contig_est_10696	796	C	G	0/1	0/0	0/1	0/1
rt_contig_est_10699	152	C	T	1/1	0/1	0/1	0/0
rt_contig_est_10699	594	T	C	1/1	0/1	0/1	0/0
rt_contig_est_10699	698	A	T	1/1	0/1	0/1	0/0
rt_contig_est_10699	1149	A	G	1/1	0/1	0/1	0/0
rt_contig_est_10699	161	A	G	0/0	0/1	0/1	1/1
rt_contig_est_10699	311	C	T	0/0	0/1	0/1	1/1
rt_contig_est_10699	336	A	C	0/0	0/1	0/1	1/1
rt_contig_est_10699	840	A	T	0/0	0/1	0/1	1/1
rt_contig_est_107	110	G	T	0/1	0/1	0/0	0/0
rt_contig_est_107	600	G	A	0/0	0/0	0/0	0/1
rt_contig_est_107	745	G	C	0/0	0/1	0/1	0/1
rt_contig_est_1070	976	C	T	1/1	0/1	0/1	0/0
rt_contig_est_10706	1478	A	T	0/1	0/1	0/0	0/0
rt_contig_est_10706	1427	C	T	0/1	0/1	0/1	0/0
rt_contig_est_10706	1092	A	C	0/1	0/0	0/0	0/1
rt_contig_est_10706	1316	T	A	0/1	0/1	0/0	0/1
rt_contig_est_10706	1358	A	T	0/1	0/1	0/0	0/1
rt_contig_est_10706	1370	G	A	0/1	0/1	0/1	0/1
rt_contig_est_10706	1780	C	T	0/1	1/1	0/1	0/1
rt_contig_est_10709	182	A	G	0/1	0/0	0/1	0/1
rt_contig_est_10709	194	C	T	0/1	0/0	0/1	0/1
rt_contig_est_10709	203	T	C	0/1	0/0	0/1	0/1
rt_contig_est_10710	442	A	G	0/0	0/1	0/0	0/1
rt_contig_est_10710	1095	G	T	0/1	1/1	0/0	0/1
rt_contig_est_10710	1162	G	T	0/1	1/1	0/0	0/1
rt_contig_est_10710	1791	C	T	1/1	0/1	0/1	0/1
rt_contig_est_10710	919	C	T	0/1	1/1	0/1	1/1
rt_contig_est_10710	1945	A	T	0/1	1/1	0/1	1/1
rt_contig_est_10710	1965	C	T	0/1	1/1	0/1	1/1
rt_contig_est_10711	1234	T	C	0/0	0/0	0/1	0/1
rt_contig_est_10711	1042	C	T	1/1	1/1	0/1	0/1
rt_contig_est_10711	1171	A	T	1/1	1/1	0/1	0/1
rt_contig_est_10715	980	G	A	0/0	0/0	0/1	0/1
rt_contig_est_10715	1085	T	A	0/0	0/0	0/1	0/1
rt_contig_est_10717	1522	C	G	0/1	0/0	0/0	0/0
rt_contig_est_10727	842	T	G	0/1	0/0	0/0	0/0
rt_contig_est_10727	1100	G	T	0/1	0/0	0/0	0/0
rt_contig_est_10727	1748	T	C	0/0	0/0	0/1	0/1
rt_contig_est_10727	1526	G	A	0/1	0/0	0/1	0/1
rt_contig_est_10727	1454	T	C	0/1	1/1	0/1	0/1
rt_contig_est_10727	1556	G	A	1/1	1/1	0/1	0/1
rt_contig_est_10728	261	T	C	0/1	0/0	0/1	0/0
rt_contig_est_10728	267	A	C	0/1	0/0	0/1	0/0
rt_contig_est_10728	272	C	T	0/1	0/0	0/1	0/0
rt_contig_est_10728	394	G	C	0/1	0/0	0/1	0/0
rt_contig_est_10728	466	G	A	0/1	0/0	0/1	0/0
rt_contig_est_10728	542	G	C	0/1	0/0	0/1	0/0
rt_contig_est_10728	891	A	G	0/1	0/1	0/1	0/0
rt_contig_est_10728	230	G	T	0/0	0/1	0/1	0/1
rt_contig_est_10729	433	C	A	0/0	0/0	0/0	0/1
rt_contig_est_10729	934	C	T	0/0	0/1	0/1	0/1
rt_contig_est_10729	444	C	T	0/0	0/1	0/1	0/1
rt_contig_est_1073	883	C	T	0/1	0/1	0/1	0/1
rt_contig_est_10730	269	C	A	0/0	0/0	0/0	0/1
rt_contig_est_10730	392	C	A	0/0	0/0	0/0	0/1
rt_contig_est_10730	584	C	T	0/0	0/1	0/1	1/1
rt_contig_est_10732	1152	T	C	0/1	0/0	0/1	0/0
rt_contig_est_10732	1159	T	C	0/1	0/1	0/1	0/1
rt_contig_est_10732	1209	T	A	0/1	0/1	0/1	0/1
rt_contig_est_10733	370	A	G	0/1	0/0	0/0	0/0
rt_contig_est_10733	562	C	A	0/1	0/0	0/0	0/0
rt_contig_est_10737	258	G	C	0/1	0/0	0/0	0/0
rt_contig_est_10737	702	C	T	0/1	0/0	0/1	0/0
rt_contig_est_10737	742	A	G	0/1	0/0	0/1	0/0
rt_contig_est_10737	1008	A	T	0/1	0/1	0/1	0/0
rt_contig_est_10737	990	G	A	0/0	0/0	0/0	0/1
rt_contig_est_10737	191	G	C	0/0	0/1	0/1	0/1
rt_contig_est_10741	1267	T	C	0/1	0/1	0/0	0/0
rt_contig_est_10741	365	C	T	0/1	0/1	0/1	0/0
rt_contig_est_10741	350	A	G	0/1	0/1	0/1	0/1
rt_contig_est_10741	985	C	T	0/1	0/1	0/1	0/1
rt_contig_est_10741	1422	A	C	0/1	0/1	0/1	0/1
rt_contig_est_10741	1434	G	A	0/1	0/1	0/1	0/1
rt_contig_est_10741	1503	C	T	0/1	0/1	0/1	0/1
rt_contig_est_10741	1507	C	T	0/1	0/1	0/1	0/1
rt_contig_est_10741	1521	C	T	0/1	0/1	0/1	0/1
rt_contig_est_10741	1148	C	T	0/1	0/1	1/1	0/1
rt_contig_est_10741	1170	G	T	0/1	0/1	1/1	0/1
rt_contig_est_10741	499	C	G	0/1	0/1	1/1	1/1
rt_contig_est_10742	206	A	G	0/1	0/0	0/1	0/0
rt_contig_est_10742	476	G	T	0/1	0/0	0/1	0/0
rt_contig_est_10742	880	G	C	0/1	0/0	0/1	0/0
rt_contig_est_10742	1433	C	T	0/1	0/0	0/1	0/0
rt_contig_est_10742	1830	G	A	0/1	0/0	0/1	0/0
rt_contig_est_10742	1898	C	T	0/1	0/0	0/1	0/0
rt_contig_est_10742	2032	G	A	0/0	0/0	0/1	0/1
rt_contig_est_10743	227	C	T	1/1	0/1	0/1	0/1
rt_contig_est_10744	1532	G	T	0/1	0/1	0/1	0/0
rt_contig_est_10744	2500	A	T	0/1	0/1	0/1	0/0
rt_contig_est_10744	2343	A	T	1/1	0/1	0/1	0/0
rt_contig_est_10744	1550	C	T	1/1	0/1	0/1	0/1
rt_contig_est_10746	305	G	T	0/0	0/1	0/1	1/1
rt_contig_est_10746	626	A	T	0/0	0/1	0/1	1/1
rt_contig_est_10746	641	T	C	0/0	0/1	0/1	1/1
rt_contig_est_10746	643	A	C	0/0	0/1	0/1	1/1
rt_contig_est_10746	801	G	A	0/0	0/1	0/1	1/1
rt_contig_est_10746	855	A	T	0/0	0/1	0/1	1/1
rt_contig_est_10746	345	C	T	0/1	0/1	0/1	1/1
rt_contig_est_10746	456	C	A	0/1	0/1	0/1	1/1
rt_contig_est_10747	777	A	G	0/1	0/1	0/1	0/0
rt_contig_est_10747	829	A	T	0/1	0/1	0/1	0/0
rt_contig_est_10747	906	G	T	0/1	0/1	0/1	0/0
rt_contig_est_10747	1019	C	T	0/1	0/1	0/1	1/1
rt_contig_est_10751	523	C	A	1/1	1/1	1/1	0/1
rt_contig_est_10751	527	T	C	1/1	1/1	1/1	0/1
rt_contig_est_10751	564	A	C	1/1	1/1	1/1	0/1
rt_contig_est_10752	583	G	A	0/0	0/0	0/0	0/1
rt_contig_est_10752	1236	T	C	0/0	0/1	0/1	0/1
rt_contig_est_10752	1445	G	T	0/1	0/0	0/1	0/1
rt_contig_est_10752	2817	C	T	0/1	0/0	0/1	0/1
rt_contig_est_10752	2025	A	G	0/1	1/1	0/1	0/1
rt_contig_est_10752	2843	A	G	0/1	1/1	1/1	0/1
rt_contig_est_10753	681	G	A	0/0	0/1	0/1	0/1
rt_contig_est_10755	645	T	C	1/1	1/1	0/1	0/1
rt_contig_est_10758	535	A	T	1/1	0/1	0/1	0/1
rt_contig_est_10760	400	T	C	0/1	0/1	0/0	0/1
rt_contig_est_10760	429	G	A	0/1	0/1	0/0	0/1
rt_contig_est_10760	191	T	C	0/1	0/1	0/1	0/1
rt_contig_est_10760	256	T	C	0/1	0/1	0/1	0/1
rt_contig_est_10764	824	G	A	0/1	0/1	0/1	0/0
rt_contig_est_10764	1674	G	A	0/1	0/1	0/1	0/0
rt_contig_est_10764	989	A	G	0/1	0/1	0/1	0/1
rt_contig_est_10764	1151	G	A	0/1	0/1	0/1	0/1
rt_contig_est_10764	1481	T	C	0/1	0/1	0/1	0/1
rt_contig_est_10764	1510	G	A	0/1	0/1	0/1	0/1
rt_contig_est_10765	225	C	A	0/0	0/0	0/1	0/1
rt_contig_est_10765	226	G	T	0/0	0/0	0/1	0/1
rt_contig_est_10765	165	G	A	0/0	0/1	0/1	0/1
rt_contig_est_10765	472	A	G	1/1	0/1	1/1	0/1
rt_contig_est_10769	845	G	A	0/0	0/1	0/1	0/1
rt_contig_est_10781	144	C	A	0/1	0/1	0/1	0/1
rt_contig_est_10786	1199	A	G	0/1	0/1	0/0	0/1
rt_contig_est_10793	270	ACG	A	0/1	0/0	0/0	0/0
rt_contig_est_10796	655	A	G	0/1	0/0	0/0	0/0
rt_contig_est_10799	451	G	A	1/1	0/1	0/1	0/1
rt_contig_est_10800	316	G	A	1/1	0/1	0/1	0/0
rt_contig_est_10801	764	G	A	0/0	0/0	0/1	0/1
rt_contig_est_10801	1197	T	C	0/0	0/0	0/1	0/1
rt_contig_est_10801	1810	A	G	1/1	1/1	0/1	0/1
rt_contig_est_10802	185	G	A	0/0	0/0	0/0	0/1
rt_contig_est_10802	3166	C	T	0/0	0/0	0/1	0/1
rt_contig_est_10806	1220	G	A	0/0	0/0	0/0	0/1
rt_contig_est_10806	1194	A	G	0/1	0/1	0/0	0/1
rt_contig_est_10806	260	C	T	0/1	0/1	0/1	0/1
rt_contig_est_10806	1077	A	G	0/1	0/1	1/1	0/1
rt_contig_est_10806	1290	A	G	0/1	0/1	1/1	0/1
rt_contig_est_10806	1299	T	C	0/1	0/1	1/1	0/1
rt_contig_est_10809	151	T	C	0/1	0/0	0/0	0/0
rt_contig_est_10809	217	G	A	0/1	0/0	0/0	0/0
rt_contig_est_10821	552	C	A	0/1	0/0	0/1	0/0
rt_contig_est_10821	666	A	G	0/1	0/0	0/1	0/0
rt_contig_est_10821	498	A	C	0/1	0/0	0/1	0/1
rt_contig_est_10821	512	C	A	0/1	0/0	0/1	0/1
rt_contig_est_10821	761	T	C	0/1	0/0	0/1	0/1
rt_contig_est_10821	1043	A	G	0/1	0/0	0/1	0/1
rt_contig_est_108230	196	T	C	0/1	0/1	0/0	0/0
rt_contig_est_108230	93	T	C	0/1	1/1	0/1	1/1
rt_contig_est_108230	177	A	T	0/1	1/1	0/1	1/1
rt_contig_est_108230	210	C	A	0/1	1/1	0/1	1/1
rt_contig_est_108230	59	T	G	0/1	1/1	1/1	1/1
rt_contig_est_10829	152	C	T	0/0	0/1	0/1	0/1
rt_contig_est_10831	506	T	G	0/1	0/0	0/0	0/1
rt_contig_est_10831	733	A	G	0/1	0/0	0/0	0/1
rt_contig_est_10843	1110	A	G	0/1	0/1	0/0	0/1
rt_contig_est_10849	709	G	A	0/1	0/1	0/1	0/0
rt_contig_est_10849	807	T	A	1/1	0/1	0/1	0/0
rt_contig_est_10853	854	A	G	0/1	0/0	0/0	0/0
rt_contig_est_10853	1568	G	A	0/1	0/0	0/1	0/0
rt_contig_est_10853	1754	G	T	0/0	0/0	0/1	0/1
rt_contig_est_10853	1304	C	G	0/1	0/0	0/1	0/1
rt_contig_est_10855	472	T	A	1/1	1/1	0/1	0/1
rt_contig_est_10855	481	T	A	1/1	1/1	0/1	0/1
rt_contig_est_10855	688	C	T	1/1	1/1	0/1	0/1
rt_contig_est_10855	689	C	T	1/1	1/1	0/1	0/1
rt_contig_est_10856	1831	A	T	0/1	0/1	0/0	0/0
rt_contig_est_10856	199	C	T	0/0	0/1	0/0	0/1
rt_contig_est_10856	318	T	A	0/0	0/1	0/0	0/1
rt_contig_est_10856	1939	C	T	0/0	0/1	0/0	0/1
rt_contig_est_10856	2032	C	T	0/0	0/1	0/0	0/1
rt_contig_est_10856	2077	T	C	0/0	0/1	0/1	0/1
rt_contig_est_10860	592	A	T	0/1	0/0	0/0	0/0
rt_contig_est_10860	831	A	G	0/1	0/0	0/0	0/0
rt_contig_est_10860	382	A	T	0/0	0/0	0/0	0/1
rt_contig_est_10860	466	T	C	0/0	0/0	0/1	0/1
rt_contig_est_10860	546	G	A	0/0	0/0	0/1	0/1
rt_contig_est_10860	1053	C	G	0/0	0/0	0/1	0/1
rt_contig_est_10860	669	G	C	0/0	0/1	0/1	0/1
rt_contig_est_10860	921	C	T	0/1	0/0	0/1	0/1
rt_contig_est_10867	126	A	C	0/1	0/0	0/1	0/0
rt_contig_est_10867	148	C	T	0/1	0/0	0/1	0/0
rt_contig_est_10867	151	G	A	0/1	0/0	0/1	0/0
rt_contig_est_10867	347	G	T	0/1	0/0	0/1	0/1
rt_contig_est_10873	300	C	A	1/1	0/1	0/1	0/0
rt_contig_est_10873	318	G	A	1/1	0/1	0/1	0/0
rt_contig_est_10873	922	C	T	1/1	0/1	0/1	0/0
rt_contig_est_10873	646	T	C	0/0	0/1	0/1	1/1
rt_contig_est_10873	672	T	C	0/0	0/1	0/1	1/1
rt_contig_est_10877	1829	A	G	0/1	0/0	0/0	0/0
rt_contig_est_10877	1956	A	G	0/1	0/0	0/0	0/0
rt_contig_est_10878	170	C	T	1/1	0/1	0/1	0/1
rt_contig_est_10878	267	T	C	0/0	0/1	0/1	1/1
rt_contig_est_10884	344	C	T	0/1	0/1	0/1	0/0
rt_contig_est_10884	584	A	G	0/1	0/1	0/1	0/0
rt_contig_est_10884	661	G	A	0/1	0/1	0/1	0/0
rt_contig_est_10884	1460	A	C	0/1	0/1	0/1	0/0
rt_contig_est_10884	1652	G	C	0/1	0/1	0/1	0/0
rt_contig_est_10884	1843	G	A	0/1	0/1	0/1	0/0
rt_contig_est_10885	1463	C	G	1/1	0/1	1/1	0/1
rt_contig_est_10886	267	G	A	1/1	0/1	0/1	0/0
rt_contig_est_10889	161	G	T	0/1	0/1	0/1	0/0
rt_contig_est_10901	392	G	A	0/1	0/1	0/0	0/0
rt_contig_est_10901	228	A	C	0/0	0/1	0/1	1/1
rt_contig_est_10901	546	A	T	0/0	0/1	0/1	1/1
rt_contig_est_10901	1151	A	G	0/1	0/1	1/1	1/1
rt_contig_est_10903	3686	A	G	1/1	0/1	0/1	0/0
rt_contig_est_10909	857	A	T	0/1	0/0	0/1	0/0
rt_contig_est_1091	398	C	T	0/1	0/1	0/1	0/0
rt_contig_est_10917	242	G	C	1/1	0/1	0/1	0/0
rt_contig_est_10917	261	A	T	1/1	0/1	0/1	0/0
rt_contig_est_10917	1683	C	T	0/0	0/1	0/1	1/1
rt_contig_est_10927	1235	A	G	0/1	0/0	0/0	0/0
rt_contig_est_10927	869	G	A	0/1	0/1	0/0	0/0
rt_contig_est_10927	1055	A	G	0/1	0/1	0/1	0/0
rt_contig_est_10927	233	C	G	0/0	0/0	0/1	0/1
rt_contig_est_10927	234	A	G	0/0	0/0	0/1	0/1
rt_contig_est_10927	1166	T	C	0/0	0/0	0/1	0/1
rt_contig_est_10927	581	A	G	0/1	0/0	0/1	0/1
rt_contig_est_10927	1157	T	A	0/1	0/1	0/1	0/1
rt_contig_est_10927	293	A	C	0/1	1/1	0/1	0/1
rt_contig_est_10930	530	T	C	0/1	0/1	0/0	0/0
rt_contig_est_10930	1218	G	A	0/0	0/0	0/0	0/1
rt_contig_est_10930	2149	G	T	0/0	0/0	0/0	0/1
rt_contig_est_10930	1059	A	C	0/0	0/1	0/1	0/1
rt_contig_est_10932	642	G	T	0/1	0/0	0/0	0/0
rt_contig_est_10932	690	G	A	0/1	0/0	0/0	0/0
rt_contig_est_10932	695	A	T	0/1	0/0	0/0	0/0
rt_contig_est_10932	755	A	G	0/1	0/0	0/0	0/0
rt_contig_est_10932	301	A	G	1/1	0/1	0/1	0/0
rt_contig_est_10932	731	G	A	1/1	0/1	0/1	0/0
rt_contig_est_10932	779	G	A	1/1	0/1	0/1	0/0
rt_contig_est_10932	794	G	C	1/1	0/1	0/1	0/0
rt_contig_est_10933	1036	C	T	0/1	0/1	0/0	0/0
rt_contig_est_10934	112	A	G	1/1	0/1	0/1	0/0
rt_contig_est_10936	1087	G	A	0/1	0/1	0/0	0/0
rt_contig_est_10938	116	G	T	0/0	0/0	0/1	0/1
rt_contig_est_10944	544	T	C	1/1	0/1	0/1	0/0
rt_contig_est_10944	598	C	T	1/1	0/1	0/1	0/0
rt_contig_est_10944	1366	A	G	1/1	0/1	0/1	0/0
rt_contig_est_10944	1516	T	C	1/1	0/1	0/1	0/0
rt_contig_est_10949	886	A	T	0/1	0/1	0/0	0/0
rt_contig_est_10949	939	T	A	0/1	0/1	0/1	0/0
rt_contig_est_10949	1144	C	T	0/1	0/1	1/1	0/1
rt_contig_est_10955	314	A	G	1/1	1/1	0/1	0/1
rt_contig_est_10963	155	G	A	0/0	0/0	0/1	0/1
rt_contig_est_10963	172	C	T	0/0	0/0	0/1	0/1
rt_contig_est_10966	449	C	A	1/1	1/1	0/1	0/1
rt_contig_est_10967	2018	T	G	0/0	0/1	0/1	0/1
rt_contig_est_10968	792	G	A	0/1	0/0	0/1	0/1
rt_contig_est_10968	796	A	G	0/1	0/0	0/1	0/1
rt_contig_est_10968	901	T	A	0/1	0/0	0/1	0/1
rt_contig_est_10968	1068	A	G	0/1	0/0	0/1	0/1
rt_contig_est_10968	1077	C	T	0/1	1/1	0/1	0/1
rt_contig_est_10976	214	C	T	0/1	0/0	0/0	0/0
rt_contig_est_10976	145	T	A	0/1	0/1	0/1	0/0
rt_contig_est_10976	217	G	A	1/1	0/1	0/1	0/0
rt_contig_est_10978	372	T	G	1/1	0/1	0/1	0/0
rt_contig_est_10978	563	G	C	1/1	0/1	0/1	0/0
rt_contig_est_10978	664	C	A	1/1	0/1	0/1	0/0
rt_contig_est_10989	277	G	C	0/1	0/1	0/1	0/0
rt_contig_est_10989	303	T	A	0/1	0/1	0/1	0/0
rt_contig_est_10989	416	C	T	0/1	0/1	0/1	0/0
rt_contig_est_10989	558	A	T	0/1	0/1	0/1	0/0
rt_contig_est_10989	602	G	T	0/0	0/0	0/0	0/1
rt_contig_est_10989	782	G	A	0/0	0/0	0/1	0/1
rt_contig_est_10989	966	G	A	0/1	0/1	0/1	0/1
rt_contig_est_10989	388	G	A	0/1	0/1	0/1	1/1
rt_contig_est_10990	412	G	A	0/0	0/1	0/0	0/1
rt_contig_est_10992	1218	G	A	0/1	0/0	0/1	0/0
rt_contig_est_10997	261	G	A	0/0	0/0	0/0	0/1
rt_contig_est_10997	444	C	T	0/0	0/0	0/0	0/1
rt_contig_est_11003	564	C	G	0/1	0/0	0/1	0/0
rt_contig_est_11003	1106	A	T	0/1	0/0	0/1	0/0
rt_contig_est_11007	707	C	A	0/1	0/0	0/0	0/0
rt_contig_est_11008	734	G	T	0/1	0/1	0/1	0/0
rt_contig_est_11013	2897	A	T	0/1	0/0	0/1	0/0
rt_contig_est_11025	971	T	C	0/1	0/0	0/1	0/1
rt_contig_est_11025	1018	A	G	0/1	0/0	0/1	0/1
rt_contig_est_11025	1282	G	A	0/1	0/0	0/1	0/1
rt_contig_est_11025	1331	G	A	0/1	0/0	0/1	0/1
rt_contig_est_11025	2619	G	A	0/1	0/0	0/1	0/1
rt_contig_est_11025	2909	A	C	0/1	0/0	0/1	0/1
rt_contig_est_11025	2950	C	A	0/1	0/0	1/1	0/1
rt_contig_est_11025	1702	A	G	0/1	1/1	1/1	0/1
rt_contig_est_11025	1344	T	A	1/1	0/1	0/1	0/1
rt_contig_est_11026	1815	C	T	0/1	0/0	0/0	0/0
rt_contig_est_11030	311	T	C	0/0	0/1	0/0	0/1
rt_contig_est_11032	544	G	T	1/1	0/1	0/1	0/0
rt_contig_est_11032	812	A	G	1/1	0/1	0/1	0/0
rt_contig_est_11032	1055	C	T	1/1	0/1	0/1	0/0
rt_contig_est_11038	246	C	T	1/1	0/1	0/1	0/0
rt_contig_est_11038	542	G	T	1/1	0/1	0/1	0/0
rt_contig_est_11038	397	T	A	0/0	0/0	0/0	0/1
rt_contig_est_11038	486	C	A	0/0	0/0	0/0	0/1
rt_contig_est_11038	449	G	C	0/0	0/1	0/1	0/1
rt_contig_est_11038	477	T	C	0/0	0/1	0/1	0/1
rt_contig_est_11038	318	G	A	0/0	0/1	0/1	1/1
rt_contig_est_11038	432	A	G	0/0	0/1	0/1	1/1
rt_contig_est_11042	1310	A	T	0/0	0/1	0/1	0/1
rt_contig_est_11043	1055	C	T	1/1	0/1	0/1	0/0
rt_contig_est_11043	1229	G	A	1/1	0/1	0/1	0/0
rt_contig_est_11043	752	G	A	0/0	0/0	0/1	0/1
rt_contig_est_11045	233	C	T	0/1	0/1	0/1	0/1
rt_contig_est_11051	1034	C	T	0/1	0/0	0/1	0/0
rt_contig_est_11052	94	C	A	0/1	0/1	0/1	1/1
rt_contig_est_11056	195	A	C	0/1	0/0	0/1	0/0
rt_contig_est_11056	785	A	G	0/1	0/0	0/1	0/0
rt_contig_est_11056	1441	C	A	0/1	0/0	0/1	0/0
rt_contig_est_11056	1422	T	A	0/1	0/1	0/1	0/1
rt_contig_est_11056	192	G	A	1/1	0/1	0/1	0/1
rt_contig_est_11056	473	G	A	1/1	0/1	0/1	0/1
rt_contig_est_11056	749	T	G	1/1	0/1	0/1	0/1
rt_contig_est_11059	972	G	A	0/1	0/0	0/0	0/0
rt_contig_est_11059	913	G	T	0/0	0/1	0/1	0/1
rt_contig_est_11059	934	G	A	0/1	1/1	0/1	0/1
rt_contig_est_11065	211	A	T	1/1	1/1	0/1	0/1
rt_contig_est_11067	478	T	C	1/1	0/1	1/1	0/1
rt_contig_est_11074	252	A	C	0/0	0/1	0/1	0/1
rt_contig_est_11074	266	A	G	0/0	0/1	0/1	0/1
rt_contig_est_11074	196	A	G	1/1	0/1	0/1	0/1
rt_contig_est_11087	1246	C	A	0/1	0/0	0/1	0/0
rt_contig_est_11087	673	A	T	0/1	0/0	0/1	0/1
rt_contig_est_11087	718	T	C	0/1	0/0	0/1	0/1
rt_contig_est_11087	998	T	C	0/1	0/0	0/1	0/1
rt_contig_est_11087	1170	T	C	0/1	0/0	0/1	0/1
rt_contig_est_11087	1114	A	C	0/1	1/1	0/1	0/1
rt_contig_est_11087	778	T	C	1/1	0/1	0/1	0/1
rt_contig_est_11091	1149	G	T	0/0	0/0	0/0	0/1
rt_contig_est_11091	1156	A	G	0/0	0/1	0/1	0/1
rt_contig_est_11091	1200	T	G	0/0	0/1	0/1	1/1
rt_contig_est_11096	742	A	T	0/1	0/1	0/1	0/0
rt_contig_est_11096	786	A	G	0/1	0/1	0/1	0/0
rt_contig_est_11096	939	G	C	0/1	0/1	0/1	0/0
rt_contig_est_11096	1034	G	A	0/1	0/1	0/1	0/0
rt_contig_est_11097	1047	T	C	0/1	0/0	0/0	0/0
rt_contig_est_11097	438	G	A	0/0	0/1	0/1	0/1
rt_contig_est_11097	825	A	G	0/1	0/0	0/1	0/1
rt_contig_est_11097	531	C	G	1/1	0/1	0/1	0/1
rt_contig_est_11097	418	A	C	1/1	1/1	1/1	0/1
rt_contig_est_111	906	T	C	1/1	0/1	0/1	0/1
rt_contig_est_111	893	C	A	1/1	0/1	1/1	0/1
rt_contig_est_11100	189	T	C	0/0	0/1	0/0	0/1
rt_contig_est_11100	224	C	G	0/0	0/1	0/0	0/1
rt_contig_est_11102	1301	A	G	0/1	0/1	0/1	0/0
rt_contig_est_11102	1487	C	T	0/1	0/1	0/1	0/0
rt_contig_est_11102	1572	T	C	0/1	0/1	0/1	1/1
rt_contig_est_11102	1573	A	C	0/1	0/1	0/1	1/1
rt_contig_est_11107	532	C	T	0/0	0/0	0/1	0/1
rt_contig_est_11107	621	C	T	0/0	0/0	0/1	0/1
rt_contig_est_11107	729	T	A	0/0	0/1	0/1	1/1
rt_contig_est_11110	820	G	A	0/1	0/1	0/1	0/1
rt_contig_est_11110	822	T	C	0/1	0/1	0/1	0/1
rt_contig_est_11115	1090	G	T	0/0	0/0	0/0	0/1
rt_contig_est_11118	894	G	T	0/1	0/1	0/1	0/0
rt_contig_est_11118	901	T	C	0/1	0/1	0/1	0/0
rt_contig_est_11118	406	A	G	0/1	0/1	0/1	0/1
rt_contig_est_11118	432	C	A	0/1	0/1	0/1	0/1
rt_contig_est_11118	818	G	A	0/1	0/1	0/1	0/1
rt_contig_est_11118	976	C	T	0/1	0/1	0/1	0/1
rt_contig_est_11121	1557	T	G	0/1	0/0	0/1	0/0
rt_contig_est_11121	1231	T	G	1/1	0/1	0/1	0/0
rt_contig_est_11121	1951	A	C	1/1	0/1	0/1	0/0
rt_contig_est_11131	299	G	A	0/1	0/1	0/1	0/0
rt_contig_est_11131	333	C	T	0/1	0/1	0/1	0/0
rt_contig_est_11131	356	A	G	0/1	0/1	0/1	0/0
rt_contig_est_11131	510	G	C	0/1	0/1	0/1	0/0
rt_contig_est_11131	600	T	C	0/1	0/1	0/1	0/0
rt_contig_est_11131	816	A	T	0/1	0/1	0/1	0/0
rt_contig_est_11131	868	G	A	0/1	0/1	0/1	0/0
rt_contig_est_11131	627	T	A	0/1	0/1	0/1	1/1
rt_contig_est_11132	400	C	T	0/1	0/1	0/0	0/1
rt_contig_est_11132	1417	C	T	1/1	1/1	0/1	0/1
rt_contig_est_11135	399	C	T	0/0	0/1	0/1	1/1
rt_contig_est_11162	248	G	T	0/1	0/0	0/1	0/0
rt_contig_est_11162	347	G	A	0/1	0/1	0/1	0/0
rt_contig_est_11162	1658	C	A	0/1	0/1	0/1	0/0
rt_contig_est_11162	1735	A	G	0/1	0/1	0/1	0/0
rt_contig_est_11162	1784	C	T	0/1	0/1	0/1	0/0
rt_contig_est_11162	579	C	T	0/1	0/1	0/1	1/1
rt_contig_est_11162	770	C	T	0/1	0/1	0/1	1/1
rt_contig_est_11162	1913	A	T	0/1	0/1	1/1	1/1
rt_contig_est_11165	85	C	T	0/1	0/1	0/1	0/1
rt_contig_est_11166	313	G	T	0/1	0/0	0/0	0/1
rt_contig_est_11166	425	C	G	0/1	0/1	0/1	1/1
rt_contig_est_11167	559	A	G	0/1	0/0	0/1	0/1
rt_contig_est_11167	562	G	A	0/1	0/0	0/1	0/1
rt_contig_est_11167	271	G	A	0/1	1/1	0/1	0/1
rt_contig_est_11167	332	C	A	0/1	1/1	0/1	0/1
rt_contig_est_11167	399	C	G	0/1	1/1	0/1	0/1
rt_contig_est_11167	402	A	G	0/1	1/1	0/1	0/1
rt_contig_est_11168	987	G	A	0/0	0/0	0/0	0/1
rt_contig_est_11168	993	A	G	0/0	0/0	0/1	0/1
rt_contig_est_11171	910	C	A	0/1	0/1	0/1	0/0
rt_contig_est_11171	1228	G	A	0/0	0/0	0/0	0/1
rt_contig_est_11171	312	T	G	0/0	0/0	0/1	0/1
rt_contig_est_11171	611	A	C	0/0	0/0	0/1	0/1
rt_contig_est_11171	725	C	T	0/0	0/1	0/1	0/1
rt_contig_est_11171	339	A	T	0/1	0/0	0/0	0/1
rt_contig_est_11171	327	G	A	0/1	0/1	0/1	0/1
rt_contig_est_11171	416	A	G	0/1	0/1	0/1	0/1
rt_contig_est_11171	425	A	G	0/1	0/1	0/1	0/1
rt_contig_est_11172	802	T	C	0/1	0/0	0/1	0/0
rt_contig_est_11173	625	T	G	0/1	0/0	0/1	0/0
rt_contig_est_11173	1188	T	A	0/1	0/0	0/1	0/0
rt_contig_est_11173	412	G	T	0/0	0/1	0/1	0/1
rt_contig_est_11173	298	A	G	0/1	0/1	0/1	0/1
rt_contig_est_11173	404	A	G	0/1	0/1	0/1	0/1
rt_contig_est_11173	1107	T	C	0/1	0/1	0/1	0/1
rt_contig_est_11173	1128	T	G	0/1	0/1	0/1	0/1
rt_contig_est_11181	1670	C	T	0/1	0/1	0/0	0/0
rt_contig_est_11181	127	A	G	0/0	0/1	0/0	0/1
rt_contig_est_11181	135	G	A	0/0	0/1	0/0	0/1
rt_contig_est_11181	2365	C	T	0/1	0/0	0/0	0/1
rt_contig_est_11181	3401	C	T	0/1	0/0	0/1	0/1
rt_contig_est_11181	87	C	T	0/1	1/1	0/1	0/1
rt_contig_est_11181	2417	G	C	1/1	0/1	1/1	0/1
rt_contig_est_11184	2123	C	T	0/0	0/0	0/1	0/1
rt_contig_est_11184	1484	T	C	1/1	1/1	1/1	0/1
rt_contig_est_11189	304	G	A	0/0	0/1	0/0	0/1
rt_contig_est_11195	750	A	G	0/1	0/1	0/0	0/0
rt_contig_est_11195	777	G	A	0/1	0/1	0/0	0/0
rt_contig_est_11195	1125	T	G	0/1	0/1	0/0	0/0
rt_contig_est_11195	1146	A	C	0/1	0/1	0/0	0/0
rt_contig_est_11195	1153	G	C	0/1	0/1	0/0	0/0
rt_contig_est_11195	1190	T	C	0/1	0/1	0/0	0/0
rt_contig_est_11196	261	C	G	0/1	0/1	0/1	0/0
rt_contig_est_11196	323	A	T	0/1	0/1	0/1	0/0
rt_contig_est_11196	692	A	G	0/1	0/1	0/1	0/0
rt_contig_est_11196	270	C	T	0/1	1/1	0/1	0/1
rt_contig_est_11197	1143	A	G	0/1	0/1	0/0	0/0
rt_contig_est_11197	1144	G	C	0/1	0/1	0/0	0/0
rt_contig_est_11197	2392	A	C	0/1	0/1	0/1	0/0
rt_contig_est_11197	2098	T	C	0/1	0/1	0/1	1/1
rt_contig_est_11198	970	G	A	0/0	0/1	0/0	0/1
rt_contig_est_112	389	C	G	0/0	0/0	0/0	0/1
rt_contig_est_112	392	G	A	0/0	0/0	0/0	0/1
rt_contig_est_112	1293	T	C	0/0	0/0	0/0	0/1
rt_contig_est_11200	793	T	C	0/0	0/0	0/0	0/1
rt_contig_est_11210	2574	T	G	1/1	0/1	0/1	0/0
rt_contig_est_11219	1374	A	C	1/1	0/1	0/1	0/1
rt_contig_est_11219	1579	G	C	1/1	0/1	0/1	0/1
rt_contig_est_11221	1584	G	A	0/0	0/1	0/1	0/1
rt_contig_est_11221	157	G	A	1/1	0/1	0/1	0/1
rt_contig_est_11221	362	A	G	1/1	0/1	0/1	0/1
rt_contig_est_11221	468	G	A	1/1	0/1	0/1	0/1
rt_contig_est_11221	720	G	A	1/1	0/1	0/1	0/1
rt_contig_est_11221	1044	A	G	1/1	0/1	0/1	0/1
rt_contig_est_11221	1233	A	G	1/1	0/1	0/1	0/1
rt_contig_est_11221	1242	C	T	1/1	0/1	0/1	0/1
rt_contig_est_11221	1335	C	T	1/1	0/1	0/1	0/1
rt_contig_est_11225	2688	C	T	1/1	0/1	0/1	0/0
rt_contig_est_11225	203	CTTT	C	0/0	0/0	0/0	0/1
rt_contig_est_11225	1164	A	T	0/0	0/1	0/0	0/1
rt_contig_est_11225	2307	A	T	0/0	0/1	0/1	0/1
rt_contig_est_11225	307	G	C	1/1	1/1	0/1	0/1
rt_contig_est_11225	2406	C	T	1/1	1/1	0/1	0/1
rt_contig_est_11225	3117	A	G	1/1	1/1	0/1	0/1
rt_contig_est_11230	1323	T	G	0/1	0/1	0/1	0/0
rt_contig_est_11232	455	G	C	0/1	0/1	0/0	0/0
rt_contig_est_11232	556	T	C	0/1	0/1	0/1	0/0
rt_contig_est_11238	147	C	T	0/1	0/1	0/0	0/0
rt_contig_est_11238	211	A	T	0/1	0/1	0/1	0/0
rt_contig_est_11238	576	C	A	0/1	0/1	0/1	0/0
rt_contig_est_11238	578	A	G	0/1	0/1	0/1	0/0
rt_contig_est_11238	615	C	T	0/1	0/1	0/1	0/0
rt_contig_est_11238	676	T	C	0/1	0/1	0/1	0/0
rt_contig_est_11238	681	G	A	0/1	0/1	0/1	0/0
rt_contig_est_11238	710	T	C	0/1	0/1	0/1	0/0
rt_contig_est_11238	712	G	T	0/1	0/1	0/1	0/0
rt_contig_est_11238	434	G	A	0/1	0/1	0/1	1/1
rt_contig_est_11240	402	A	C	1/1	0/1	0/1	0/0
rt_contig_est_11244	148	A	G	1/1	0/1	0/1	0/0
rt_contig_est_11252	566	C	T	0/0	0/1	0/1	0/1
rt_contig_est_11252	1243	A	T	0/0	0/1	0/1	0/1
rt_contig_est_11252	273	A	G	0/1	0/1	0/1	0/1
rt_contig_est_11252	296	C	A	0/1	0/1	0/1	0/1
rt_contig_est_11252	391	G	A	0/1	0/1	0/1	0/1
rt_contig_est_11252	707	A	T	0/1	0/1	0/1	0/1
rt_contig_est_11252	708	A	G	0/1	0/1	0/1	0/1
rt_contig_est_11252	829	C	A	0/1	0/1	0/1	0/1
rt_contig_est_11257	479	T	A	0/0	0/1	0/1	0/1
rt_contig_est_11257	671	T	C	1/1	0/1	0/1	0/1
rt_contig_est_11271	391	A	T	0/1	0/1	0/0	0/0
rt_contig_est_11272	324	C	T	0/1	0/1	0/0	0/0
rt_contig_est_11272	527	G	C	1/1	0/1	1/1	0/1
rt_contig_est_11275	657	A	T	1/1	0/1	0/1	0/1
rt_contig_est_11276	1833	A	G	0/0	0/1	0/1	0/1
rt_contig_est_11276	327	G	A	0/1	0/0	0/1	0/1
rt_contig_est_11276	355	T	C	0/1	0/0	0/1	0/1
rt_contig_est_11279	1012	T	C	0/1	0/0	0/0	0/0
rt_contig_est_11279	1189	G	T	0/1	0/0	0/0	0/0
rt_contig_est_11279	1447	G	T	0/1	0/0	0/0	0/0
rt_contig_est_11279	1477	A	T	0/1	0/0	0/1	0/0
rt_contig_est_11279	328	C	G	0/1	0/1	0/1	0/0
rt_contig_est_11279	392	G	T	0/1	0/1	0/1	0/0
rt_contig_est_11279	1206	T	C	0/1	0/1	0/1	0/0
rt_contig_est_11279	1645	T	C	0/0	0/0	0/0	0/1
rt_contig_est_11279	1244	G	T	0/0	0/0	0/1	0/1
rt_contig_est_11279	1411	C	T	0/0	0/0	0/1	0/1
rt_contig_est_11279	1538	C	A	0/0	0/0	0/1	0/1
rt_contig_est_11281	2548	T	A	0/1	0/1	0/1	0/0
rt_contig_est_11281	1387	C	T	1/1	0/1	0/1	0/0
rt_contig_est_11281	1399	C	T	1/1	0/1	0/1	0/0
rt_contig_est_11281	1848	T	C	1/1	0/1	0/1	0/0
rt_contig_est_11286	546	A	C	0/1	0/0	0/1	0/1
rt_contig_est_11292	1871	A	G	0/0	0/1	0/0	0/1
rt_contig_est_11292	1766	G	A	0/0	0/1	0/1	1/1
rt_contig_est_11297	465	T	C	0/1	0/0	0/0	0/0
rt_contig_est_11306	252	C	T	0/0	0/0	0/0	0/1
rt_contig_est_11306	148	A	T	0/0	0/1	0/1	0/1
rt_contig_est_11310	677	T	C	1/1	0/1	0/1	0/0
rt_contig_est_11310	908	G	A	1/1	0/1	0/1	0/0
rt_contig_est_11310	1215	G	A	0/0	0/1	0/1	0/1
rt_contig_est_11314	190	C	T	1/1	0/1	0/1	0/0
rt_contig_est_11314	229	A	C	0/0	0/1	0/1	1/1
rt_contig_est_11318	301	T	A	0/1	0/1	0/0	0/0
rt_contig_est_11319	1121	G	A	0/0	0/1	0/1	0/1
rt_contig_est_11319	1138	T	G	1/1	1/1	0/1	0/1
rt_contig_est_11319	920	G	A	1/1	1/1	1/1	0/1
rt_contig_est_11320	1338	C	G	0/1	0/1	0/0	0/0
rt_contig_est_11320	1101	A	C	0/0	0/0	0/0	0/1
rt_contig_est_11322	234	C	T	0/1	0/1	0/1	0/1
rt_contig_est_11323	1581	C	T	1/1	1/1	1/1	0/1
rt_contig_est_11323	1591	G	T	1/1	1/1	1/1	0/1
rt_contig_est_11324	1402	A	G	0/1	0/1	0/1	0/0
rt_contig_est_113281	210	C	T	0/1	0/0	0/0	0/0
rt_contig_est_11333	759	A	G	0/1	0/0	0/1	0/0
rt_contig_est_11333	1357	G	A	0/1	0/1	0/1	0/0
rt_contig_est_11333	510	G	A	0/0	0/0	0/1	0/1
rt_contig_est_11333	1162	G	A	0/0	0/0	0/1	0/1
rt_contig_est_11333	1729	A	C	0/0	0/1	0/1	1/1
rt_contig_est_11334	1242	C	A	0/1	0/1	0/1	0/0
rt_contig_est_11335	325	G	A	1/1	0/1	0/1	0/0
rt_contig_est_11346	396	A	G	1/1	0/1	0/1	0/0
rt_contig_est_11346	1617	T	G	1/1	0/1	0/1	0/0
rt_contig_est_11346	1653	C	T	1/1	0/1	0/1	0/0
rt_contig_est_11346	1706	C	T	1/1	0/1	0/1	0/0
rt_contig_est_11346	880	G	T	0/0	0/1	0/0	0/1
rt_contig_est_11346	1392	C	T	0/0	0/1	0/1	1/1
rt_contig_est_1135	457	C	T	0/1	1/1	0/1	0/1
rt_contig_est_1135	484	A	G	0/1	1/1	0/1	0/1
rt_contig_est_1135	573	C	G	0/1	1/1	0/1	0/1
rt_contig_est_1135	664	A	T	0/1	1/1	0/1	0/1
rt_contig_est_1135	745	T	C	0/1	1/1	1/1	0/1
rt_contig_est_11351	1272	G	A	0/1	0/1	0/0	0/0
rt_contig_est_11351	1509	A	G	0/1	0/1	0/0	0/0
rt_contig_est_11351	2309	G	C	0/1	0/1	0/0	0/0
rt_contig_est_11351	2388	A	C	0/1	0/1	0/0	0/0
rt_contig_est_11351	2424	A	G	0/1	0/1	0/0	0/0
rt_contig_est_11351	2426	G	T	0/1	0/1	0/0	0/0
rt_contig_est_11351	2459	G	C	0/1	0/1	0/0	0/0
rt_contig_est_11351	2489	C	A	0/1	0/1	0/0	0/0
rt_contig_est_11361	818	C	T	0/1	0/0	0/1	0/0
rt_contig_est_11361	979	C	T	0/1	0/0	0/1	0/0
rt_contig_est_11361	983	A	C	0/1	0/0	0/1	0/0
rt_contig_est_11361	996	C	T	0/1	0/0	0/1	0/0
rt_contig_est_11361	1015	T	G	0/1	0/0	0/1	0/0
rt_contig_est_11361	1307	C	T	0/0	0/1	0/1	0/1
rt_contig_est_11361	1323	G	A	0/0	0/1	0/1	1/1
rt_contig_est_11362	117	G	A	1/1	1/1	0/1	0/1
rt_contig_est_11362	231	A	G	1/1	1/1	0/1	0/1
rt_contig_est_11362	497	A	G	1/1	1/1	0/1	0/1
rt_contig_est_11362	831	C	T	1/1	1/1	0/1	0/1
rt_contig_est_11362	1020	A	G	1/1	1/1	0/1	0/1
rt_contig_est_11367	632	G	A	0/1	0/1	0/1	0/0
rt_contig_est_11368	854	G	A	0/1	0/1	0/1	0/0
rt_contig_est_11368	622	A	C	0/0	0/0	0/1	0/1
rt_contig_est_11369	859	G	C	0/1	0/1	0/0	0/1
rt_contig_est_11372	508	G	T	1/1	0/1	0/1	0/0
rt_contig_est_11372	526	A	C	1/1	0/1	0/1	0/0
rt_contig_est_11372	565	C	T	1/1	0/1	0/1	0/0
rt_contig_est_11372	1104	T	C	1/1	0/1	0/1	0/0
rt_contig_est_11372	1136	G	A	1/1	0/1	0/1	0/0
rt_contig_est_11372	1168	A	G	1/1	0/1	0/1	0/0
rt_contig_est_11372	661	C	G	0/0	0/1	0/1	1/1
rt_contig_est_11373	1674	G	A	1/1	0/1	0/1	0/0
rt_contig_est_11373	318	C	A	0/0	0/0	0/0	0/1
rt_contig_est_11373	1298	A	T	0/0	0/0	0/1	0/1
rt_contig_est_11373	1503	T	C	0/0	0/0	0/1	0/1
rt_contig_est_11373	1643	A	T	0/0	0/0	0/1	0/1
rt_contig_est_11374	210	T	A	0/0	0/1	0/1	0/1
rt_contig_est_11387	518	C	T	1/1	0/1	0/1	0/1
rt_contig_est_11387	899	C	A	1/1	0/1	0/1	0/1
rt_contig_est_11387	901	G	A	1/1	0/1	0/1	0/1
rt_contig_est_11388	2772	G	T	1/1	0/1	0/1	0/0
rt_contig_est_11388	117	C	T	0/0	0/0	0/0	0/1
rt_contig_est_11388	1430	T	A	0/0	0/0	0/0	0/1
rt_contig_est_11390	687	C	T	1/1	0/1	0/1	0/0
rt_contig_est_11390	319	G	A	0/0	0/1	0/1	0/1
rt_contig_est_11390	339	C	A	0/0	0/1	0/1	0/1
rt_contig_est_11390	487	G	T	0/0	0/1	0/1	0/1
rt_contig_est_11390	539	A	G	0/0	0/1	0/1	0/1
rt_contig_est_11392	254	G	T	0/1	0/0	0/1	0/0
rt_contig_est_11392	493	A	C	0/1	0/0	0/1	0/0
rt_contig_est_11393	160	A	T	0/1	1/1	0/1	1/1
rt_contig_est_11404	877	G	T	0/0	0/1	0/1	1/1
rt_contig_est_11405	1154	A	G	0/1	0/0	0/0	0/0
rt_contig_est_11408	457	A	G	0/1	0/0	0/1	0/0
rt_contig_est_11408	207	T	C	0/0	0/1	0/1	1/1
rt_contig_est_11408	264	C	T	0/0	0/1	0/1	1/1
rt_contig_est_11408	376	T	A	0/0	0/1	0/1	1/1
rt_contig_est_11409	124	G	A	0/1	0/0	0/0	0/0
rt_contig_est_11409	1081	T	G	0/1	0/0	0/0	0/0
rt_contig_est_11409	1714	A	G	0/1	0/0	0/0	0/0
rt_contig_est_11409	1253	C	A	0/0	0/0	0/0	0/1
rt_contig_est_11409	192	A	G	0/0	0/0	0/1	0/1
rt_contig_est_11409	203	A	G	0/0	0/0	0/1	0/1
rt_contig_est_11409	1457	T	C	0/1	0/0	0/0	0/1
rt_contig_est_11409	1468	A	C	0/1	0/0	0/0	0/1
rt_contig_est_11409	98	A	T	0/1	0/0	0/1	0/1
rt_contig_est_11409	456	A	G	0/1	0/0	0/1	0/1
rt_contig_est_11409	1737	G	A	0/1	0/0	0/1	0/1
rt_contig_est_11412	462	A	G	0/0	0/0	0/1	0/1
rt_contig_est_11415	259	TA	T	0/1	0/0	0/0	0/0
rt_contig_est_11415	325	A	T	0/1	0/0	0/1	0/0
rt_contig_est_11415	272	T	A	0/1	0/1	0/1	0/0
rt_contig_est_11417	208	T	C	0/0	0/0	0/0	0/1
rt_contig_est_11417	307	A	C	0/0	0/0	0/1	0/1
rt_contig_est_11417	331	A	T	0/0	0/0	0/1	0/1
rt_contig_est_11417	388	G	A	0/1	0/0	0/1	0/1
rt_contig_est_11418	113	G	A	0/0	0/0	0/0	0/1
rt_contig_est_11419	289	T	A	1/1	0/1	0/1	0/0
rt_contig_est_11419	451	A	G	1/1	0/1	0/1	0/0
rt_contig_est_11419	453	A	C	1/1	0/1	0/1	0/0
rt_contig_est_11419	1073	G	A	1/1	0/1	0/1	0/0
rt_contig_est_11419	1513	T	A	1/1	0/1	0/1	0/0
rt_contig_est_11419	1775	C	T	1/1	0/1	0/1	0/0
rt_contig_est_11419	1945	A	G	0/0	0/0	0/1	0/1
rt_contig_est_11419	541	G	C	1/1	0/1	0/1	0/1
rt_contig_est_11422	813	G	A	0/1	0/1	0/1	0/1
rt_contig_est_11424	621	TA	T	0/1	0/1	0/1	0/0
rt_contig_est_11424	512	T	C	0/0	0/0	0/0	0/1
rt_contig_est_11424	558	A	G	0/0	0/0	0/1	0/1
rt_contig_est_11424	540	A	G	0/0	0/1	0/1	0/1
rt_contig_est_11425	702	G	T	0/0	0/1	0/1	1/1
rt_contig_est_11427	169	T	G	0/1	0/1	0/1	0/0
rt_contig_est_11428	1586	G	T	0/0	0/1	0/0	0/1
rt_contig_est_11428	366	G	A	0/1	0/1	0/1	0/1
rt_contig_est_11428	383	T	C	0/1	0/1	0/1	0/1
rt_contig_est_11428	533	G	T	0/1	0/1	0/1	0/1
rt_contig_est_11428	534	A	T	0/1	0/1	0/1	0/1
rt_contig_est_11428	621	T	C	0/1	0/1	0/1	0/1
rt_contig_est_11428	638	C	T	0/1	0/1	0/1	0/1
rt_contig_est_11428	640	G	A	0/1	0/1	0/1	0/1
rt_contig_est_11428	1173	A	G	0/1	0/1	0/1	0/1
rt_contig_est_11428	1179	A	G	0/1	0/1	0/1	0/1
rt_contig_est_11428	1352	G	A	0/1	0/1	0/1	0/1
rt_contig_est_11428	1356	A	T	0/1	0/1	0/1	0/1
rt_contig_est_11428	1397	T	C	0/1	0/1	0/1	0/1
rt_contig_est_11428	1533	T	C	0/1	0/1	0/1	0/1
rt_contig_est_11441	1479	A	G	0/1	0/0	0/0	0/0
rt_contig_est_11441	1570	T	C	0/1	0/0	0/0	0/0
rt_contig_est_11441	1508	A	G	0/1	0/1	0/1	0/1
rt_contig_est_11441	1512	T	C	0/1	0/1	0/1	0/1
rt_contig_est_11441	1571	T	C	1/1	0/1	1/1	0/1
rt_contig_est_11443	614	G	A	0/1	0/0	0/1	0/0
rt_contig_est_11443	753	A	G	0/1	1/1	0/1	1/1
rt_contig_est_11443	768	C	G	0/1	1/1	0/1	1/1
rt_contig_est_11445	1979	A	T	0/1	0/0	0/0	0/0
rt_contig_est_11445	2016	G	T	0/1	0/0	0/0	0/0
rt_contig_est_11445	2019	G	C	0/1	0/0	0/0	0/0
rt_contig_est_11445	516	T	G	0/1	0/1	0/1	0/0
rt_contig_est_11445	2101	G	A	0/0	0/0	0/1	0/1
rt_contig_est_11445	875	T	C	0/1	0/0	0/0	0/1
rt_contig_est_11473	1411	A	G	0/0	0/0	0/0	0/1
rt_contig_est_11473	1278	G	T	0/0	0/1	0/1	0/1
rt_contig_est_11474	671	A	C	0/1	0/1	0/0	0/0
rt_contig_est_11474	845	G	A	0/0	0/1	0/1	0/1
rt_contig_est_11474	990	C	T	0/0	0/1	0/1	0/1
rt_contig_est_11474	806	T	C	0/1	1/1	0/1	0/1
rt_contig_est_11478	1380	A	T	1/1	0/1	1/1	0/1
rt_contig_est_11478	472	T	G	0/0	0/1	0/1	1/1
rt_contig_est_11478	574	G	T	0/0	0/1	0/1	1/1
rt_contig_est_11478	715	A	G	0/0	0/1	0/1	1/1
rt_contig_est_11478	1091	G	A	0/0	0/1	0/1	1/1
rt_contig_est_11479	234	T	C	0/1	0/0	0/1	0/0
rt_contig_est_1148	971	G	A	0/1	0/1	0/1	0/0
rt_contig_est_1148	986	C	A	0/1	0/1	0/1	0/0
rt_contig_est_11482	560	A	G	0/0	0/1	0/0	0/1
rt_contig_est_11482	561	T	C	0/1	0/1	0/1	0/1
rt_contig_est_11482	631	C	T	0/1	1/1	0/1	1/1
rt_contig_est_11486	1003	T	C	0/0	0/0	0/0	0/1
rt_contig_est_11486	594	C	T	0/0	0/0	0/1	0/1
rt_contig_est_11487	321	A	G	0/1	0/1	0/1	0/1
rt_contig_est_11487	543	T	C	0/1	0/1	0/1	0/1
rt_contig_est_11491	629	A	T	0/1	0/1	0/1	0/1
rt_contig_est_11493	627	G	T	0/1	0/1	0/1	0/0
rt_contig_est_11493	748	C	T	0/1	0/1	0/1	0/0
rt_contig_est_11494	309	G	A	1/1	0/1	0/1	0/0
rt_contig_est_11494	1580	C	T	1/1	0/1	0/1	0/0
rt_contig_est_11494	1681	A	G	1/1	0/1	0/1	0/0
rt_contig_est_11494	168	G	T	0/0	0/1	0/1	1/1
rt_contig_est_11494	507	T	C	0/0	0/1	0/1	1/1
rt_contig_est_11495	826	C	T	0/1	0/1	0/1	0/0
rt_contig_est_11498	311	C	T	0/0	0/0	0/1	0/1
rt_contig_est_11498	1428	C	G	0/0	0/0	0/1	0/1
rt_contig_est_11501	827	T	A	0/1	0/0	0/0	0/0
rt_contig_est_11501	900	C	T	0/1	0/0	0/0	0/0
rt_contig_est_11501	1057	T	A	0/1	0/0	0/1	0/0
rt_contig_est_11507	568	G	A	0/1	0/0	0/1	0/0
rt_contig_est_11507	614	A	G	0/1	0/0	0/1	0/0
rt_contig_est_11507	617	C	A	0/1	0/0	0/1	0/0
rt_contig_est_11507	317	C	A	0/0	0/0	0/0	0/1
rt_contig_est_11510	194	G	T	0/1	0/1	0/0	0/0
rt_contig_est_11518	221	A	T	0/1	0/0	0/0	0/1
rt_contig_est_11523	108	A	T	0/1	0/0	0/0	0/0
rt_contig_est_11523	316	C	T	0/1	0/1	0/1	0/0
rt_contig_est_11523	462	G	A	0/0	0/0	0/1	0/1
rt_contig_est_11523	596	G	A	0/1	0/0	0/1	0/1
rt_contig_est_11523	456	T	G	0/1	0/1	0/1	0/1
rt_contig_est_11523	511	C	A	0/1	0/1	0/1	0/1
rt_contig_est_11523	163	T	C	1/1	0/1	0/1	0/1
rt_contig_est_11523	251	A	G	1/1	0/1	0/1	0/1
rt_contig_est_11523	652	G	A	1/1	0/1	0/1	0/1
rt_contig_est_11524	976	A	G	0/0	0/0	0/1	0/1
rt_contig_est_11524	1164	G	C	0/0	0/0	0/1	0/1
rt_contig_est_11524	2247	T	A	0/0	0/0	0/1	0/1
rt_contig_est_11524	2610	T	C	0/0	0/0	0/1	0/1
rt_contig_est_11524	2621	A	G	0/0	0/0	0/1	0/1
rt_contig_est_11524	567	C	T	1/1	1/1	0/1	0/1
rt_contig_est_11525	761	C	T	0/1	0/1	0/1	0/0
rt_contig_est_11525	271	T	C	1/1	0/1	0/1	0/0
rt_contig_est_11525	322	C	A	0/0	0/0	0/1	0/1
rt_contig_est_11525	700	G	A	0/1	0/1	0/1	1/1
rt_contig_est_11535	370	T	C	0/0	0/1	0/1	0/1
rt_contig_est_11535	400	T	G	0/0	0/1	0/1	0/1
rt_contig_est_11549	172	C	A	1/1	0/1	0/1	0/0
rt_contig_est_11550	335	T	C	0/1	0/1	0/0	0/0
rt_contig_est_11554	2622	C	G	1/1	0/1	0/1	0/1
rt_contig_est_11554	1721	A	C	1/1	0/1	1/1	0/1
rt_contig_est_11558	212	T	A	0/1	0/1	0/0	0/0
rt_contig_est_11558	113	A	G	0/0	0/0	0/0	0/1
rt_contig_est_11558	1312	G	A	0/0	0/0	0/1	0/1
rt_contig_est_11558	1381	T	C	0/0	0/0	0/1	0/1
rt_contig_est_11560	217	G	T	0/1	0/1	0/1	0/0
rt_contig_est_11561	621	T	G	0/0	0/1	0/1	0/1
rt_contig_est_11561	596	A	G	1/1	0/1	0/1	0/1
rt_contig_est_11562	299	C	T	0/0	0/1	0/0	0/1
rt_contig_est_11562	304	T	C	0/0	0/1	0/0	0/1
rt_contig_est_11562	328	G	T	0/0	0/1	0/0	0/1
rt_contig_est_11566	1130	A	T	0/0	0/1	0/0	0/1
rt_contig_est_11566	661	A	C	1/1	0/1	1/1	0/1
rt_contig_est_11566	669	T	A	1/1	0/1	1/1	0/1
rt_contig_est_11567	1100	T	C	0/1	0/1	0/0	0/0
rt_contig_est_11567	1368	A	T	0/1	0/1	0/0	0/0
rt_contig_est_11567	1499	A	G	0/1	0/1	0/0	0/0
rt_contig_est_11567	1570	A	C	0/1	0/1	0/0	0/0
rt_contig_est_11568	1591	A	C	0/1	0/0	0/0	0/1
rt_contig_est_11568	1486	G	T	0/1	0/0	0/1	0/1
rt_contig_est_11568	1498	G	T	0/1	0/0	0/1	0/1
rt_contig_est_11572	834	G	A	0/0	0/0	0/1	0/1
rt_contig_est_11574	1304	C	T	1/1	0/1	0/1	0/0
rt_contig_est_11574	1242	C	G	0/0	0/1	0/1	0/1
rt_contig_est_11574	1307	G	A	0/0	0/1	0/1	0/1
rt_contig_est_11584	420	G	T	0/0	0/1	0/0	0/1
rt_contig_est_11584	1014	C	T	0/0	0/1	0/1	0/1
rt_contig_est_11584	1028	C	G	0/0	0/1	0/1	0/1
rt_contig_est_11584	1228	C	T	0/0	0/1	0/1	0/1
rt_contig_est_11584	1438	C	T	0/0	0/1	0/1	0/1
rt_contig_est_11584	426	AC	A	0/1	0/1	0/1	0/1
rt_contig_est_11584	1100	C	T	1/1	0/1	0/1	0/1
rt_contig_est_11584	2394	C	T	1/1	0/1	0/1	0/1
rt_contig_est_11584	974	C	G	1/1	0/1	1/1	0/1
rt_contig_est_11584	1090	A	G	1/1	0/1	1/1	0/1
rt_contig_est_11590	1129	T	C	0/0	0/1	0/1	0/1
rt_contig_est_11590	1177	A	C	0/0	0/1	0/1	0/1
rt_contig_est_11590	1450	T	G	0/0	0/1	0/1	0/1
rt_contig_est_11590	1457	C	G	0/0	0/1	0/1	0/1
rt_contig_est_11590	1515	A	G	0/0	0/1	0/1	0/1
rt_contig_est_11590	1815	C	T	1/1	0/1	0/1	0/1
rt_contig_est_11590	1475	T	G	1/1	1/1	0/1	0/1
rt_contig_est_11591	1109	A	G	0/1	0/0	0/1	0/0
rt_contig_est_11591	1314	C	G	1/1	0/1	0/1	0/0
rt_contig_est_11592	288	A	T	0/1	0/0	0/0	0/0
rt_contig_est_11592	57	G	C	0/1	0/1	0/0	0/0
rt_contig_est_11592	394	A	T	0/1	0/1	0/1	0/0
rt_contig_est_11592	247	T	C	0/1	0/1	1/1	1/1
rt_contig_est_11595	533	G	C	0/0	0/1	0/1	0/1
rt_contig_est_11599	857	G	T	1/1	0/1	0/1	0/0
rt_contig_est_11599	1227	T	A	1/1	0/1	0/1	0/0
rt_contig_est_11599	1256	C	G	1/1	0/1	0/1	0/0
rt_contig_est_116	1782	A	G	1/1	1/1	0/1	0/1
rt_contig_est_11601	1073	A	G	0/1	0/1	0/1	0/0
rt_contig_est_11601	2095	G	A	0/0	0/1	0/0	0/1
rt_contig_est_11601	1454	G	A	0/1	0/0	0/0	0/1
rt_contig_est_11601	1196	C	T	0/1	0/1	0/1	0/1
rt_contig_est_11601	831	C	G	0/1	0/1	0/1	0/1
rt_contig_est_11601	1521	C	G	0/1	0/1	1/1	0/1
rt_contig_est_11602	1733	C	T	0/0	0/1	0/1	0/1
rt_contig_est_11602	1734	C	T	0/0	0/1	0/1	0/1
rt_contig_est_11602	411	T	C	1/1	0/1	0/1	0/1
rt_contig_est_11602	763	C	T	1/1	0/1	0/1	0/1
rt_contig_est_11602	1699	T	A	1/1	0/1	0/1	0/1
rt_contig_est_11602	1759	T	A	1/1	0/1	0/1	0/1
rt_contig_est_11602	2560	C	G	1/1	0/1	0/1	0/1
rt_contig_est_11602	2571	A	G	1/1	0/1	0/1	0/1
rt_contig_est_11602	2593	T	C	1/1	0/1	0/1	0/1
rt_contig_est_11602	2458	C	T	0/0	0/1	0/1	1/1
rt_contig_est_11603	280	A	G	0/1	0/0	0/0	0/0
rt_contig_est_11603	359	A	T	0/1	0/0	0/0	0/0
rt_contig_est_11603	430	T	C	0/1	0/0	0/0	0/0
rt_contig_est_11603	436	T	C	0/1	0/0	0/0	0/0
rt_contig_est_11603	479	T	A	0/1	0/0	0/0	0/0
rt_contig_est_11603	481	T	G	0/1	0/0	0/0	0/0
rt_contig_est_11603	506	C	G	0/1	0/0	0/0	0/0
rt_contig_est_11603	520	T	C	0/1	0/0	0/0	0/0
rt_contig_est_11603	568	C	G	0/1	0/0	0/0	0/0
rt_contig_est_11604	1284	A	T	0/0	0/1	0/1	0/1
rt_contig_est_11611	581	A	T	0/0	0/1	0/1	0/1
rt_contig_est_11611	590	G	A	0/0	0/1	0/1	0/1
rt_contig_est_11611	918	G	A	0/0	0/1	0/1	0/1
rt_contig_est_11611	1733	G	T	0/0	0/1	0/1	0/1
rt_contig_est_11611	1872	G	T	0/0	0/1	0/1	0/1
rt_contig_est_11611	1319	A	T	0/1	1/1	0/1	0/1
rt_contig_est_11611	439	A	C	0/0	0/1	0/1	1/1
rt_contig_est_11612	919	G	A	1/1	0/1	0/1	0/0
rt_contig_est_11612	1093	T	C	1/1	0/1	0/1	0/0
rt_contig_est_11612	1376	T	A	0/0	0/0	0/1	0/1
rt_contig_est_11612	1437	A	T	0/0	0/1	0/1	1/1
rt_contig_est_11618	1319	T	C	0/0	0/0	0/1	0/1
rt_contig_est_11619	826	C	A	0/1	0/1	0/1	0/0
rt_contig_est_11619	130	C	A	1/1	0/1	0/1	0/0
rt_contig_est_11619	881	C	T	0/0	0/1	0/1	0/1
rt_contig_est_11624	431	C	T	0/1	0/1	0/1	0/0
rt_contig_est_11624	481	G	A	0/1	0/1	0/1	0/0
rt_contig_est_11624	554	T	G	0/1	0/1	0/1	0/0
rt_contig_est_11624	126	C	A	0/1	0/1	0/1	1/1
rt_contig_est_11626	3824	G	T	0/1	0/1	0/1	0/1
rt_contig_est_11626	3840	T	C	0/1	0/1	0/1	0/1
rt_contig_est_11626	3863	T	C	0/1	0/1	0/1	0/1
rt_contig_est_11626	3889	A	G	0/1	0/1	0/1	0/1
rt_contig_est_11626	3922	C	G	0/0	0/1	0/1	1/1
rt_contig_est_11626	3768	C	T	0/1	0/1	0/1	1/1
rt_contig_est_11629	532	A	G	0/1	0/0	0/0	0/0
rt_contig_est_11629	2771	T	G	0/1	0/0	0/0	0/0
rt_contig_est_11629	2824	C	G	0/1	0/0	0/0	0/0
rt_contig_est_11629	2940	A	C	0/1	0/0	0/0	0/0
rt_contig_est_11629	3548	C	T	0/1	0/0	0/0	0/0
rt_contig_est_11629	517	A	G	0/0	0/0	0/0	0/1
rt_contig_est_11629	1992	T	G	0/0	0/0	0/0	0/1
rt_contig_est_11629	352	A	G	0/0	0/0	0/1	0/1
rt_contig_est_11629	378	G	A	0/0	0/1	0/1	0/1
rt_contig_est_11629	559	T	C	0/1	0/0	0/0	0/1
rt_contig_est_11629	601	A	C	0/1	0/0	0/0	0/1
rt_contig_est_11629	698	T	C	0/1	0/0	0/0	0/1
rt_contig_est_11629	2935	C	G	0/1	0/0	0/0	0/1
rt_contig_est_11629	489	T	A	0/1	0/0	0/1	0/1
rt_contig_est_11629	492	G	C	0/1	0/0	0/1	0/1
rt_contig_est_11631	715	C	T	1/1	0/1	0/1	0/0
rt_contig_est_11634	1127	C	A	0/1	0/0	0/1	0/1
rt_contig_est_11634	1255	G	C	0/1	0/0	0/1	0/1
rt_contig_est_11634	1131	G	A	0/1	0/1	0/1	1/1
rt_contig_est_11634	1206	A	T	0/1	0/1	0/1	1/1
rt_contig_est_11635	2101	T	A	0/1	0/0	0/1	0/0
rt_contig_est_11639	916	A	G	0/0	0/0	0/1	0/1
rt_contig_est_11648	229	A	T	0/1	0/1	0/1	0/0
rt_contig_est_11648	401	A	G	0/1	0/1	0/1	0/0
rt_contig_est_11648	521	A	C	0/1	0/1	0/1	0/0
rt_contig_est_11648	820	T	C	0/1	0/1	0/1	0/0
rt_contig_est_11648	1190	G	A	0/1	0/1	0/1	0/0
rt_contig_est_11648	690	C	A	1/1	0/1	0/1	0/0
rt_contig_est_11648	335	T	C	0/1	0/1	0/1	1/1
rt_contig_est_11648	353	T	A	0/1	0/1	0/1	1/1
rt_contig_est_11648	380	G	A	0/1	0/1	0/1	1/1
rt_contig_est_11648	1042	T	G	0/1	0/1	0/1	1/1
rt_contig_est_11651	2406	C	T	1/1	0/1	0/1	0/1
rt_contig_est_11654	504	C	T	0/1	0/0	0/1	0/0
rt_contig_est_11656	1344	C	T	0/1	0/1	0/1	0/0
rt_contig_est_11658	607	A	C	1/1	0/1	0/1	0/0
rt_contig_est_11658	1130	C	T	1/1	0/1	0/1	0/0
rt_contig_est_11658	1172	T	C	1/1	0/1	0/1	0/0
rt_contig_est_11659	1503	T	C	1/1	0/1	0/1	0/0
rt_contig_est_11659	1529	C	T	1/1	0/1	0/1	0/0
rt_contig_est_11659	1641	C	A	1/1	0/1	0/1	0/0
rt_contig_est_11659	151	G	A	0/0	0/1	0/1	1/1
rt_contig_est_11659	1588	G	A	0/0	0/1	0/1	1/1
rt_contig_est_11664	479	C	T	0/1	0/0	0/1	0/0
rt_contig_est_11664	429	AT	A	0/0	0/1	0/1	0/1
rt_contig_est_11668	1589	T	C	0/1	0/1	0/1	0/0
rt_contig_est_11668	1991	C	T	0/1	0/1	0/1	0/1
rt_contig_est_11668	1828	G	A	1/1	0/1	0/1	0/1
rt_contig_est_11680	461	A	T	0/1	0/1	0/1	0/0
rt_contig_est_11680	1732	C	T	0/1	0/1	0/1	0/0
rt_contig_est_11680	1810	A	G	0/1	0/1	0/1	0/0
rt_contig_est_11680	1218	C	T	0/0	0/1	0/0	0/1
rt_contig_est_11680	628	C	A	0/1	0/0	0/1	0/1
rt_contig_est_11682	254	G	A	0/1	0/0	0/1	0/0
rt_contig_est_11682	311	C	T	0/1	0/0	0/1	0/0
rt_contig_est_11683	257	C	A	1/1	0/1	0/1	0/1
rt_contig_est_11684	697	G	T	1/1	0/1	0/1	0/0
rt_contig_est_11684	898	C	T	1/1	0/1	0/1	0/0
rt_contig_est_11684	919	A	G	1/1	0/1	0/1	0/0
rt_contig_est_11684	313	A	C	1/1	1/1	1/1	0/1
rt_contig_est_11686	202	A	G	0/1	0/0	0/1	0/0
rt_contig_est_11689	1557	G	C	1/1	0/1	0/1	0/0
rt_contig_est_11689	2007	T	C	1/1	0/1	0/1	0/0
rt_contig_est_11689	2445	G	A	1/1	0/1	0/1	0/0
rt_contig_est_11689	2830	A	T	1/1	0/1	0/1	0/0
rt_contig_est_11689	2855	C	T	1/1	0/1	0/1	0/0
rt_contig_est_11689	2941	C	G	0/0	0/0	0/1	0/1
rt_contig_est_11689	2444	T	C	1/1	1/1	0/1	0/1
rt_contig_est_11690	820	C	A	0/0	0/0	0/0	0/1
rt_contig_est_11690	1018	G	C	0/0	0/0	0/1	0/1
rt_contig_est_11690	1660	A	G	0/0	0/0	0/1	0/1
rt_contig_est_11690	2423	T	C	0/0	0/0	0/1	0/1
rt_contig_est_11690	922	A	C	0/0	0/1	0/1	0/1
rt_contig_est_11690	586	A	G	0/0	0/1	0/1	0/1
rt_contig_est_11690	3311	A	G	0/0	0/1	0/1	0/1
rt_contig_est_11690	685	G	A	1/1	0/1	0/1	0/1
rt_contig_est_116969	185	C	T	0/0	0/1	0/1	0/1
rt_contig_est_11702	25	C	G	0/0	0/1	0/0	0/1
rt_contig_est_11703	1532	C	T	0/0	0/1	0/0	0/1
rt_contig_est_11703	1137	G	A	0/1	0/1	0/1	0/1
rt_contig_est_11707	941	A	G	0/0	0/1	0/1	0/1
rt_contig_est_11707	946	C	T	0/0	0/1	0/1	0/1
rt_contig_est_11710	1331	A	T	0/0	0/1	0/1	1/1
rt_contig_est_11710	2637	G	A	0/0	0/1	0/1	1/1
rt_contig_est_11710	2672	A	C	0/0	0/1	0/1	1/1
rt_contig_est_11710	2757	C	T	0/0	0/1	0/1	1/1
rt_contig_est_11713	861	A	G	0/1	0/1	0/0	0/0
rt_contig_est_11713	330	C	T	1/1	0/1	0/1	0/0
rt_contig_est_11714	471	T	G	0/1	0/1	0/0	0/0
rt_contig_est_11720	1175	C	G	0/0	0/1	0/0	0/1
rt_contig_est_11720	257	C	T	0/1	0/1	0/1	0/1
rt_contig_est_11720	1176	A	G	0/1	0/1	0/1	0/1
rt_contig_est_11720	929	C	T	0/1	0/1	1/1	1/1
rt_contig_est_11726	1063	G	A	1/1	0/1	0/1	0/0
rt_contig_est_11730	3458	G	T	0/1	0/0	0/0	0/0
rt_contig_est_11730	368	G	T	0/1	0/1	0/1	0/0
rt_contig_est_11730	2927	C	G	0/1	0/1	0/1	0/0
rt_contig_est_11730	249	T	C	1/1	0/1	0/1	0/0
rt_contig_est_11730	339	G	A	0/0	0/0	0/0	0/1
rt_contig_est_11730	1148	T	A	0/0	0/0	0/0	0/1
rt_contig_est_11730	1575	G	A	0/0	0/0	0/0	0/1
rt_contig_est_11730	2595	T	C	0/0	0/0	0/0	0/1
rt_contig_est_11730	2706	C	G	0/0	0/0	0/0	0/1
rt_contig_est_11730	2986	G	A	0/0	0/0	0/0	0/1
rt_contig_est_11730	383	A	G	0/0	0/0	0/1	0/1
rt_contig_est_11730	540	G	A	0/0	0/0	0/1	0/1
rt_contig_est_11730	1328	A	G	0/0	0/0	0/1	0/1
rt_contig_est_11730	1500	A	G	0/0	0/0	0/1	0/1
rt_contig_est_11730	1516	A	G	0/0	0/0	0/1	0/1
rt_contig_est_11730	2749	C	A	0/0	0/0	0/1	0/1
rt_contig_est_11730	2820	T	C	0/0	0/0	0/1	0/1
rt_contig_est_11730	2185	T	C	0/1	0/1	0/1	0/1
rt_contig_est_11730	2619	C	T	0/1	0/1	0/1	0/1
rt_contig_est_11730	1561	T	A	1/1	0/1	0/1	0/1
rt_contig_est_11731	594	T	A	0/0	0/0	0/0	0/1
rt_contig_est_11731	431	A	G	0/0	0/1	0/0	0/1
rt_contig_est_11731	789	C	T	0/0	0/1	0/1	0/1
rt_contig_est_11731	612	C	T	0/0	0/1	0/1	0/1
rt_contig_est_11731	669	G	A	0/0	0/1	0/1	1/1
rt_contig_est_11733	718	A	T	0/1	0/1	0/1	1/1
rt_contig_est_11736	721	A	G	1/1	0/1	0/1	0/0
rt_contig_est_11737	218	C	T	1/1	0/1	0/1	0/0
rt_contig_est_11737	486	C	T	1/1	0/1	0/1	0/0
rt_contig_est_11737	510	T	C	1/1	0/1	0/1	0/0
rt_contig_est_11737	549	T	G	1/1	0/1	0/1	0/0
rt_contig_est_11737	638	G	A	1/1	0/1	0/1	0/0
rt_contig_est_11737	858	A	G	1/1	0/1	0/1	0/0
rt_contig_est_11737	939	G	A	1/1	0/1	0/1	0/0
rt_contig_est_11737	2503	T	C	1/1	0/1	0/1	0/0
rt_contig_est_11737	2525	G	T	1/1	0/1	0/1	0/0
rt_contig_est_11737	2550	A	T	0/0	0/0	0/1	0/1
rt_contig_est_11737	2310	T	C	0/0	0/1	0/1	0/1
rt_contig_est_11737	2343	C	G	0/0	0/1	0/1	1/1
rt_contig_est_11737	294	A	G	0/1	0/1	0/1	1/1
rt_contig_est_11739	666	A	C	0/1	0/0	0/1	0/0
rt_contig_est_11740	1404	T	A	0/1	0/0	0/0	0/0
rt_contig_est_11740	170	G	T	0/1	0/0	0/1	0/1
rt_contig_est_11740	178	C	T	0/1	0/0	0/1	0/1
rt_contig_est_11740	197	A	G	0/1	0/0	0/1	0/1
rt_contig_est_11740	542	G	C	0/1	0/0	0/1	0/1
rt_contig_est_11740	1508	G	C	0/1	0/0	0/1	0/1
rt_contig_est_11740	1705	T	C	0/1	0/0	0/1	0/1
rt_contig_est_11743	2186	T	G	0/0	0/0	0/1	0/1
rt_contig_est_11743	2199	C	T	0/0	0/0	0/1	0/1
rt_contig_est_11744	384	T	C	1/1	1/1	0/1	0/1
rt_contig_est_11748	155	G	A	0/1	0/0	0/1	0/0
rt_contig_est_11748	311	C	T	0/1	0/0	0/1	0/0
rt_contig_est_11748	805	T	C	0/1	0/0	0/1	0/0
rt_contig_est_11748	954	C	T	0/1	0/0	0/1	0/0
rt_contig_est_11748	1036	G	T	0/1	0/0	0/1	0/0
rt_contig_est_11748	1291	A	G	0/1	0/0	0/1	0/0
rt_contig_est_11748	1348	G	A	0/1	0/0	0/1	0/0
rt_contig_est_11756	127	G	A	0/0	0/1	0/1	0/1
rt_contig_est_11756	141	A	G	0/0	0/1	0/1	0/1
rt_contig_est_11756	226	T	C	0/0	0/1	0/1	0/1
rt_contig_est_11756	91	A	G	1/1	0/1	0/1	0/1
rt_contig_est_11763	613	G	C	1/1	0/1	0/1	0/0
rt_contig_est_11763	797	G	A	1/1	0/1	0/1	0/0
rt_contig_est_11764	401	G	A	0/1	0/0	0/1	0/1
rt_contig_est_11764	2135	A	G	0/1	0/0	0/1	0/1
rt_contig_est_11767	275	A	G	0/1	0/1	0/1	0/0
rt_contig_est_11767	1106	T	G	0/0	0/0	0/0	0/1
rt_contig_est_11767	432	G	A	0/0	0/1	0/0	0/1
rt_contig_est_11767	1131	G	A	0/0	0/1	0/1	0/1
rt_contig_est_11767	870	T	A	0/0	0/1	0/1	0/1
rt_contig_est_11767	1646	T	C	1/1	1/1	0/1	0/1
rt_contig_est_11769	136	A	C	0/1	0/0	0/1	0/0
rt_contig_est_11769	213	G	A	0/1	1/1	0/1	0/1
rt_contig_est_11771	754	C	A	0/0	0/1	0/1	0/1
rt_contig_est_11774	522	T	C	0/1	0/1	0/1	0/0
rt_contig_est_11777	739	G	A	0/1	0/0	0/0	0/0
rt_contig_est_11777	774	C	T	0/1	0/0	0/0	0/0
rt_contig_est_11777	784	A	T	0/1	0/0	0/0	0/0
rt_contig_est_11777	851	A	G	0/1	0/0	0/0	0/0
rt_contig_est_11777	569	A	G	0/0	0/1	0/0	0/1
rt_contig_est_11777	813	G	C	0/1	0/1	0/1	0/1
rt_contig_est_11778	430	A	T	1/1	0/1	0/1	0/0
rt_contig_est_11778	475	T	A	1/1	0/1	0/1	0/0
rt_contig_est_11778	905	G	T	1/1	0/1	0/1	0/0
rt_contig_est_11778	141	G	A	0/0	0/1	0/1	0/1
rt_contig_est_11778	517	C	T	0/0	0/1	0/1	0/1
rt_contig_est_11778	955	T	C	1/1	0/1	0/1	0/1
rt_contig_est_11782	2414	T	C	1/1	0/1	0/1	0/0
rt_contig_est_11785	836	C	T	0/1	0/1	0/0	0/0
rt_contig_est_11785	1152	C	A	0/0	0/1	0/1	0/1
rt_contig_est_11785	1271	TC	T	0/1	0/1	0/0	0/1
rt_contig_est_11785	860	T	C	0/1	1/1	0/1	0/1
rt_contig_est_11785	1183	A	G	0/1	1/1	0/1	0/1
rt_contig_est_11785	1199	G	C	0/1	1/1	0/1	0/1
rt_contig_est_11786	596	G	C	0/1	0/0	1/1	0/1
rt_contig_est_11790	893	A	T	0/0	0/0	0/1	0/1
rt_contig_est_11790	977	T	A	0/0	0/0	0/1	0/1
rt_contig_est_11791	305	C	G	0/1	0/1	0/1	0/1
rt_contig_est_11793	1734	T	C	1/1	0/1	0/1	0/0
rt_contig_est_11793	1797	T	G	1/1	0/1	0/1	0/0
rt_contig_est_11793	2149	C	T	1/1	0/1	0/1	0/0
rt_contig_est_11793	2425	A	C	1/1	0/1	0/1	0/0
rt_contig_est_11793	2716	G	A	1/1	0/1	0/1	0/0
rt_contig_est_11803	513	C	T	0/0	0/0	0/0	0/1
rt_contig_est_11804	218	T	C	0/0	0/1	0/1	1/1
rt_contig_est_11808	582	C	A	0/1	0/0	0/0	0/0
rt_contig_est_11816	983	G	C	0/1	0/0	1/1	0/1
rt_contig_est_11816	995	T	G	0/1	0/0	1/1	0/1
rt_contig_est_11825	667	G	C	0/0	0/0	0/1	0/1
rt_contig_est_11825	673	C	T	0/0	0/0	0/1	0/1
rt_contig_est_11826	1176	A	G	0/0	0/0	0/0	0/1
rt_contig_est_11826	162	G	T	0/0	0/0	0/1	0/1
rt_contig_est_11830	834	A	T	0/1	0/0	0/0	0/0
rt_contig_est_11830	565	A	G	0/1	0/1	0/1	0/0
rt_contig_est_11830	868	C	T	0/0	0/1	0/0	0/1
rt_contig_est_11830	413	G	C	1/1	1/1	0/1	0/1
rt_contig_est_11830	974	C	T	0/1	0/1	0/1	1/1
rt_contig_est_11838	674	A	G	0/0	0/0	0/0	0/1
rt_contig_est_11840	957	G	C	0/1	0/0	0/0	0/0
rt_contig_est_11840	170	A	G	0/1	0/0	0/0	0/0
rt_contig_est_11840	507	A	G	0/1	0/0	0/1	0/0
rt_contig_est_11840	685	T	C	0/1	0/0	0/1	0/0
rt_contig_est_11840	1122	T	A	0/1	0/0	0/1	0/0
rt_contig_est_11840	1191	T	A	0/1	0/0	0/1	0/0
rt_contig_est_11840	1430	G	T	0/1	0/0	0/1	0/0
rt_contig_est_11840	682	A	T	0/1	0/1	0/1	0/0
rt_contig_est_11840	248	C	T	0/1	1/1	0/1	1/1
rt_contig_est_11840	256	A	C	0/1	1/1	0/1	1/1
rt_contig_est_11840	420	A	C	0/1	1/1	0/1	1/1
rt_contig_est_11840	542	A	T	0/1	1/1	0/1	1/1
rt_contig_est_11843	1359	C	G	0/0	0/1	0/1	0/1
rt_contig_est_11843	1276	C	T	1/1	0/1	0/1	0/1
rt_contig_est_11845	945	A	T	0/0	0/0	0/1	0/1
rt_contig_est_11845	708	G	A	0/0	0/1	0/1	0/1
rt_contig_est_11845	843	C	T	0/0	0/1	0/1	0/1
rt_contig_est_11845	897	G	A	0/1	0/1	0/1	0/1
rt_contig_est_11845	1673	T	C	1/1	0/1	0/1	0/1
rt_contig_est_11845	2375	AG	A	1/1	0/1	0/1	0/1
[truncated: 22,877 more rows]
