# Supplementary material for: Gene expression analysis and SNP/InDel discovery to investigate yield heterosis of two rubber tree F1 hybrids
Source: Sci Rep. 2016 Apr 25;6:24984. doi: 10.1038/srep24984 (PMC4842955; doi:10.1038/srep24984)
Supplement: Supplementary Dataset 5 [file srep24984-s6.xls]

## Sheet: small InDel
The validation results of small InDel genotypes and its primers
gene_id	CAPS or dCAPS	Forward primer	Reverse primer	position	ref	alt	RRIM 600	validation results	RY 7-33-97	validation results	RY 7-20-59	validation results	PR 107	validation results	type	impact	note	DB_ID	E-value	strand	Function	DateBase	GO_annotation
rt_contig_est_12262	Bgl II CAPS	CTCCCCCATCTATTGTAAGGTG	AAAAATGGAATGGGTTGGTGAG	1120	TCTA	T	0/1	√	0/1	√	0/0	√	0/1	√	STOP_LOST	HIGH	tag/-|*118-	gi|317106742|dbj|BAJ53238.1|	4.3e-257	-3	JHL06P13.19 [Jatropha curcas]	NR	GO:0047911 galacturan 1,4-alpha-galacturonidase activity molecular_function;GO:0010047 fruit dehiscence biological_process;GO:0048235 pollen sperm cell differentiation biological_process;GO:0007047;GO:0016023 cytoplasmic membrane-bounded vesicle cellular_component;GO:0045490 pectin catabolic process biological_process;GO:0004650 polygalacturonase activity molecular_function;GO:0005576 extracellul…
rt_contig_est_219	BsmAI dCAPS	GAGGGTGTTGGAGGAATGGCTTGTC	ATCTCAACAATATGCTCATGC	1421	TC	T	0/1	√	0/1	√	1/1	√	0/1	√	FRAME_SHIFT	HIGH	-|-396	gi|224128201|ref|XP_002329106.1|	1.3e-249	+1	predicted protein [Populus trichocarpa]	NR	GO:0010231 maintenance of seed dormancy biological_process;GO:0009536 plastid cellular_component;GO:0010427 abscisic acid binding molecular_function;GO:0008152 metabolic process biological_process;GO:0009787 regulation of abscisic acid mediated signaling pathway biological_process;GO:0003824 catalytic activity molecular_function;GO:0005886 plasma membrane cellular_component
rt_contig_est_26980	AlwNI dCAPS	GCGTCCAGAGAGAGAGAAAACAG	GTGGTTTTGCCACTATTCTTG	201	GC	G	0/0	√	0/1	√	0/1	√	1/1	√	FRAME_SHIFT	HIGH	-|-51	gi|118484105|gb|ABK93937.1|	6.4e-210	+3	unknown [Populus trichocarpa]	NR	-
rt_contig_est_30477	BsgI CAPS	TTTCCGCCAAGATGATAGC	GATAGCCTGGCCAATTAGACTGC	185	C	CTAT	0/0	√	0/0	√	0/1	√	0/1	√	-	MODIFIER	-	-	-	-	-	-	-
rt_contig_est_7752	Dde I CAPS	TTGCGAGGGCTAGGTTCTGC	ACTGCCCCGTTTTCATCATC	1831	CCTG	C	0/1	√	0/1	√	0/1	√	0/1	√	CODON_DELETION （5UTR)	MODERATE	cag/-|Q10-	gi|255562506|ref|XP_002522259.1|	3.1e-42	-3	conserved hypothetical protein [Ricinus communis]	NR	-
rt_contig_est_24394	BsmI dCAPS	CAACTATCATATCAGTTAAAGAATG	CGTGAATTGAAGCTCTTGTTC	293	G	GGA	0/0	√	0/1	√	0/0	√	0/1	√	UTR_3_PRIME	MODIFIER	-	gi|224079155|ref|XP_002305772.1|	0.	-3	predicted protein [Populus trichocarpa]	NR	-
rt_contig_est_10355	HindIII dCAPS	CTTCACTCATTTTCTTCCTGAAGCT	ATTCCCATTAAATCCAATACAC	211	TTGC	T	0/0	√	0/1	√	0/1	√	1/1	√	UTR_3_PRIME	MODIFIER	-	gi|118485842|gb|ABK94768.1|	3.5e-184	-3	unknown [Populus trichocarpa]	NR	-
rt_contig_est_9122	KpnI dCAPS	ATAAGAGCCAGAAGCGGTGATG	GGGATTGAAAGATGAAAGATTG	325	CGG	C	0/0	×	0/1	×	0/1	×	1/1	×	UTR_3_PRIME	MODIFIER	-	gi|255581422|ref|XP_002531519.1|	1.8e-25	-2	histone h1/h5, putative [Ricinus communis]	NR	GO:0005694 chromosome cellular_component
rt_contig_est_12106	BsmAI CAPS	GCGGAATGGGATAAGTTAGAGTC	GGAATCGGAGAGAGAGATAG	1849	CGG	C	0/1	×	1/1	×	0/1	×	1/1	×	UTR_5_PRIME	MODIFIER	-	gi|225436896|ref|XP_002274008.1|	7.7e-206	-3	PREDICTED: mitochondrial ubiquitin ligase activator of nfkb 1 [Vitis vinifera]	NR	GO:0008270 zinc ion binding molecular_function;GO:0016881 acid-amino acid ligase activity molecular_function;EC:6.3.2.0
rt_contig_est_661	Rsa I CAPS	CATCCGGACTCTCAACCAAT	GAGCAGCAATAGCAGCATCA	132	TACA	T	0/1	√	0/1	√	0/1	√	0/1	√	CODON_CHANGE_PLUS_CODON_DELETION	MODERATE	tacatt/ttt|YI31F	gi|224069531|ref|XP_002326366.1|	1.1e-118	+3	predicted protein [Populus trichocarpa]	NR	GO:0043231 intracellular membrane-bounded organelle cellular_component
√ and × represent the right and wrong the genotypes of rubber tree variations, respectively.

## Sheet: SNP
The validation results of the SNP genotypes
gene_id	position	ref	alt	RY 7-33-97	validation results	RY 7-20-59	validation results	RRIM 600	validation results	PR 107	validation results	type	impact	note	DB_ID	E-value	strand	Function	DateBase	GO_annotation
rt_contig_est_10440	2721	T	C	0/0	√	0/1	√	0/0	√	0/1	√	NON_SYNONYMOUS_CODING	MODERATE	Aat/Gat|N147D	gi|225443720|ref|XP_002267576.1|	0.	-3	PREDICTED: U-box domain-containing protein 17 [Vitis vinifera]	NR	GO:0004842 ubiquitin-protein ligase activity molecular_function;GO:0000151 ubiquitin ligase complex cellular_component;GO:0016567 protein ubiquitination biological_process;EC:6.3.2.19
rt_contig_est_10440	2872	G	C	0/0	√	0/1	√	0/0	√	0/1	√	SYNONYMOUS_CODING	LOW	ctC/ctG|L96	gi|225443720|ref|XP_002267576.1|	0.	-3	PREDICTED: U-box domain-containing protein 17 [Vitis vinifera]	NR	GO:0004842 ubiquitin-protein ligase activity molecular_function;GO:0000151 ubiquitin ligase complex cellular_component;GO:0016567 protein ubiquitination biological_process;EC:6.3.2.19
rt_contig_est_10440	2881	A	C	0/0	√	0/1	√	0/0	√	0/1	√	NON_SYNONYMOUS_CODING	MODERATE	ttT/ttG|F93L	gi|225443720|ref|XP_002267576.1|	0.	-3	PREDICTED: U-box domain-containing protein 17 [Vitis vinifera]	NR	GO:0004842 ubiquitin-protein ligase activity molecular_function;GO:0000151 ubiquitin ligase complex cellular_component;GO:0016567 protein ubiquitination biological_process;EC:6.3.2.19
rt_contig_est_10440	2895	T	A	0/0	√	0/1	√	0/0	√	0/1	√	NON_SYNONYMOUS_CODING	MODERATE	Acg/Tcg|T89S	gi|225443720|ref|XP_002267576.1|	0.	-3	PREDICTED: U-box domain-containing protein 17 [Vitis vinifera]	NR	GO:0004842 ubiquitin-protein ligase activity molecular_function;GO:0000151 ubiquitin ligase complex cellular_component;GO:0016567 protein ubiquitination biological_process;EC:6.3.2.19
rt_contig_est_10440	2899	G	A	0/0	√	0/1	√	0/0	√	0/1	√	SYNONYMOUS_CODING	LOW	tcC/tcT|S87	gi|225443720|ref|XP_002267576.1|	0.	-3	PREDICTED: U-box domain-containing protein 17 [Vitis vinifera]	NR	GO:0004842 ubiquitin-protein ligase activity molecular_function;GO:0000151 ubiquitin ligase complex cellular_component;GO:0016567 protein ubiquitination biological_process;EC:6.3.2.19
rt_contig_est_10440	3219	C	T	0/0	√	0/1	√	0/0	√	0/1	√	UTR_5_PRIME	MODIFIER	-	gi|225443720|ref|XP_002267576.1|	0.	-3	PREDICTED: U-box domain-containing protein 17 [Vitis vinifera]	NR	GO:0004842 ubiquitin-protein ligase activity molecular_function;GO:0000151 ubiquitin ligase complex cellular_component;GO:0016567 protein ubiquitination biological_process;EC:6.3.2.19
rt_contig_est_10440	3224	C	T	0/0	√	0/1	√	0/0	√	0/1	√	START_GAINED	LOW	-	gi|225443720|ref|XP_002267576.1|	0.	-3	PREDICTED: U-box domain-containing protein 17 [Vitis vinifera]	NR	GO:0004842 ubiquitin-protein ligase activity molecular_function;GO:0000151 ubiquitin ligase complex cellular_component;GO:0016567 protein ubiquitination biological_process;EC:6.3.2.19
rt_contig_est_10440	3246	G	A	0/0	√	0/1	√	0/0	√	0/1	√	UTR_5_PRIME	MODIFIER	-	gi|225443720|ref|XP_002267576.1|	0.	-3	PREDICTED: U-box domain-containing protein 17 [Vitis vinifera]	NR	GO:0004842 ubiquitin-protein ligase activity molecular_function;GO:0000151 ubiquitin ligase complex cellular_component;GO:0016567 protein ubiquitination biological_process;EC:6.3.2.19
rt_contig_est_1073	883	C	T	0/1	√	0/1	√	0/1	√	0/1	√	SYNONYMOUS_CODING	LOW	gaC/gaT|D216	gi|255567047|ref|XP_002524506.1|	0.	+2	grr1, plant, putative [Ricinus communis]	NR	GO:0019005 SCF ubiquitin ligase complex cellular_component;GO:0005634 nucleus cellular_component;GO:0009723 response to ethylene stimulus biological_process
rt_contig_est_10878	267	T	C	0/1	√	0/1	√	1/1	√	0/0	√	NON_SYNONYMOUS_CODING	MODERATE	cAa/cGa|Q310R	gi|224101153|ref|XP_002312162.1|	6.0e-187	-3	predicted protein [Populus trichocarpa]	NR	GO:0080167 response to karrikin biological_process;GO:0050589 leucocyanidin oxygenase activity molecular_function;GO:0005506 iron ion binding molecular_function;GO:0016702 oxidoreductase activity, acting on single donors with incorporation of molecular oxygen, incorporation of two atoms of oxygen molecular_function;GO:0055114 oxidation-reduction process biological_process;EC:1.14.11.19;EC:1.13.11…
rt_contig_est_12543	1053	C	A	0/0	√	0/0	√	0/1	√	0/0	√	NON_SYNONYMOUS_CODING	MODERATE	Ggt/Tgt|G133C	gi|224074705|ref|XP_002304433.1|	2.8e-159	-2	predicted protein [Populus trichocarpa]	NR	GO:0008270 zinc ion binding molecular_function;GO:0003676 nucleic acid binding molecular_function;GO:0005622 intracellular cellular_component
rt_contig_est_12543	1396	C	A	0/0	√	1/1	×	0/1	×	0/1	√	NON_SYNONYMOUS_CODING	MODERATE	caG/caT|Q18H	gi|224074705|ref|XP_002304433.1|	2.8e-159	-2	predicted protein [Populus trichocarpa]	NR	GO:0008270 zinc ion binding molecular_function;GO:0003676 nucleic acid binding molecular_function;GO:0005622 intracellular cellular_component
rt_contig_est_13335	1215	C	G	0/1	√	0/1	√	0/1	√	1/1	√	NON_SYNONYMOUS_CODING	MODERATE	Cct/Gct|P194A	gi|118487078|gb|ABK95369.1|	1.7e-138	+3	unknown [Populus trichocarpa]	NR	-
rt_contig_est_14622	1178	A	G	0/0	√	0/0	√	0/1	√	0/0	√	SYNONYMOUS_CODING	LOW	gaA/gaG|E198	gi|225423895|ref|XP_002281709.1|	3.9e-174	+3	PREDICTED: AP2/ERF and B3 domain-containing transcription repressor TEM1-like [Vitis vinifera]	NR	GO:0009910 negative regulation of flower development biological_process;GO:0006355 regulation of transcription, DNA-dependent biological_process;GO:0048573 photoperiodism, flowering biological_process;GO:0009741 response to brassinosteroid stimulus biological_process;GO:0003677 DNA binding molecular_function;GO:0003700 sequence-specific DNA binding transcription factor activity molecular_function…
rt_contig_est_14622	1196	A	G	0/0	√	0/0	√	0/1	√	0/0	√	SYNONYMOUS_CODING	LOW	gcA/gcG|A204	gi|225423895|ref|XP_002281709.1|	3.9e-174	+3	PREDICTED: AP2/ERF and B3 domain-containing transcription repressor TEM1-like [Vitis vinifera]	NR	GO:0009910 negative regulation of flower development biological_process;GO:0006355 regulation of transcription, DNA-dependent biological_process;GO:0048573 photoperiodism, flowering biological_process;GO:0009741 response to brassinosteroid stimulus biological_process;GO:0003677 DNA binding molecular_function;GO:0003700 sequence-specific DNA binding transcription factor activity molecular_function…
rt_contig_est_14622	1292	C	A	0/0	√	0/0	√	0/1	√	0/0	√	SYNONYMOUS_CODING	LOW	acC/acA|T236	gi|225423895|ref|XP_002281709.1|	3.9e-174	+3	PREDICTED: AP2/ERF and B3 domain-containing transcription repressor TEM1-like [Vitis vinifera]	NR	GO:0009910 negative regulation of flower development biological_process;GO:0006355 regulation of transcription, DNA-dependent biological_process;GO:0048573 photoperiodism, flowering biological_process;GO:0009741 response to brassinosteroid stimulus biological_process;GO:0003677 DNA binding molecular_function;GO:0003700 sequence-specific DNA binding transcription factor activity molecular_function…
rt_contig_est_14622	1301	A	G	0/0	√	0/0	√	0/1	√	0/0	√	SYNONYMOUS_CODING	LOW	gtA/gtG|V239	gi|225423895|ref|XP_002281709.1|	3.9e-174	+3	PREDICTED: AP2/ERF and B3 domain-containing transcription repressor TEM1-like [Vitis vinifera]	NR	GO:0009910 negative regulation of flower development biological_process;GO:0006355 regulation of transcription, DNA-dependent biological_process;GO:0048573 photoperiodism, flowering biological_process;GO:0009741 response to brassinosteroid stimulus biological_process;GO:0003677 DNA binding molecular_function;GO:0003700 sequence-specific DNA binding transcription factor activity molecular_function…
rt_contig_est_14622	693	C	T	0/1	√	0/0	×	0/0	×	0/1	√	NON_SYNONYMOUS_CODING	MODERATE	Cct/Tct|P37S	gi|225423895|ref|XP_002281709.1|	3.9e-174	+3	PREDICTED: AP2/ERF and B3 domain-containing transcription repressor TEM1-like [Vitis vinifera]	NR	GO:0009910 negative regulation of flower development biological_process;GO:0006355 regulation of transcription, DNA-dependent biological_process;GO:0048573 photoperiodism, flowering biological_process;GO:0009741 response to brassinosteroid stimulus biological_process;GO:0003677 DNA binding molecular_function;GO:0003700 sequence-specific DNA binding transcription factor activity molecular_function…
rt_contig_est_14622	531	T	C	0/1	√	0/1	√	0/0	√	0/1	√	UTR_5_PRIME	MODIFIER	-	gi|225423895|ref|XP_002281709.1|	3.9e-174	+3	PREDICTED: AP2/ERF and B3 domain-containing transcription repressor TEM1-like [Vitis vinifera]	NR	GO:0009910 negative regulation of flower development biological_process;GO:0006355 regulation of transcription, DNA-dependent biological_process;GO:0048573 photoperiodism, flowering biological_process;GO:0009741 response to brassinosteroid stimulus biological_process;GO:0003677 DNA binding molecular_function;GO:0003700 sequence-specific DNA binding transcription factor activity molecular_function…
rt_contig_est_14622	623	C	G	0/1	√	0/1	√	0/0	√	0/1	√	NON_SYNONYMOUS_CODING	MODERATE	gaC/gaG|D13E	gi|225423895|ref|XP_002281709.1|	3.9e-174	+3	PREDICTED: AP2/ERF and B3 domain-containing transcription repressor TEM1-like [Vitis vinifera]	NR	GO:0009910 negative regulation of flower development biological_process;GO:0006355 regulation of transcription, DNA-dependent biological_process;GO:0048573 photoperiodism, flowering biological_process;GO:0009741 response to brassinosteroid stimulus biological_process;GO:0003677 DNA binding molecular_function;GO:0003700 sequence-specific DNA binding transcription factor activity molecular_function…
rt_contig_est_14622	667	C	G	0/1	√	0/1	√	0/0	√	0/1	√	NON_SYNONYMOUS_CODING	MODERATE	tCt/tGt|S28C	gi|225423895|ref|XP_002281709.1|	3.9e-174	+3	PREDICTED: AP2/ERF and B3 domain-containing transcription repressor TEM1-like [Vitis vinifera]	NR	GO:0009910 negative regulation of flower development biological_process;GO:0006355 regulation of transcription, DNA-dependent biological_process;GO:0048573 photoperiodism, flowering biological_process;GO:0009741 response to brassinosteroid stimulus biological_process;GO:0003677 DNA binding molecular_function;GO:0003700 sequence-specific DNA binding transcription factor activity molecular_function…
rt_contig_est_14698	686	C	T	0/0	×	0/0	√	0/0	√	0/1	√	SYNONYMOUS_CODING	LOW	atC/atT|I167	gi|255567266|ref|XP_002524614.1|	9.2e-111	+3	Transcription repressor MYB4, putative [Ricinus communis]	NR	-
rt_contig_est_14698	742	C	T	0/0	×	0/0	√	0/0	√	0/1	√	NON_SYNONYMOUS_CODING	MODERATE	gCc/gTc|A186V	gi|255567266|ref|XP_002524614.1|	9.2e-111	+3	Transcription repressor MYB4, putative [Ricinus communis]	NR	-
rt_contig_est_20340	790	C	G	0/0	×	1/1	√	0/1	√	0/1	√	NON_SYNONYMOUS_CODING	MODERATE	aCc/aGc|T173S	gi|224073286|ref|XP_002304061.1|	2.0e-201	+3	predicted protein [Populus trichocarpa]	NR	-
rt_contig_est_20340	862	A	G	0/1	√	1/1	√	1/1	√	0/1	√	NON_SYNONYMOUS_CODING	MODERATE	cAt/cGt|H197R	gi|224073286|ref|XP_002304061.1|	2.0e-201	+3	predicted protein [Populus trichocarpa]	NR	-
rt_contig_est_22684	466	T	C	0/1	√	0/1	√	0/0	√	0/1	√	SYNONYMOUS_CODING	LOW	gcT/gcC|A103	gi|164605008|dbj|BAF98300.1|	2.7e-205	+2	geranyl-diphosphate synthase [Hevea brasiliensis]	NR	GO:0008299 isoprenoid biosynthetic process biological_process;GO:0004161 dimethylallyltranstransferase activity molecular_function;EC:2.5.1.1
rt_contig_est_22684	546	C	G	0/1	√	0/1	√	0/0	√	0/1	√	NON_SYNONYMOUS_CODING	MODERATE	aCg/aGg|T130R	gi|164605008|dbj|BAF98300.1|	2.7e-205	+2	geranyl-diphosphate synthase [Hevea brasiliensis]	NR	GO:0008299 isoprenoid biosynthetic process biological_process;GO:0004161 dimethylallyltranstransferase activity molecular_function;EC:2.5.1.1
rt_contig_est_22684	549	C	G	0/1	√	0/1	√	0/0	√	0/1	√	NON_SYNONYMOUS_CODING	MODERATE	cCc/cGc|P131R	gi|164605008|dbj|BAF98300.1|	2.7e-205	+2	geranyl-diphosphate synthase [Hevea brasiliensis]	NR	GO:0008299 isoprenoid biosynthetic process biological_process;GO:0004161 dimethylallyltranstransferase activity molecular_function;EC:2.5.1.1
rt_contig_est_23333	817	A	G	0/1	×	0/1	√	0/1	√	0/0	√	NON_SYNONYMOUS_CODING	MODERATE	Agg/Ggg|R143G	gi|224056863|ref|XP_002299061.1|	4.1e-197	+1	predicted protein [Populus trichocarpa]	NR	-
rt_contig_est_23447	1662	C	T	0/1	√	0/1	√	0/0	√	1/1	√	UTR_5_PRIME	MODIFIER	-	gi|359493145|ref|XP_002264797.2|	4.5e-96	-1	PREDICTED: uncharacterized protein LOC100262406 [Vitis vinifera]	NR	-
rt_contig_est_23503	439	G	A	0/1	√	1/1	√	0/1	√	1/1	√	SYNONYMOUS_CODING	LOW	ccG/ccA|P92	gi|255545380|ref|XP_002513750.1|	5.2e-57	+2	conserved hypothetical protein [Ricinus communis]	NR	-
rt_contig_est_23503	451	G	C	0/1	√	1/1	√	0/1	√	1/1	√	SYNONYMOUS_CODING	LOW	tcG/tcC|S96	gi|255545380|ref|XP_002513750.1|	5.2e-57	+2	conserved hypothetical protein [Ricinus communis]	NR	-
rt_contig_est_23651	784	T	C	0/0	√	0/1	√	0/1	√	0/0	√	SYNONYMOUS_CODING	LOW	agT/agC|S261	gi|224140423|ref|XP_002323582.1|	2.3e-209	+2	predicted protein [Populus trichocarpa]	NR	GO:0080167 response to karrikin biological_process;GO:0050589 leucocyanidin oxygenase activity molecular_function;GO:0005506 iron ion binding molecular_function;GO:0016702 oxidoreductase activity, acting on single donors with incorporation of molecular oxygen, incorporation of two atoms of oxygen molecular_function;GO:0055114 oxidation-reduction process biological_process;EC:1.14.11.19;EC:1.13.11…
rt_contig_est_23651	841	C	T	0/0	√	0/0	×	0/1	√	0/0	×	SYNONYMOUS_CODING	LOW	caC/caT|H280	gi|224140423|ref|XP_002323582.1|	2.3e-209	+2	predicted protein [Populus trichocarpa]	NR	GO:0080167 response to karrikin biological_process;GO:0050589 leucocyanidin oxygenase activity molecular_function;GO:0005506 iron ion binding molecular_function;GO:0016702 oxidoreductase activity, acting on single donors with incorporation of molecular oxygen, incorporation of two atoms of oxygen molecular_function;GO:0055114 oxidation-reduction process biological_process;EC:1.14.11.19;EC:1.13.11…
rt_contig_est_23651	844	T	C	0/0	√	0/0	×	0/1	√	0/0	×	SYNONYMOUS_CODING	LOW	taT/taC|Y281	gi|224140423|ref|XP_002323582.1|	2.3e-209	+2	predicted protein [Populus trichocarpa]	NR	GO:0080167 response to karrikin biological_process;GO:0050589 leucocyanidin oxygenase activity molecular_function;GO:0005506 iron ion binding molecular_function;GO:0016702 oxidoreductase activity, acting on single donors with incorporation of molecular oxygen, incorporation of two atoms of oxygen molecular_function;GO:0055114 oxidation-reduction process biological_process;EC:1.14.11.19;EC:1.13.11…
rt_contig_est_24190	1039	C	T	0/1	√	0/1	√	0/0	√	1/1	√	SYNONYMOUS_CODING	LOW	tcC/tcT|S285	gi|91241600|gb|ABD92702.1|	0.	+2	1-deoxy-D-xylulose 5-phosphate reductoisomerase [Hevea brasiliensis]	NR	GO:0055114 oxidation-reduction process biological_process;GO:0046872 metal ion binding molecular_function;GO:0019288 isopentenyl diphosphate biosynthetic process, mevalonate-independent pathway biological_process;GO:0030604 1-deoxy-D-xylulose-5-phosphate reductoisomerase activity molecular_function;GO:0016114 terpenoid biosynthetic process biological_process;GO:0070402 NADPH binding molecular_fun…
rt_contig_est_24797	46	C	A	0/1	√	0/0	√	0/1	√	0/0	√	UTR_5_PRIME	MODIFIER	-	gi|255583748|ref|XP_002532627.1|	4.2e-266	+3	conserved hypothetical protein [Ricinus communis]	NR	GO:0080090 regulation of primary metabolic process biological_process;GO:1901360 organic cyclic compound metabolic process biological_process;GO:0031326 regulation of cellular biosynthetic process biological_process;GO:0006725 cellular aromatic compound metabolic process biological_process;GO:0044424 intracellular part cellular_component
rt_contig_est_26126	937	A	G	0/1	√	0/0	√	0/1	√	0/0	√	NON_SYNONYMOUS_CODING	MODERATE	Agc/Ggc|S219G	gi|255577858|ref|XP_002529802.1|	3.4e-186	+1	geranyl geranyl pyrophosphate synthase, putative [Ricinus communis]	NR	GO:0051501 diterpene phytoalexin metabolic process biological_process;GO:0008299 isoprenoid biosynthetic process biological_process;GO:0004311 farnesyltranstransferase activity molecular_function;GO:0032440 2-alkenal reductase [NAD(P)] activity molecular_function;GO:0009507 chloroplast cellular_component;GO:0055114 oxidation-reduction process biological_process;EC:2.5.1.29;EC:1.3.1.74
rt_contig_est_26126	1149	G	A	0/1	√	0/0	√	0/1	√	0/0	√	SYNONYMOUS_CODING	LOW	aaG/aaA|K289	gi|255577858|ref|XP_002529802.1|	3.4e-186	+1	geranyl geranyl pyrophosphate synthase, putative [Ricinus communis]	NR	GO:0051501 diterpene phytoalexin metabolic process biological_process;GO:0008299 isoprenoid biosynthetic process biological_process;GO:0004311 farnesyltranstransferase activity molecular_function;GO:0032440 2-alkenal reductase [NAD(P)] activity molecular_function;GO:0009507 chloroplast cellular_component;GO:0055114 oxidation-reduction process biological_process;EC:2.5.1.29;EC:1.3.1.74
rt_contig_est_26126	1269	G	A	0/1	√	0/0	√	0/1	√	0/0	√	SYNONYMOUS_CODING	LOW	caG/caA|Q329	gi|255577858|ref|XP_002529802.1|	3.4e-186	+1	geranyl geranyl pyrophosphate synthase, putative [Ricinus communis]	NR	GO:0051501 diterpene phytoalexin metabolic process biological_process;GO:0008299 isoprenoid biosynthetic process biological_process;GO:0004311 farnesyltranstransferase activity molecular_function;GO:0032440 2-alkenal reductase [NAD(P)] activity molecular_function;GO:0009507 chloroplast cellular_component;GO:0055114 oxidation-reduction process biological_process;EC:2.5.1.29;EC:1.3.1.74
rt_contig_est_26126	1501	T	A	0/1	√	0/0	√	0/1	√	0/0	√	UTR_3_PRIME	MODIFIER	-	gi|255577858|ref|XP_002529802.1|	3.4e-186	+1	geranyl geranyl pyrophosphate synthase, putative [Ricinus communis]	NR	GO:0051501 diterpene phytoalexin metabolic process biological_process;GO:0008299 isoprenoid biosynthetic process biological_process;GO:0004311 farnesyltranstransferase activity molecular_function;GO:0032440 2-alkenal reductase [NAD(P)] activity molecular_function;GO:0009507 chloroplast cellular_component;GO:0055114 oxidation-reduction process biological_process;EC:2.5.1.29;EC:1.3.1.74
rt_contig_est_26126	1570	A	T	0/1	√	0/1	√	0/1	√	0/1	√	UTR_3_PRIME	MODIFIER	-	gi|255577858|ref|XP_002529802.1|	3.4e-186	+1	geranyl geranyl pyrophosphate synthase, putative [Ricinus communis]	NR	GO:0051501 diterpene phytoalexin metabolic process biological_process;GO:0008299 isoprenoid biosynthetic process biological_process;GO:0004311 farnesyltranstransferase activity molecular_function;GO:0032440 2-alkenal reductase [NAD(P)] activity molecular_function;GO:0009507 chloroplast cellular_component;GO:0055114 oxidation-reduction process biological_process;EC:2.5.1.29;EC:1.3.1.74
rt_contig_est_27	105	A	G	0/0	√	0/1	√	0/1	√	0/0	√	UTR_5_PRIME	MODIFIER	-	gi|225440638|ref|XP_002278975.1|	2.2e-198	+3	PREDICTED: probable 26S proteasome non-ATPase regulatory subunit 7 [Vitis vinifera]	NR	GO:0009965 leaf morphogenesis biological_process;GO:0009793 embryo development ending in seed dormancy biological_process;GO:0000502 proteasome complex cellular_component
rt_contig_est_27	305	T	C	0/0	√	0/1	√	0/1	√	0/0	√	SYNONYMOUS_CODING	LOW	gtT/gtC|V42	gi|225440638|ref|XP_002278975.1|	2.2e-198	+3	PREDICTED: probable 26S proteasome non-ATPase regulatory subunit 7 [Vitis vinifera]	NR	GO:0009965 leaf morphogenesis biological_process;GO:0009793 embryo development ending in seed dormancy biological_process;GO:0000502 proteasome complex cellular_component
rt_contig_est_27	425	C	T	0/0	√	0/1	√	0/1	√	0/0	√	SYNONYMOUS_CODING	LOW	caC/caT|H82	gi|225440638|ref|XP_002278975.1|	2.2e-198	+3	PREDICTED: probable 26S proteasome non-ATPase regulatory subunit 7 [Vitis vinifera]	NR	GO:0009965 leaf morphogenesis biological_process;GO:0009793 embryo development ending in seed dormancy biological_process;GO:0000502 proteasome complex cellular_component
rt_contig_est_27	428	G	A	0/0	√	0/1	√	0/1	√	0/0	√	SYNONYMOUS_CODING	LOW	gaG/gaA|E83	gi|225440638|ref|XP_002278975.1|	2.2e-198	+3	PREDICTED: probable 26S proteasome non-ATPase regulatory subunit 7 [Vitis vinifera]	NR	GO:0009965 leaf morphogenesis biological_process;GO:0009793 embryo development ending in seed dormancy biological_process;GO:0000502 proteasome complex cellular_component
rt_contig_est_27	497	A	T	0/0	√	0/1	√	0/1	√	0/0	√	SYNONYMOUS_CODING	LOW	ccA/ccT|P106	gi|225440638|ref|XP_002278975.1|	2.2e-198	+3	PREDICTED: probable 26S proteasome non-ATPase regulatory subunit 7 [Vitis vinifera]	NR	GO:0009965 leaf morphogenesis biological_process;GO:0009793 embryo development ending in seed dormancy biological_process;GO:0000502 proteasome complex cellular_component
rt_contig_est_27	665	G	A	0/0	√	0/1	√	0/1	√	0/0	√	SYNONYMOUS_CODING	LOW	gtG/gtA|V162	gi|225440638|ref|XP_002278975.1|	2.2e-198	+3	PREDICTED: probable 26S proteasome non-ATPase regulatory subunit 7 [Vitis vinifera]	NR	GO:0009965 leaf morphogenesis biological_process;GO:0009793 embryo development ending in seed dormancy biological_process;GO:0000502 proteasome complex cellular_component
rt_contig_est_27	752	C	T	0/0	√	0/1	√	0/1	√	0/0	√	SYNONYMOUS_CODING	LOW	acC/acT|T191	gi|225440638|ref|XP_002278975.1|	2.2e-198	+3	PREDICTED: probable 26S proteasome non-ATPase regulatory subunit 7 [Vitis vinifera]	NR	GO:0009965 leaf morphogenesis biological_process;GO:0009793 embryo development ending in seed dormancy biological_process;GO:0000502 proteasome complex cellular_component
rt_contig_est_27	231	A	G	1/1	√	0/1	√	0/1	√	1/1	√	NON_SYNONYMOUS_CODING	MODERATE	Ata/Gta|I18V	gi|225440638|ref|XP_002278975.1|	2.2e-198	+3	PREDICTED: probable 26S proteasome non-ATPase regulatory subunit 7 [Vitis vinifera]	NR	GO:0009965 leaf morphogenesis biological_process;GO:0009793 embryo development ending in seed dormancy biological_process;GO:0000502 proteasome complex cellular_component
rt_contig_est_27	1019	C	T	1/1	√	0/1	√	0/1	√	1/1	√	SYNONYMOUS_CODING	LOW	ctC/ctT|L280	gi|225440638|ref|XP_002278975.1|	2.2e-198	+3	PREDICTED: probable 26S proteasome non-ATPase regulatory subunit 7 [Vitis vinifera]	NR	GO:0009965 leaf morphogenesis biological_process;GO:0009793 embryo development ending in seed dormancy biological_process;GO:0000502 proteasome complex cellular_component
rt_contig_est_28063	199	C	T	0/1	√	0/1	√	1/1	√	0/0	√	UTR_3_PRIME	MODIFIER	-	gi|224130214|ref|XP_002328682.1|	6.8e-40	-2	predicted protein [Populus trichocarpa]	NR	-
rt_contig_est_28063	209	T	C	0/1	√	0/1	√	1/1	√	0/0	√	UTR_3_PRIME	MODIFIER	-	gi|224130214|ref|XP_002328682.1|	6.8e-40	-2	predicted protein [Populus trichocarpa]	NR	-
rt_contig_est_28063	281	C	T	0/1	√	0/1	√	1/1	√	0/0	√	SYNONYMOUS_CODING	LOW	gcG/gcA|A227	gi|224130214|ref|XP_002328682.1|	6.8e-40	-2	predicted protein [Populus trichocarpa]	NR	-
rt_contig_est_28063	301	A	G	0/1	√	0/1	√	1/1	√	0/0	×	NON_SYNONYMOUS_CODING	MODERATE	Tca/Cca|S221P	gi|224130214|ref|XP_002328682.1|	6.8e-40	-2	predicted protein [Populus trichocarpa]	NR	-
rt_contig_est_28063	563	A	G	0/0	√	0/0	√	0/0	√	0/1	√	SYNONYMOUS_CODING	LOW	gcT/gcC|A133	gi|224130214|ref|XP_002328682.1|	6.8e-40	-2	predicted protein [Populus trichocarpa]	NR	-
rt_contig_est_28063	984	G	T	0/0	√	0/0	√	0/0	√	0/1	√	UTR_5_PRIME	MODIFIER	-	gi|224130214|ref|XP_002328682.1|	6.8e-40	-2	predicted protein [Populus trichocarpa]	NR	-
rt_contig_est_28063	913	C	A	0/0	×	0/0	√	0/1	√	0/1	√	NON_SYNONYMOUS_CODING	MODERATE	Gat/Tat|D17Y	gi|224130214|ref|XP_002328682.1|	6.8e-40	-2	predicted protein [Populus trichocarpa]	NR	-
rt_contig_est_28063	1035	G	C	0/1	√	0/1	√	0/0	√	0/1	√	UTR_5_PRIME	MODIFIER	-	gi|224130214|ref|XP_002328682.1|	6.8e-40	-2	predicted protein [Populus trichocarpa]	NR	-
rt_contig_est_29026	750	G	A	0/0	√	0/1	√	0/0	√	0/1	√	UTR_3_PRIME	MODIFIER	-	gi|255550417|ref|XP_002516259.1|	4.8e-192	-2	Adipocyte plasma membrane-associated protein, putative [Ricinus communis]	NR	GO:0006511 ubiquitin-dependent protein catabolic process biological_process;GO:0009058 biosynthetic process biological_process;GO:0004298 threonine-type endopeptidase activity molecular_function;GO:0016844 strictosidine synthase activity molecular_function;GO:0005774 vacuolar membrane cellular_component;GO:0019773 proteasome core complex, alpha-subunit complex cellular_component;GO:0010043 respon…
rt_contig_est_29026	1111	C	G	0/0	√	0/1	√	0/0	√	0/1	√	UTR_3_PRIME	MODIFIER	-	gi|255550417|ref|XP_002516259.1|	4.8e-192	-2	Adipocyte plasma membrane-associated protein, putative [Ricinus communis]	NR	GO:0006511 ubiquitin-dependent protein catabolic process biological_process;GO:0009058 biosynthetic process biological_process;GO:0004298 threonine-type endopeptidase activity molecular_function;GO:0016844 strictosidine synthase activity molecular_function;GO:0005774 vacuolar membrane cellular_component;GO:0019773 proteasome core complex, alpha-subunit complex cellular_component;GO:0010043 respon…
rt_contig_est_30105	1305	A	T	0/0	√	0/0	√	0/1	√	0/0	√	SYNONYMOUS_CODING	LOW	atT/atA|I123	gi|255575031|ref|XP_002528421.1|	0.	-1	multicopper oxidase, putative [Ricinus communis]	NR	GO:0005507 copper ion binding molecular_function;GO:0016020 membrane cellular_component;GO:0009505 plant-type cell wall cellular_component;GO:0008447 L-ascorbate oxidase activity molecular_function;GO:0048046 apoplast cellular_component;GO:0055114 oxidation-reduction process biological_process;EC:1.10.3.3
rt_contig_est_30105	613	T	C	0/0	√	0/0	√	0/0	√	0/1	√	NON_SYNONYMOUS_CODING	MODERATE	aAg/aGg|K354R	gi|255575031|ref|XP_002528421.1|	0.	-1	multicopper oxidase, putative [Ricinus communis]	NR	GO:0005507 copper ion binding molecular_function;GO:0016020 membrane cellular_component;GO:0009505 plant-type cell wall cellular_component;GO:0008447 L-ascorbate oxidase activity molecular_function;GO:0048046 apoplast cellular_component;GO:0055114 oxidation-reduction process biological_process;EC:1.10.3.3
rt_contig_est_30105	626	C	T	0/0	√	0/0	√	0/1	√	0/1	√	NON_SYNONYMOUS_CODING	MODERATE	Ggc/Agc|G350S	gi|255575031|ref|XP_002528421.1|	0.	-1	multicopper oxidase, putative [Ricinus communis]	NR	GO:0005507 copper ion binding molecular_function;GO:0016020 membrane cellular_component;GO:0009505 plant-type cell wall cellular_component;GO:0008447 L-ascorbate oxidase activity molecular_function;GO:0048046 apoplast cellular_component;GO:0055114 oxidation-reduction process biological_process;EC:1.10.3.3
rt_contig_est_30105	996	T	C	0/0	√	0/0	√	0/1	√	0/1	√	SYNONYMOUS_CODING	LOW	tcA/tcG|S226	gi|255575031|ref|XP_002528421.1|	0.	-1	multicopper oxidase, putative [Ricinus communis]	NR	GO:0005507 copper ion binding molecular_function;GO:0016020 membrane cellular_component;GO:0009505 plant-type cell wall cellular_component;GO:0008447 L-ascorbate oxidase activity molecular_function;GO:0048046 apoplast cellular_component;GO:0055114 oxidation-reduction process biological_process;EC:1.10.3.3
rt_contig_est_30105	1167	A	G	0/0	√	0/0	√	0/1	√	0/1	√	SYNONYMOUS_CODING	LOW	gaT/gaC|D169	gi|255575031|ref|XP_002528421.1|	0.	-1	multicopper oxidase, putative [Ricinus communis]	NR	GO:0005507 copper ion binding molecular_function;GO:0016020 membrane cellular_component;GO:0009505 plant-type cell wall cellular_component;GO:0008447 L-ascorbate oxidase activity molecular_function;GO:0048046 apoplast cellular_component;GO:0055114 oxidation-reduction process biological_process;EC:1.10.3.3
rt_contig_est_30105	1299	G	A	0/0	√	0/0	√	0/1	×	0/1	√	SYNONYMOUS_CODING	LOW	agC/agT|S125	gi|255575031|ref|XP_002528421.1|	0.	-1	multicopper oxidase, putative [Ricinus communis]	NR	GO:0005507 copper ion binding molecular_function;GO:0016020 membrane cellular_component;GO:0009505 plant-type cell wall cellular_component;GO:0008447 L-ascorbate oxidase activity molecular_function;GO:0048046 apoplast cellular_component;GO:0055114 oxidation-reduction process biological_process;EC:1.10.3.3
rt_contig_est_30698	1746	G	A	0/0	√	0/0	√	0/1	√	0/0	√	SYNONYMOUS_CODING	LOW	ccC/ccT|P407	gi|255537135|ref|XP_002509634.1|	2.3e-271	-1	multidrug resistance pump, putative [Ricinus communis]	NR	GO:0016020 membrane cellular_component;GO:0055085 transmembrane transport biological_process;GO:0022857 transmembrane transporter activity molecular_function
rt_contig_est_30698	2355	T	C	0/1	√	0/1	√	0/1	×	1/1	√	SYNONYMOUS_CODING	LOW	acA/acG|T204	gi|255537135|ref|XP_002509634.1|	2.3e-271	-1	multidrug resistance pump, putative [Ricinus communis]	NR	GO:0016020 membrane cellular_component;GO:0055085 transmembrane transport biological_process;GO:0022857 transmembrane transporter activity molecular_function
rt_contig_est_3071	611	G	T	0/0	×	0/0	√	0/0	×	0/1	√	NON_SYNONYMOUS_CODING	MODERATE	Gcc/Tcc|A116S	gi|224131662|ref|XP_002328077.1|	3.5e-71	+2	predicted protein [Populus trichocarpa]	NR	-
rt_contig_est_3597	832	T	C	0/1	√	0/0	√	0/1	√	0/0	√	SYNONYMOUS_CODING	LOW	gaT/gaC|D256	gi|224134080|ref|XP_002321731.1|	4.6e-135	+2	predicted protein [Populus trichocarpa]	NR	GO:0008643 carbohydrate transport biological_process;GO:0005886 plasma membrane cellular_component;GO:0016021 integral to membrane cellular_component
rt_contig_est_37	2091	C	T	0/1	√	0/0	√	0/1	√	0/0	√	UTR_3_PRIME	MODIFIER	-	gi|224113193|ref|XP_002316420.1|	0.	+3	predicted protein [Populus trichocarpa]	NR	-
rt_contig_est_5085	240	C	G	0/1	×	0/1	√	0/1	√	0/1	√	UTR_5_PRIME	MODIFIER	-	gi|224113595|ref|XP_002332536.1|	6.6e-19	+3	predicted protein [Populus trichocarpa]	NR	-
rt_contig_est_5453	490	C	G	0/1	√	0/1	√	0/0	√	0/1	√	SYNONYMOUS_CODING	LOW	acC/acG|T38	gi|224081949|ref|XP_002306539.1|	7.4e-115	+2	predicted protein [Populus trichocarpa]	NR	-
rt_contig_est_5453	1025	A	G	0/1	√	0/1	√	0/0	√	0/1	√	NON_SYNONYMOUS_CODING	MODERATE	Act/Gct|T217A	gi|224081949|ref|XP_002306539.1|	7.4e-115	+2	predicted protein [Populus trichocarpa]	NR	-
rt_contig_est_5453	247	C	T	0/1	√	0/1	√	1/1	√	0/1	√	UTR_5_PRIME	MODIFIER	-	gi|224081949|ref|XP_002306539.1|	7.4e-115	+2	predicted protein [Populus trichocarpa]	NR	-
rt_contig_est_5453	371	G	C	0/1	√	0/1	√	1/1	√	0/1	√	UTR_5_PRIME	MODIFIER	-	gi|224081949|ref|XP_002306539.1|	7.4e-115	+2	predicted protein [Populus trichocarpa]	NR	-
rt_contig_est_5590	1075	T	G	0/1	√	0/0	√	0/1	√	0/0	√	NON_SYNONYMOUS_CODING	MODERATE	aAc/aCc|N31T	gi|378408636|gb|AFB83707.1|	6.6e-09	-1	CBF1 [Manihot esculenta]	NR	GO:0003700 sequence-specific DNA binding transcription factor activity molecular_function;GO:0009409 response to cold biological_process;GO:0003677 DNA binding molecular_function;GO:0005634 nucleus cellular_component;GO:0006355 regulation of transcription, DNA-dependent biological_process
rt_contig_est_5590	305	A	T	0/0	√	0/0	√	0/0	√	0/1	√	UTR_3_PRIME	MODIFIER	-	gi|378408636|gb|AFB83707.1|	6.6e-09	-1	CBF1 [Manihot esculenta]	NR	GO:0003700 sequence-specific DNA binding transcription factor activity molecular_function;GO:0009409 response to cold biological_process;GO:0003677 DNA binding molecular_function;GO:0005634 nucleus cellular_component;GO:0006355 regulation of transcription, DNA-dependent biological_process
rt_contig_est_5590	714	C	A	0/0	√	0/0	√	0/0	√	0/1	√	SYNONYMOUS_CODING	LOW	gcG/gcT|A151	gi|378408636|gb|AFB83707.1|	6.6e-09	-1	CBF1 [Manihot esculenta]	NR	GO:0003700 sequence-specific DNA binding transcription factor activity molecular_function;GO:0009409 response to cold biological_process;GO:0003677 DNA binding molecular_function;GO:0005634 nucleus cellular_component;GO:0006355 regulation of transcription, DNA-dependent biological_process
rt_contig_est_5590	715	G	C	0/1	√	0/0	×	0/0	√	0/1	√	NON_SYNONYMOUS_CODING	MODERATE	gCg/gGg|A151G	gi|378408636|gb|AFB83707.1|	6.6e-09	-1	CBF1 [Manihot esculenta]	NR	GO:0003700 sequence-specific DNA binding transcription factor activity molecular_function;GO:0009409 response to cold biological_process;GO:0003677 DNA binding molecular_function;GO:0005634 nucleus cellular_component;GO:0006355 regulation of transcription, DNA-dependent biological_process
rt_contig_est_85530	611	G	A	0/1	√	0/1	√	0/1	√	0/0	√	SYNONYMOUS_CODING	LOW	agC/agT|S241	gi|255548658|ref|XP_002515385.1|	2.2e-146	-2	lipid binding protein, putative [Ricinus communis]	NR	-
rt_contig_est_85530	612	C	T	0/1	√	0/1	√	0/1	√	0/0	√	NON_SYNONYMOUS_CODING	MODERATE	aGc/aAc|S241N	gi|255548658|ref|XP_002515385.1|	2.2e-146	-2	lipid binding protein, putative [Ricinus communis]	NR	-
rt_contig_est_85530	1295	T	A	0/0	√	0/1	√	0/1	√	0/1	√	SYNONYMOUS_CODING	LOW	tcA/tcT|S13	gi|255548658|ref|XP_002515385.1|	2.2e-146	-2	lipid binding protein, putative [Ricinus communis]	NR	-
rt_contig_est_85530	665	C	T	0/1	√	0/1	√	0/1	√	1/1	√	SYNONYMOUS_CODING	LOW	ggG/ggA|G223	gi|255548658|ref|XP_002515385.1|	2.2e-146	-2	lipid binding protein, putative [Ricinus communis]	NR	-
rt_contig_est_86548	1286	T	C	0/1	√	1/1	√	0/1	√	1/1	√	UTR_3_PRIME	MODIFIER	-	gi|255576068|ref|XP_002528929.1|	1.1e-145	+3	vesicle-associated membrane protein, putative [Ricinus communis]	NR	GO:0005783 endoplasmic reticulum cellular_component;GO:0044425 membrane part cellular_component;GO:0005198 structural molecule activity molecular_function
rt_contig_est_87166	860	T	C	0/0	√	0/1	×	0/0	√	0/1	×	SYNONYMOUS_CODING	LOW	ctT/ctC|L230	gi|164604990|dbj|BAF98291.1|	1.6e-202	+3	2-C-methyl-D-erythritol 4-phosphate cytidylyltransferase [Hevea brasiliensis]	NR	GO:0016023 cytoplasmic membrane-bounded vesicle cellular_component;GO:0016114 terpenoid biosynthetic process biological_process;GO:0009570 chloroplast stroma cellular_component;GO:0050518 2-C-methyl-D-erythritol 4-phosphate cytidylyltransferase activity molecular_function;EC:2.7.7.60
rt_contig_est_89342	1002	C	T	0/1	√	0/1	√	0/1	√	0/1	√	NON_SYNONYMOUS_CODING	MODERATE	aCt/aTt|T207I	gi|255564278|ref|XP_002523136.1|	9.7e-201	+2	mitochondrial carrier protein, putative [Ricinus communis]	NR	GO:0051724 NAD transporter activity molecular_function;GO:0055085 transmembrane transport biological_process;GO:0043132 NAD transport biological_process;GO:0031969 chloroplast membrane cellular_component;GO:0016021 integral to membrane cellular_component;GO:0005739 mitochondrion cellular_component
rt_contig_est_89959	343	C	T	0/0	√	0/0	√	0/0	√	0/1	×	NON_SYNONYMOUS_CODING	MODERATE	Ggt/Agt|G620S	gi|255545206|ref|XP_002513664.1|	0.	-2	DELLA protein GAI, putative [Ricinus communis]	NR	GO:0006355 regulation of transcription, DNA-dependent biological_process
rt_contig_est_89959	1623	T	A	0/0	√	0/0	√	0/0	√	0/1	√	NON_SYNONYMOUS_CODING	MODERATE	cAg/cTg|Q193L	gi|255545206|ref|XP_002513664.1|	0.	-2	DELLA protein GAI, putative [Ricinus communis]	NR	GO:0006355 regulation of transcription, DNA-dependent biological_process
rt_contig_est_9077	137	C	G	0/1	√	0/1	√	0/1	√	0/1	√	-	MODIFIER	-	-	-	-	-	-	-
rt_contig_est_91102	562	G	A	0/1	√	0/0	√	0/1	√	0/0	√	NON_SYNONYMOUS_CODING	MODERATE	aCa/aTa|T360I	gi|224068939|ref|XP_002326236.1|	2.0e-244	-1	predicted protein [Populus trichocarpa]	NR	-
rt_contig_est_91102	501	T	A	0/0	×	0/0	√	0/0	×	0/1	√	SYNONYMOUS_CODING	LOW	gtA/gtT|V380	gi|224068939|ref|XP_002326236.1|	2.0e-244	-1	predicted protein [Populus trichocarpa]	NR	-
rt_contig_est_91102	645	A	T	0/0	×	0/1	√	0/1	√	0/1	√	NON_SYNONYMOUS_CODING	MODERATE	gaT/gaA|D332E	gi|224068939|ref|XP_002326236.1|	2.0e-244	-1	predicted protein [Populus trichocarpa]	NR	-
rt_contig_est_9410	526	C	T	0/0	√	0/1	√	0/1	√	0/0	√	NON_SYNONYMOUS_CODING	MODERATE	Cct/Tct|P174S	gi|255573844|ref|XP_002527841.1|	1.7e-27	+1	conserved hypothetical protein [Ricinus communis]	NR	-
rt_contig_est_9410	344	A	G	0/1	×	0/1	√	1/1	×	0/0	√	NON_SYNONYMOUS_CODING	MODERATE	tAc/tGc|Y113C	gi|255573844|ref|XP_002527841.1|	1.7e-27	+1	conserved hypothetical protein [Ricinus communis]	NR	-
rt_contig_est_9458	1382	A	G	0/1	√	0/1	√	0/0	√	1/1	×	UTR_5_PRIME	MODIFIER	-	gi|255545384|ref|XP_002513752.1|	6.5e-220	-3	protein with unknown function [Ricinus communis]	NR	GO:0031463 Cul3-RING ubiquitin ligase complex cellular_component
rt_contig_est_959	885	G	A	0/0	√	0/1	√	0/0	√	0/1	√	SYNONYMOUS_CODING	LOW	ccG/ccA|P268	gi|343157314|gb|AEL95440.1|	0.	+1	polyphenol oxidase [Populus euphratica]	NR	GO:0046872 metal ion binding molecular_function;GO:0004097 catechol oxidase activity molecular_function;GO:0009507 chloroplast cellular_component;GO:0009579 thylakoid cellular_component;GO:0055114 oxidation-reduction process biological_process;EC:1.10.3.1
rt_contig_est_959	1527	T	A	0/0	√	0/1	×	0/0	√	0/1	×	SYNONYMOUS_CODING	LOW	gtT/gtA|V482	gi|343157314|gb|AEL95440.1|	0.	+1	polyphenol oxidase [Populus euphratica]	NR	GO:0046872 metal ion binding molecular_function;GO:0004097 catechol oxidase activity molecular_function;GO:0009507 chloroplast cellular_component;GO:0009579 thylakoid cellular_component;GO:0055114 oxidation-reduction process biological_process;EC:1.10.3.1
rt_contig_est_9855	248	A	G	0/1	√	0/1	√	1/1	√	0/0	√	UTR_3_PRIME	MODIFIER	-	gi|255549307|ref|XP_002515707.1|	3.0e-48	-3	transcription regulator, putative [Ricinus communis]	NR	-
rt_contig_est_9855	143	T	A	0/1	√	0/1	√	0/0	√	1/1	√	UTR_3_PRIME	MODIFIER	-	gi|255549307|ref|XP_002515707.1|	3.0e-48	-3	transcription regulator, putative [Ricinus communis]	NR	-
rt_contig_est_9855	319	G	A	0/1	√	0/1	√	0/0	√	1/1	√	UTR_3_PRIME	MODIFIER	-	gi|255549307|ref|XP_002515707.1|	3.0e-48	-3	transcription regulator, putative [Ricinus communis]	NR	-
√ and × represent the right and wrong the genotypes of rubber tree variations, respectively.
