# Supplementary material for: Gene expression analysis and SNP/InDel discovery to investigate yield heterosis of two rubber tree F1 hybrids
Source: Sci Rep. 2016 Apr 25;6:24984. doi: 10.1038/srep24984 (PMC4842955; doi:10.1038/srep24984)
Supplement: Supplementary Dataset 6 [file srep24984-s7.xls]

## Sheet: RY 7-33-97 LBF
The SNPs in the genes involved in latex biosynthesis and flow between RY 7-33-97 and its parents
gene_id	position	ref	alt	PR 107	RY 7-33-97	RRIM 600	type	impact	note	DB_ID	E-value	strand	Function	DateBase	GO_annotation
rt_contig_est_14605	704	A	G	0/1	0/1	0/1	NON_SYNONYMOUS_CODING	MODERATE	aTt/aCt|I149T	gi|224089557|ref|XP_002308755.1|	4.7e-233	-2	predicted protein [Populus trichocarpa]	NR	GO:0005777 peroxisome cellular_component;GO:0008152 metabolic process biological_process;GO:0003985 acetyl-CoA C-acetyltransferase activity molecular_function;GO:0005886 plasma membrane cellular_component;EC:2.3.1.9
rt_contig_est_14605	812	A	G	0/1	0/1	0/1	NON_SYNONYMOUS_CODING	MODERATE	gTg/gCg|V113A	gi|224089557|ref|XP_002308755.1|	4.7e-233	-2	predicted protein [Populus trichocarpa]	NR	GO:0005777 peroxisome cellular_component;GO:0008152 metabolic process biological_process;GO:0003985 acetyl-CoA C-acetyltransferase activity molecular_function;GO:0005886 plasma membrane cellular_component;EC:2.3.1.9
rt_contig_est_147506	307	C	G	0/1	0/1	0/1	NON_SYNONYMOUS_CODING	MODERATE	tgC/tgG|C111W	gi|51599128|gb|AAU08214.1|	2.0e-157	+1	3-hydroxy-3-methylglutaryl coenzyme A reductase [Hevea brasiliensis]	NR	GO:0015936 coenzyme A metabolic process biological_process;GO:0055114 oxidation-reduction process biological_process;GO:0031966 mitochondrial membrane cellular_component;GO:0016021 integral to membrane cellular_component;GO:0004420 hydroxymethylglutaryl-CoA reductase (NADPH) activity molecular_function;GO:0050661 NADP binding molecular_function;GO:0005789 endoplasmic reticulum membrane cellular_c…
rt_contig_est_18504	1639	G	A	0/1	0/1	0/0	-	MODIFIER	-
rt_contig_est_18504	1655	T	A	0/1	0/1	0/0	-	MODIFIER	-
rt_contig_est_18504	1671	T	A	0/1	0/1	0/1	-	MODIFIER	-
rt_contig_est_18504	1633	C	T	0/1	0/1	1/1	-	MODIFIER	-
rt_contig_est_22684	607	A	G	0/1	0/0	0/0	NON_SYNONYMOUS_CODING	MODERATE	atA/atG|I150M	gi|164605008|dbj|BAF98300.1|	2.7e-205	+2	geranyl-diphosphate synthase [Hevea brasiliensis]	NR	GO:0008299 isoprenoid biosynthetic process biological_process;GO:0004161 dimethylallyltranstransferase activity molecular_function;EC:2.5.1.1
rt_contig_est_22684	546	C	G	0/1	0/1	0/0	NON_SYNONYMOUS_CODING	MODERATE	aCg/aGg|T130R	gi|164605008|dbj|BAF98300.1|	2.7e-205	+2	geranyl-diphosphate synthase [Hevea brasiliensis]	NR	GO:0008299 isoprenoid biosynthetic process biological_process;GO:0004161 dimethylallyltranstransferase activity molecular_function;EC:2.5.1.1
rt_contig_est_22684	549	C	G	0/1	0/1	0/0	NON_SYNONYMOUS_CODING	MODERATE	cCc/cGc|P131R	gi|164605008|dbj|BAF98300.1|	2.7e-205	+2	geranyl-diphosphate synthase [Hevea brasiliensis]	NR	GO:0008299 isoprenoid biosynthetic process biological_process;GO:0004161 dimethylallyltranstransferase activity molecular_function;EC:2.5.1.1
rt_contig_est_24190	652	A	T	0/0	0/1	0/1	NON_SYNONYMOUS_CODING	MODERATE	caA/caT|Q156H	gi|91241600|gb|ABD92702.1|	0.	+2	1-deoxy-D-xylulose 5-phosphate reductoisomerase [Hevea brasiliensis]	NR	GO:0055114 oxidation-reduction process biological_process;GO:0046872 metal ion binding molecular_function;GO:0019288 isopentenyl diphosphate biosynthetic process, mevalonate-independent pathway biological_process;GO:0030604 1-deoxy-D-xylulose-5-phosphate reductoisomerase activity molecular_function;GO:0016114 terpenoid biosynthetic process biological_process;GO:0070402 NADPH binding molecular_fun…
rt_contig_est_24215	1383	G	A	0/1	0/0	0/1	-	MODIFIER	-
rt_contig_est_24215	1328	T	C	0/1	0/1	0/1	-	MODIFIER	-
rt_contig_est_24215	1343	A	G	0/1	0/1	0/1	-	MODIFIER	-
rt_contig_est_25350	134	C	A	0/1	0/0	0/0	-	MODIFIER	-	-	-	-	-	-	-
rt_contig_est_26126	937	A	G	0/0	0/1	0/1	NON_SYNONYMOUS_CODING	MODERATE	Agc/Ggc|S219G	gi|255577858|ref|XP_002529802.1|	3.4e-186	+1	geranyl geranyl pyrophosphate synthase, putative [Ricinus communis]	NR	GO:0051501 diterpene phytoalexin metabolic process biological_process;GO:0008299 isoprenoid biosynthetic process biological_process;GO:0004311 farnesyltranstransferase activity molecular_function;GO:0032440 2-alkenal reductase [NAD(P)] activity molecular_function;GO:0009507 chloroplast cellular_component;GO:0055114 oxidation-reduction process biological_process;EC:2.5.1.29;EC:1.3.1.74
rt_contig_est_26126	1501	T	A	0/0	0/1	0/1	UTR_3_PRIME	MODIFIER	-	gi|255577858|ref|XP_002529802.1|	3.4e-186	+1	geranyl geranyl pyrophosphate synthase, putative [Ricinus communis]	NR	GO:0051501 diterpene phytoalexin metabolic process biological_process;GO:0008299 isoprenoid biosynthetic process biological_process;GO:0004311 farnesyltranstransferase activity molecular_function;GO:0032440 2-alkenal reductase [NAD(P)] activity molecular_function;GO:0009507 chloroplast cellular_component;GO:0055114 oxidation-reduction process biological_process;EC:2.5.1.29;EC:1.3.1.74
rt_contig_est_26126	1570	A	T	0/1	0/1	0/1	UTR_3_PRIME	MODIFIER	-	gi|255577858|ref|XP_002529802.1|	3.4e-186	+1	geranyl geranyl pyrophosphate synthase, putative [Ricinus communis]	NR	GO:0051501 diterpene phytoalexin metabolic process biological_process;GO:0008299 isoprenoid biosynthetic process biological_process;GO:0004311 farnesyltranstransferase activity molecular_function;GO:0032440 2-alkenal reductase [NAD(P)] activity molecular_function;GO:0009507 chloroplast cellular_component;GO:0055114 oxidation-reduction process biological_process;EC:2.5.1.29;EC:1.3.1.74
rt_contig_est_29083	910	A	T	0/1	0/0	0/1	NON_SYNONYMOUS_CODING	MODERATE	aaA/aaT|K272N	gi|164605002|dbj|BAF98297.1|	0.	+2	4-hydroxy-3-methylbut-2-enyl diphosphate reductase [Hevea brasiliensis]	NR	GO:0051745 4-hydroxy-3-methylbut-2-en-1-yl diphosphate reductase activity molecular_function;GO:0046429 4-hydroxy-3-methylbut-2-en-1-yl diphosphate synthase activity molecular_function;GO:0016114 terpenoid biosynthetic process biological_process;GO:0009570 chloroplast stroma cellular_component;GO:0019288 isopentenyl diphosphate biosynthetic process, mevalonate-independent pathway biological_proce…
rt_contig_est_3204	112	A	T	0/1	0/0	0/0	START_GAINED	LOW	-	gi|268037674|gb|ACY91851.1|	7.1e-257	+2	beta-1,3-glucanase form RRII Gln 2 [Hevea brasiliensis]	NR	GO:0005975 carbohydrate metabolic process biological_process;GO:0005773 vacuole cellular_component;GO:0043169 cation binding molecular_function;GO:0009817 defense response to fungus, incompatible interaction biological_process;GO:0005886 plasma membrane cellular_component;GO:0042973 glucan endo-1,3-beta-D-glucosidase activity molecular_function;GO:0005618 cell wall cellular_component;GO:0009651 r…
rt_contig_est_4183	78	A	G	0/1	0/1	0/0	NON_SYNONYMOUS_CODING	MODERATE	Aga/Gga|R26G	gi|164605006|dbj|BAF98299.1|	5.1e-58	+3	geranyl-diphosphate synthase [Hevea brasiliensis]	NR	GO:0008299 isoprenoid biosynthetic process biological_process;GO:0000010 trans-hexaprenyltranstransferase activity molecular_function;GO:0004161 dimethylallyltranstransferase activity molecular_function;GO:0009536 plastid cellular_component;EC:2.5.1.30;EC:2.5.1.1
rt_contig_est_626	1033	G	T	0/1	0/1	0/1	NON_SYNONYMOUS_CODING	MODERATE	tCt/tAt|S38Y	gi|164605006|dbj|BAF98299.1|	9.0e-200	-2	geranyl-diphosphate synthase [Hevea brasiliensis]	NR	GO:0009505 plant-type cell wall cellular_component;GO:0005975 carbohydrate metabolic process biological_process;GO:0030246 carbohydrate binding molecular_function;GO:0005886 plasma membrane cellular_component;GO:0008299 isoprenoid biosynthetic process biological_process;GO:0009737 response to abscisic acid stimulus biological_process;GO:0000010 trans-hexaprenyltranstransferase activity molecular_…
rt_contig_est_626	2118	T	C	0/1	0/1	0/1	UTR_5_PRIME	MODIFIER	-	gi|164605006|dbj|BAF98299.1|	9.0e-200	-2	geranyl-diphosphate synthase [Hevea brasiliensis]	NR	GO:0009505 plant-type cell wall cellular_component;GO:0005975 carbohydrate metabolic process biological_process;GO:0030246 carbohydrate binding molecular_function;GO:0005886 plasma membrane cellular_component;GO:0008299 isoprenoid biosynthetic process biological_process;GO:0009737 response to abscisic acid stimulus biological_process;GO:0000010 trans-hexaprenyltranstransferase activity molecular_…
rt_contig_est_626	2063	T	C	1/1	0/1	0/1	UTR_5_PRIME	MODIFIER	-	gi|164605006|dbj|BAF98299.1|	9.0e-200	-2	geranyl-diphosphate synthase [Hevea brasiliensis]	NR	GO:0009505 plant-type cell wall cellular_component;GO:0005975 carbohydrate metabolic process biological_process;GO:0030246 carbohydrate binding molecular_function;GO:0005886 plasma membrane cellular_component;GO:0008299 isoprenoid biosynthetic process biological_process;GO:0009737 response to abscisic acid stimulus biological_process;GO:0000010 trans-hexaprenyltranstransferase activity molecular_…
rt_contig_est_626	2454	T	A	1/1	0/1	0/1	UTR_5_PRIME	MODIFIER	-	gi|164605006|dbj|BAF98299.1|	9.0e-200	-2	geranyl-diphosphate synthase [Hevea brasiliensis]	NR	GO:0009505 plant-type cell wall cellular_component;GO:0005975 carbohydrate metabolic process biological_process;GO:0030246 carbohydrate binding molecular_function;GO:0005886 plasma membrane cellular_component;GO:0008299 isoprenoid biosynthetic process biological_process;GO:0009737 response to abscisic acid stimulus biological_process;GO:0000010 trans-hexaprenyltranstransferase activity molecular_…
rt_contig_est_6981	78	G	A	0/1	0/1	0/0	-	MODIFIER	-
rt_contig_est_83485	529	C	T	0/1	0/0	0/0	NON_SYNONYMOUS_CODING	MODERATE	cGc/cAc|R455H	gi|164605002|dbj|BAF98297.1|	0.	-3	4-hydroxy-3-methylbut-2-enyl diphosphate reductase [Hevea brasiliensis]	NR	GO:0051745 4-hydroxy-3-methylbut-2-en-1-yl diphosphate reductase activity molecular_function;GO:0046429 4-hydroxy-3-methylbut-2-en-1-yl diphosphate synthase activity molecular_function;GO:0016114 terpenoid biosynthetic process biological_process;GO:0009570 chloroplast stroma cellular_component;GO:0019288 isopentenyl diphosphate biosynthetic process, mevalonate-independent pathway biological_proce…
rt_contig_est_83485	474	T	C	0/1	0/1	0/1	UTR_3_PRIME	MODIFIER	-	gi|164605002|dbj|BAF98297.1|	0.	-3	4-hydroxy-3-methylbut-2-enyl diphosphate reductase [Hevea brasiliensis]	NR	GO:0051745 4-hydroxy-3-methylbut-2-en-1-yl diphosphate reductase activity molecular_function;GO:0046429 4-hydroxy-3-methylbut-2-en-1-yl diphosphate synthase activity molecular_function;GO:0016114 terpenoid biosynthetic process biological_process;GO:0009570 chloroplast stroma cellular_component;GO:0019288 isopentenyl diphosphate biosynthetic process, mevalonate-independent pathway biological_proce…
rt_contig_est_9077	137	C	G	0/1	0/1	0/1	-	MODIFIER	-	-	-	-	-	-	-
rt_contig_est_959	1118	G	C	0/1	0/0	0/0	NON_SYNONYMOUS_CODING	MODERATE	cGa/cCa|R346P	gi|343157314|gb|AEL95440.1|	0.	+1	polyphenol oxidase [Populus euphratica]	NR	GO:0046872 metal ion binding molecular_function;GO:0004097 catechol oxidase activity molecular_function;GO:0009507 chloroplast cellular_component;GO:0009579 thylakoid cellular_component;GO:0055114 oxidation-reduction process biological_process;EC:1.10.3.1
rt_contig_est_96682	526	T	C	0/1	0/0	0/1	-	MODIFIER	-
rt_contig_est_97801	130	T	C	0/1	0/1	0/1	UTR_3_PRIME	MODIFIER	-	gi|164604960|dbj|BAF98276.1|	3.5e-264	-2	acetyl-CoA C-acetyltransferase [Hevea brasiliensis]	NR	GO:0005777 peroxisome cellular_component;GO:0008152 metabolic process biological_process;GO:0003985 acetyl-CoA C-acetyltransferase activity molecular_function;GO:0005886 plasma membrane cellular_component;EC:2.3.1.9
rt_contig_est_97801	106	G	A	1/1	0/1	0/1	UTR_3_PRIME	MODIFIER	-	gi|164604960|dbj|BAF98276.1|	3.5e-264	-2	acetyl-CoA C-acetyltransferase [Hevea brasiliensis]	NR	GO:0005777 peroxisome cellular_component;GO:0008152 metabolic process biological_process;GO:0003985 acetyl-CoA C-acetyltransferase activity molecular_function;GO:0005886 plasma membrane cellular_component;EC:2.3.1.9

## Sheet: RY 7-20-59 LBF
The SNPs in the genes involved in latex biosynthesis and flow between RY 7-20-59 and its parents
gene_id	position	ref	alt	PR 107	RY 7-20-59	RRIM 600	type	impact	note	DB_ID	E-value	strand	Function	DateBase	GO_annotation
rt_contig_est_14605	704	A	G	0/1	0/1	0/1	NON_SYNONYMOUS_CODING	MODERATE	aTt/aCt|I149T	gi|224089557|ref|XP_002308755.1|	4.7e-233	-2	predicted protein [Populus trichocarpa]	NR	GO:0005777 peroxisome cellular_component;GO:0008152 metabolic process biological_process;GO:0003985 acetyl-CoA C-acetyltransferase activity molecular_function;GO:0005886 plasma membrane cellular_component;EC:2.3.1.9
rt_contig_est_14605	812	A	G	0/1	0/1	0/1	NON_SYNONYMOUS_CODING	MODERATE	gTg/gCg|V113A	gi|224089557|ref|XP_002308755.1|	4.7e-233	-2	predicted protein [Populus trichocarpa]	NR	GO:0005777 peroxisome cellular_component;GO:0008152 metabolic process biological_process;GO:0003985 acetyl-CoA C-acetyltransferase activity molecular_function;GO:0005886 plasma membrane cellular_component;EC:2.3.1.9
rt_contig_est_147506	307	C	G	0/1	0/1	0/1	NON_SYNONYMOUS_CODING	MODERATE	tgC/tgG|C111W	gi|51599128|gb|AAU08214.1|	2.0e-157	+1	3-hydroxy-3-methylglutaryl coenzyme A reductase [Hevea brasiliensis]	NR	GO:0015936 coenzyme A metabolic process biological_process;GO:0055114 oxidation-reduction process biological_process;GO:0031966 mitochondrial membrane cellular_component;GO:0016021 integral to membrane cellular_component;GO:0004420 hydroxymethylglutaryl-CoA reductase (NADPH) activity molecular_function;GO:0050661 NADP binding molecular_function;GO:0005789 endoplasmic reticulum membrane cellular_c…
rt_contig_est_18504	1639	G	A	0/1	0/1	0/0	-	MODIFIER	-
rt_contig_est_18504	1655	T	A	0/1	0/1	0/0	-	MODIFIER	-
rt_contig_est_18504	1671	T	A	0/1	0/1	0/1	-	MODIFIER	-
rt_contig_est_18504	1633	C	T	0/1	0/1	1/1	-	MODIFIER	-
rt_contig_est_22684	607	A	G	0/1	0/1	0/0	NON_SYNONYMOUS_CODING	MODERATE	atA/atG|I150M	gi|164605008|dbj|BAF98300.1|	2.7e-205	+2	geranyl-diphosphate synthase [Hevea brasiliensis]	NR	GO:0008299 isoprenoid biosynthetic process biological_process;GO:0004161 dimethylallyltranstransferase activity molecular_function;EC:2.5.1.1
rt_contig_est_22684	546	C	G	0/1	0/1	0/0	NON_SYNONYMOUS_CODING	MODERATE	aCg/aGg|T130R	gi|164605008|dbj|BAF98300.1|	2.7e-205	+2	geranyl-diphosphate synthase [Hevea brasiliensis]	NR	GO:0008299 isoprenoid biosynthetic process biological_process;GO:0004161 dimethylallyltranstransferase activity molecular_function;EC:2.5.1.1
rt_contig_est_22684	549	C	G	0/1	0/1	0/0	NON_SYNONYMOUS_CODING	MODERATE	cCc/cGc|P131R	gi|164605008|dbj|BAF98300.1|	2.7e-205	+2	geranyl-diphosphate synthase [Hevea brasiliensis]	NR	GO:0008299 isoprenoid biosynthetic process biological_process;GO:0004161 dimethylallyltranstransferase activity molecular_function;EC:2.5.1.1
rt_contig_est_24190	652	A	T	0/0	0/0	0/1	NON_SYNONYMOUS_CODING	MODERATE	caA/caT|Q156H	gi|91241600|gb|ABD92702.1|	0.	+2	1-deoxy-D-xylulose 5-phosphate reductoisomerase [Hevea brasiliensis]	NR	GO:0055114 oxidation-reduction process biological_process;GO:0046872 metal ion binding molecular_function;GO:0019288 isopentenyl diphosphate biosynthetic process, mevalonate-independent pathway biological_process;GO:0030604 1-deoxy-D-xylulose-5-phosphate reductoisomerase activity molecular_function;GO:0016114 terpenoid biosynthetic process biological_process;GO:0070402 NADPH binding molecular_fun…
rt_contig_est_24215	1383	G	A	0/1	0/1	0/1	-	MODIFIER	-
rt_contig_est_24215	1328	T	C	0/1	0/1	0/1	-	MODIFIER	-
rt_contig_est_24215	1343	A	G	0/1	0/1	0/1	-	MODIFIER	-
rt_contig_est_25350	134	C	A	0/1	0/0	0/0	-	MODIFIER	-	-	-	-	-	-	-
rt_contig_est_26126	937	A	G	0/0	0/0	0/1	NON_SYNONYMOUS_CODING	MODERATE	Agc/Ggc|S219G	gi|255577858|ref|XP_002529802.1|	3.4e-186	+1	geranyl geranyl pyrophosphate synthase, putative [Ricinus communis]	NR	GO:0051501 diterpene phytoalexin metabolic process biological_process;GO:0008299 isoprenoid biosynthetic process biological_process;GO:0004311 farnesyltranstransferase activity molecular_function;GO:0032440 2-alkenal reductase [NAD(P)] activity molecular_function;GO:0009507 chloroplast cellular_component;GO:0055114 oxidation-reduction process biological_process;EC:2.5.1.29;EC:1.3.1.74
rt_contig_est_26126	1501	T	A	0/0	0/0	0/1	UTR_3_PRIME	MODIFIER	-	gi|255577858|ref|XP_002529802.1|	3.4e-186	+1	geranyl geranyl pyrophosphate synthase, putative [Ricinus communis]	NR	GO:0051501 diterpene phytoalexin metabolic process biological_process;GO:0008299 isoprenoid biosynthetic process biological_process;GO:0004311 farnesyltranstransferase activity molecular_function;GO:0032440 2-alkenal reductase [NAD(P)] activity molecular_function;GO:0009507 chloroplast cellular_component;GO:0055114 oxidation-reduction process biological_process;EC:2.5.1.29;EC:1.3.1.74
rt_contig_est_26126	1570	A	T	0/1	0/1	0/1	UTR_3_PRIME	MODIFIER	-	gi|255577858|ref|XP_002529802.1|	3.4e-186	+1	geranyl geranyl pyrophosphate synthase, putative [Ricinus communis]	NR	GO:0051501 diterpene phytoalexin metabolic process biological_process;GO:0008299 isoprenoid biosynthetic process biological_process;GO:0004311 farnesyltranstransferase activity molecular_function;GO:0032440 2-alkenal reductase [NAD(P)] activity molecular_function;GO:0009507 chloroplast cellular_component;GO:0055114 oxidation-reduction process biological_process;EC:2.5.1.29;EC:1.3.1.74
rt_contig_est_29083	910	A	T	0/1	0/1	0/1	NON_SYNONYMOUS_CODING	MODERATE	aaA/aaT|K272N	gi|164605002|dbj|BAF98297.1|	0.	+2	4-hydroxy-3-methylbut-2-enyl diphosphate reductase [Hevea brasiliensis]	NR	GO:0051745 4-hydroxy-3-methylbut-2-en-1-yl diphosphate reductase activity molecular_function;GO:0046429 4-hydroxy-3-methylbut-2-en-1-yl diphosphate synthase activity molecular_function;GO:0016114 terpenoid biosynthetic process biological_process;GO:0009570 chloroplast stroma cellular_component;GO:0019288 isopentenyl diphosphate biosynthetic process, mevalonate-independent pathway biological_proce…
rt_contig_est_3204	112	A	T	0/1	0/1	0/0	START_GAINED	LOW	-	gi|268037674|gb|ACY91851.1|	7.1e-257	+2	beta-1,3-glucanase form RRII Gln 2 [Hevea brasiliensis]	NR	GO:0005975 carbohydrate metabolic process biological_process;GO:0005773 vacuole cellular_component;GO:0043169 cation binding molecular_function;GO:0009817 defense response to fungus, incompatible interaction biological_process;GO:0005886 plasma membrane cellular_component;GO:0042973 glucan endo-1,3-beta-D-glucosidase activity molecular_function;GO:0005618 cell wall cellular_component;GO:0009651 r…
rt_contig_est_4183	78	A	G	0/1	0/1	0/0	NON_SYNONYMOUS_CODING	MODERATE	Aga/Gga|R26G	gi|164605006|dbj|BAF98299.1|	5.1e-58	+3	geranyl-diphosphate synthase [Hevea brasiliensis]	NR	GO:0008299 isoprenoid biosynthetic process biological_process;GO:0000010 trans-hexaprenyltranstransferase activity molecular_function;GO:0004161 dimethylallyltranstransferase activity molecular_function;GO:0009536 plastid cellular_component;EC:2.5.1.30;EC:2.5.1.1
rt_contig_est_626	1033	G	T	0/1	0/0	0/1	NON_SYNONYMOUS_CODING	MODERATE	tCt/tAt|S38Y	gi|164605006|dbj|BAF98299.1|	9.0e-200	-2	geranyl-diphosphate synthase [Hevea brasiliensis]	NR	GO:0009505 plant-type cell wall cellular_component;GO:0005975 carbohydrate metabolic process biological_process;GO:0030246 carbohydrate binding molecular_function;GO:0005886 plasma membrane cellular_component;GO:0008299 isoprenoid biosynthetic process biological_process;GO:0009737 response to abscisic acid stimulus biological_process;GO:0000010 trans-hexaprenyltranstransferase activity molecular_…
rt_contig_est_626	2118	T	C	0/1	0/1	0/1	UTR_5_PRIME	MODIFIER	-	gi|164605006|dbj|BAF98299.1|	9.0e-200	-2	geranyl-diphosphate synthase [Hevea brasiliensis]	NR	GO:0009505 plant-type cell wall cellular_component;GO:0005975 carbohydrate metabolic process biological_process;GO:0030246 carbohydrate binding molecular_function;GO:0005886 plasma membrane cellular_component;GO:0008299 isoprenoid biosynthetic process biological_process;GO:0009737 response to abscisic acid stimulus biological_process;GO:0000010 trans-hexaprenyltranstransferase activity molecular_…
rt_contig_est_626	2063	T	C	1/1	0/1	0/1	UTR_5_PRIME	MODIFIER	-	gi|164605006|dbj|BAF98299.1|	9.0e-200	-2	geranyl-diphosphate synthase [Hevea brasiliensis]	NR	GO:0009505 plant-type cell wall cellular_component;GO:0005975 carbohydrate metabolic process biological_process;GO:0030246 carbohydrate binding molecular_function;GO:0005886 plasma membrane cellular_component;GO:0008299 isoprenoid biosynthetic process biological_process;GO:0009737 response to abscisic acid stimulus biological_process;GO:0000010 trans-hexaprenyltranstransferase activity molecular_…
rt_contig_est_626	2454	T	A	1/1	0/1	0/1	UTR_5_PRIME	MODIFIER	-	gi|164605006|dbj|BAF98299.1|	9.0e-200	-2	geranyl-diphosphate synthase [Hevea brasiliensis]	NR	GO:0009505 plant-type cell wall cellular_component;GO:0005975 carbohydrate metabolic process biological_process;GO:0030246 carbohydrate binding molecular_function;GO:0005886 plasma membrane cellular_component;GO:0008299 isoprenoid biosynthetic process biological_process;GO:0009737 response to abscisic acid stimulus biological_process;GO:0000010 trans-hexaprenyltranstransferase activity molecular_…
rt_contig_est_6981	78	G	A	0/1	0/1	0/0	-	MODIFIER	-
rt_contig_est_83485	529	C	T	0/1	0/0	0/0	NON_SYNONYMOUS_CODING	MODERATE	cGc/cAc|R455H	gi|164605002|dbj|BAF98297.1|	0.	-3	4-hydroxy-3-methylbut-2-enyl diphosphate reductase [Hevea brasiliensis]	NR	GO:0051745 4-hydroxy-3-methylbut-2-en-1-yl diphosphate reductase activity molecular_function;GO:0046429 4-hydroxy-3-methylbut-2-en-1-yl diphosphate synthase activity molecular_function;GO:0016114 terpenoid biosynthetic process biological_process;GO:0009570 chloroplast stroma cellular_component;GO:0019288 isopentenyl diphosphate biosynthetic process, mevalonate-independent pathway biological_proce…
rt_contig_est_83485	474	T	C	0/1	0/1	0/1	UTR_3_PRIME	MODIFIER	-	gi|164605002|dbj|BAF98297.1|	0.	-3	4-hydroxy-3-methylbut-2-enyl diphosphate reductase [Hevea brasiliensis]	NR	GO:0051745 4-hydroxy-3-methylbut-2-en-1-yl diphosphate reductase activity molecular_function;GO:0046429 4-hydroxy-3-methylbut-2-en-1-yl diphosphate synthase activity molecular_function;GO:0016114 terpenoid biosynthetic process biological_process;GO:0009570 chloroplast stroma cellular_component;GO:0019288 isopentenyl diphosphate biosynthetic process, mevalonate-independent pathway biological_proce…
rt_contig_est_9077	137	C	G	0/1	0/1	0/1	-	MODIFIER	-	-	-	-	-	-	-
rt_contig_est_959	1118	G	C	0/1	0/1	0/0	NON_SYNONYMOUS_CODING	MODERATE	cGa/cCa|R346P	gi|343157314|gb|AEL95440.1|	0.	+1	polyphenol oxidase [Populus euphratica]	NR	GO:0046872 metal ion binding molecular_function;GO:0004097 catechol oxidase activity molecular_function;GO:0009507 chloroplast cellular_component;GO:0009579 thylakoid cellular_component;GO:0055114 oxidation-reduction process biological_process;EC:1.10.3.1
rt_contig_est_96682	526	T	C	0/1	0/1	0/1	-	MODIFIER	-
rt_contig_est_97801	130	T	C	0/1	0/1	0/1	UTR_3_PRIME	MODIFIER	-	gi|164604960|dbj|BAF98276.1|	3.5e-264	-2	acetyl-CoA C-acetyltransferase [Hevea brasiliensis]	NR	GO:0005777 peroxisome cellular_component;GO:0008152 metabolic process biological_process;GO:0003985 acetyl-CoA C-acetyltransferase activity molecular_function;GO:0005886 plasma membrane cellular_component;EC:2.3.1.9
rt_contig_est_97801	106	G	A	1/1	1/1	0/1	UTR_3_PRIME	MODIFIER	-	gi|164604960|dbj|BAF98276.1|	3.5e-264	-2	acetyl-CoA C-acetyltransferase [Hevea brasiliensis]	NR	GO:0005777 peroxisome cellular_component;GO:0008152 metabolic process biological_process;GO:0003985 acetyl-CoA C-acetyltransferase activity molecular_function;GO:0005886 plasma membrane cellular_component;EC:2.3.1.9

## Sheet: RY 7-33-97 ET
The SNPs in the genes involved in ET pathway between RY 7-33-97 and its parents
gene_id	position	ref	alt	PR 107	RY 7-33-97	RRIM 600	type	impact	note	DB_ID	E-value	strand	Function	DateBase	GO_annotation
rt_contig_est_14698	686	C	T	0/1	0/0	0/0	SYNONYMOUS_CODING	LOW	atC/atT|I167	gi|255567266|ref|XP_002524614.1|	9.2e-111	+3	Transcription repressor MYB4, putative [Ricinus communis]	NR	-
rt_contig_est_14698	742	C	T	0/1	0/0	0/0	NON_SYNONYMOUS_CODING	MODERATE	gCc/gTc|A186V	gi|255567266|ref|XP_002524614.1|	9.2e-111	+3	Transcription repressor MYB4, putative [Ricinus communis]	NR	-
rt_contig_est_29026	750	G	A	0/1	0/0	0/0	UTR_3_PRIME	MODIFIER	-	gi|255550417|ref|XP_002516259.1|	4.8e-192	-2	Adipocyte plasma membrane-associated protein, putative [Ricinus communis]	NR	GO:0006511 ubiquitin-dependent protein catabolic process biological_process;GO:0009058 biosynthetic process biological_process;GO:0004298 threonine-type endopeptidase activity molecular_function;GO:0016844 strictosidine synthase activity molecular_function;GO:0005774 vacuolar membrane cellular_component;GO:0019773 proteasome core complex, alpha-subunit complex cellular_component;GO:0010043 respon…
rt_contig_est_29026	1111	C	G	0/1	0/0	0/0	UTR_3_PRIME	MODIFIER	-	gi|255550417|ref|XP_002516259.1|	4.8e-192	-2	Adipocyte plasma membrane-associated protein, putative [Ricinus communis]	NR	GO:0006511 ubiquitin-dependent protein catabolic process biological_process;GO:0009058 biosynthetic process biological_process;GO:0004298 threonine-type endopeptidase activity molecular_function;GO:0016844 strictosidine synthase activity molecular_function;GO:0005774 vacuolar membrane cellular_component;GO:0019773 proteasome core complex, alpha-subunit complex cellular_component;GO:0010043 respon…
rt_contig_est_29880	817	T	C	0/1	0/0	0/0	UTR_3_PRIME	MODIFIER	-	gi|255567047|ref|XP_002524506.1|	5.4e-56	-3	grr1, plant, putative [Ricinus communis]	NR	GO:0019005 SCF ubiquitin ligase complex cellular_component;GO:0005634 nucleus cellular_component;GO:0009723 response to ethylene stimulus biological_process
rt_contig_est_5590	305	A	T	0/1	0/0	0/0	UTR_3_PRIME	MODIFIER	-	gi|378408636|gb|AFB83707.1|	6.6e-09	-1	CBF1 [Manihot esculenta]	NR	GO:0003700 sequence-specific DNA binding transcription factor activity molecular_function;GO:0009409 response to cold biological_process;GO:0003677 DNA binding molecular_function;GO:0005634 nucleus cellular_component;GO:0006355 regulation of transcription, DNA-dependent biological_process
rt_contig_est_5590	714	C	A	0/1	0/0	0/0	SYNONYMOUS_CODING	LOW	gcG/gcT|A151	gi|378408636|gb|AFB83707.1|	6.6e-09	-1	CBF1 [Manihot esculenta]	NR	GO:0003700 sequence-specific DNA binding transcription factor activity molecular_function;GO:0009409 response to cold biological_process;GO:0003677 DNA binding molecular_function;GO:0005634 nucleus cellular_component;GO:0006355 regulation of transcription, DNA-dependent biological_process
rt_contig_est_8332	401	A	T	0/1	0/0	0/0	SYNONYMOUS_CODING	LOW	gcA/gcT|A54	gi|224145081|ref|XP_002325520.1|	3.2e-77	+3	AP2/ERF domain-containing transcription factor [Populus trichocarpa]	NR	GO:0006351 transcription, DNA-dependent biological_process
rt_contig_est_89959	343	C	T	0/1	0/0	0/0	NON_SYNONYMOUS_CODING	MODERATE	Ggt/Agt|G620S	gi|255545206|ref|XP_002513664.1|	0.	-2	DELLA protein GAI, putative [Ricinus communis]	NR	GO:0006355 regulation of transcription, DNA-dependent biological_process
rt_contig_est_89959	1623	T	A	0/1	0/0	0/0	NON_SYNONYMOUS_CODING	MODERATE	cAg/cTg|Q193L	gi|255545206|ref|XP_002513664.1|	0.	-2	DELLA protein GAI, putative [Ricinus communis]	NR	GO:0006355 regulation of transcription, DNA-dependent biological_process
rt_contig_est_97595	785	A	C	0/1	0/0	0/0	SYNONYMOUS_CODING	LOW	ggA/ggC|G261	gi|224111018|ref|XP_002315717.1|	0.	+3	ethylene receptor 2 [Populus trichocarpa]	NR	GO:0000156 phosphorelay response regulator activity molecular_function;GO:0035556 intracellular signal transduction biological_process;GO:0051740 ethylene binding molecular_function;GO:0018106 peptidyl-histidine phosphorylation biological_process;GO:0006355 regulation of transcription, DNA-dependent biological_process;GO:0023014 signal transduction by phosphorylation biological_process;GO:0005524…
rt_contig_est_14622	1178	A	G	0/0	0/0	0/1	SYNONYMOUS_CODING	LOW	gaA/gaG|E198	gi|225423895|ref|XP_002281709.1|	3.9e-174	+3	PREDICTED: AP2/ERF and B3 domain-containing transcription repressor TEM1-like [Vitis vinifera]	NR	GO:0009910 negative regulation of flower development biological_process;GO:0006355 regulation of transcription, DNA-dependent biological_process;GO:0048573 photoperiodism, flowering biological_process;GO:0009741 response to brassinosteroid stimulus biological_process;GO:0003677 DNA binding molecular_function;GO:0003700 sequence-specific DNA binding transcription factor activity molecular_function…
rt_contig_est_14622	1196	A	G	0/0	0/0	0/1	SYNONYMOUS_CODING	LOW	gcA/gcG|A204	gi|225423895|ref|XP_002281709.1|	3.9e-174	+3	PREDICTED: AP2/ERF and B3 domain-containing transcription repressor TEM1-like [Vitis vinifera]	NR	GO:0009910 negative regulation of flower development biological_process;GO:0006355 regulation of transcription, DNA-dependent biological_process;GO:0048573 photoperiodism, flowering biological_process;GO:0009741 response to brassinosteroid stimulus biological_process;GO:0003677 DNA binding molecular_function;GO:0003700 sequence-specific DNA binding transcription factor activity molecular_function…
rt_contig_est_14622	1292	C	A	0/0	0/0	0/1	SYNONYMOUS_CODING	LOW	acC/acA|T236	gi|225423895|ref|XP_002281709.1|	3.9e-174	+3	PREDICTED: AP2/ERF and B3 domain-containing transcription repressor TEM1-like [Vitis vinifera]	NR	GO:0009910 negative regulation of flower development biological_process;GO:0006355 regulation of transcription, DNA-dependent biological_process;GO:0048573 photoperiodism, flowering biological_process;GO:0009741 response to brassinosteroid stimulus biological_process;GO:0003677 DNA binding molecular_function;GO:0003700 sequence-specific DNA binding transcription factor activity molecular_function…
rt_contig_est_14622	1301	A	G	0/0	0/0	0/1	SYNONYMOUS_CODING	LOW	gtA/gtG|V239	gi|225423895|ref|XP_002281709.1|	3.9e-174	+3	PREDICTED: AP2/ERF and B3 domain-containing transcription repressor TEM1-like [Vitis vinifera]	NR	GO:0009910 negative regulation of flower development biological_process;GO:0006355 regulation of transcription, DNA-dependent biological_process;GO:0048573 photoperiodism, flowering biological_process;GO:0009741 response to brassinosteroid stimulus biological_process;GO:0003677 DNA binding molecular_function;GO:0003700 sequence-specific DNA binding transcription factor activity molecular_function…
rt_contig_est_23651	841	C	T	0/0	0/0	0/1	SYNONYMOUS_CODING	LOW	caC/caT|H280	gi|224140423|ref|XP_002323582.1|	2.3e-209	+2	predicted protein [Populus trichocarpa]	NR	GO:0080167 response to karrikin biological_process;GO:0050589 leucocyanidin oxygenase activity molecular_function;GO:0005506 iron ion binding molecular_function;GO:0016702 oxidoreductase activity, acting on single donors with incorporation of molecular oxygen, incorporation of two atoms of oxygen molecular_function;GO:0055114 oxidation-reduction process biological_process;EC:1.14.11.19;EC:1.13.11…
rt_contig_est_23651	844	T	C	0/0	0/0	0/1	SYNONYMOUS_CODING	LOW	taT/taC|Y281	gi|224140423|ref|XP_002323582.1|	2.3e-209	+2	predicted protein [Populus trichocarpa]	NR	GO:0080167 response to karrikin biological_process;GO:0050589 leucocyanidin oxygenase activity molecular_function;GO:0005506 iron ion binding molecular_function;GO:0016702 oxidoreductase activity, acting on single donors with incorporation of molecular oxygen, incorporation of two atoms of oxygen molecular_function;GO:0055114 oxidation-reduction process biological_process;EC:1.14.11.19;EC:1.13.11…
rt_contig_est_23651	784	T	C	0/0	0/0	0/1	SYNONYMOUS_CODING	LOW	agT/agC|S261	gi|224140423|ref|XP_002323582.1|	2.3e-209	+2	predicted protein [Populus trichocarpa]	NR	GO:0080167 response to karrikin biological_process;GO:0050589 leucocyanidin oxygenase activity molecular_function;GO:0005506 iron ion binding molecular_function;GO:0016702 oxidoreductase activity, acting on single donors with incorporation of molecular oxygen, incorporation of two atoms of oxygen molecular_function;GO:0055114 oxidation-reduction process biological_process;EC:1.14.11.19;EC:1.13.11…
rt_contig_est_14622	693	C	T	0/1	0/1	0/0	NON_SYNONYMOUS_CODING	MODERATE	Cct/Tct|P37S	gi|225423895|ref|XP_002281709.1|	3.9e-174	+3	PREDICTED: AP2/ERF and B3 domain-containing transcription repressor TEM1-like [Vitis vinifera]	NR	GO:0009910 negative regulation of flower development biological_process;GO:0006355 regulation of transcription, DNA-dependent biological_process;GO:0048573 photoperiodism, flowering biological_process;GO:0009741 response to brassinosteroid stimulus biological_process;GO:0003677 DNA binding molecular_function;GO:0003700 sequence-specific DNA binding transcription factor activity molecular_function…
rt_contig_est_14622	531	T	C	0/1	0/1	0/0	UTR_5_PRIME	MODIFIER	-	gi|225423895|ref|XP_002281709.1|	3.9e-174	+3	PREDICTED: AP2/ERF and B3 domain-containing transcription repressor TEM1-like [Vitis vinifera]	NR	GO:0009910 negative regulation of flower development biological_process;GO:0006355 regulation of transcription, DNA-dependent biological_process;GO:0048573 photoperiodism, flowering biological_process;GO:0009741 response to brassinosteroid stimulus biological_process;GO:0003677 DNA binding molecular_function;GO:0003700 sequence-specific DNA binding transcription factor activity molecular_function…
rt_contig_est_14622	623	C	G	0/1	0/1	0/0	NON_SYNONYMOUS_CODING	MODERATE	gaC/gaG|D13E	gi|225423895|ref|XP_002281709.1|	3.9e-174	+3	PREDICTED: AP2/ERF and B3 domain-containing transcription repressor TEM1-like [Vitis vinifera]	NR	GO:0009910 negative regulation of flower development biological_process;GO:0006355 regulation of transcription, DNA-dependent biological_process;GO:0048573 photoperiodism, flowering biological_process;GO:0009741 response to brassinosteroid stimulus biological_process;GO:0003677 DNA binding molecular_function;GO:0003700 sequence-specific DNA binding transcription factor activity molecular_function…
rt_contig_est_14622	667	C	G	0/1	0/1	0/0	NON_SYNONYMOUS_CODING	MODERATE	tCt/tGt|S28C	gi|225423895|ref|XP_002281709.1|	3.9e-174	+3	PREDICTED: AP2/ERF and B3 domain-containing transcription repressor TEM1-like [Vitis vinifera]	NR	GO:0009910 negative regulation of flower development biological_process;GO:0006355 regulation of transcription, DNA-dependent biological_process;GO:0048573 photoperiodism, flowering biological_process;GO:0009741 response to brassinosteroid stimulus biological_process;GO:0003677 DNA binding molecular_function;GO:0003700 sequence-specific DNA binding transcription factor activity molecular_function…
rt_contig_est_29880	821	A	C	0/1	0/1	0/0	UTR_3_PRIME	MODIFIER	-	gi|255567047|ref|XP_002524506.1|	5.4e-56	-3	grr1, plant, putative [Ricinus communis]	NR	GO:0019005 SCF ubiquitin ligase complex cellular_component;GO:0005634 nucleus cellular_component;GO:0009723 response to ethylene stimulus biological_process
rt_contig_est_29880	783	T	C	0/1	0/1	0/0	UTR_3_PRIME	MODIFIER	-	gi|255567047|ref|XP_002524506.1|	5.4e-56	-3	grr1, plant, putative [Ricinus communis]	NR	GO:0019005 SCF ubiquitin ligase complex cellular_component;GO:0005634 nucleus cellular_component;GO:0009723 response to ethylene stimulus biological_process
rt_contig_est_5586	695	C	T	0/1	0/1	0/0	SYNONYMOUS_CODING	LOW	aaC/aaT|N173	gi|224063050|ref|XP_002300972.1|	4.3e-164	+3	NAC domain protein, IPR003441 [Populus trichocarpa]	NR	GO:0009788 negative regulation of abscisic acid mediated signaling pathway biological_process;GO:0006355 regulation of transcription, DNA-dependent biological_process;GO:0009611 response to wounding biological_process;GO:0003677 DNA binding molecular_function
rt_contig_est_5590	715	G	C	0/1	0/1	0/0	NON_SYNONYMOUS_CODING	MODERATE	gCg/gGg|A151G	gi|378408636|gb|AFB83707.1|	6.6e-09	-1	CBF1 [Manihot esculenta]	NR	GO:0003700 sequence-specific DNA binding transcription factor activity molecular_function;GO:0009409 response to cold biological_process;GO:0003677 DNA binding molecular_function;GO:0005634 nucleus cellular_component;GO:0006355 regulation of transcription, DNA-dependent biological_process
rt_contig_est_89959	1259	T	C	0/1	0/1	0/0	SYNONYMOUS_CODING	LOW	agA/agG|R314	gi|255545206|ref|XP_002513664.1|	0.	-2	DELLA protein GAI, putative [Ricinus communis]	NR	GO:0006355 regulation of transcription, DNA-dependent biological_process
rt_contig_est_89959	1261	T	G	0/1	0/1	0/0	SYNONYMOUS_CODING	LOW	Aga/Cga|R314	gi|255545206|ref|XP_002513664.1|	0.	-2	DELLA protein GAI, putative [Ricinus communis]	NR	GO:0006355 regulation of transcription, DNA-dependent biological_process
rt_contig_est_89959	1394	A	G	0/1	0/1	0/0	SYNONYMOUS_CODING	LOW	gaT/gaC|D269	gi|255545206|ref|XP_002513664.1|	0.	-2	DELLA protein GAI, putative [Ricinus communis]	NR	GO:0006355 regulation of transcription, DNA-dependent biological_process
rt_contig_est_89959	2138	T	A	0/1	0/1	0/0	SYNONYMOUS_CODING	LOW	atA/atT|I21	gi|255545206|ref|XP_002513664.1|	0.	-2	DELLA protein GAI, putative [Ricinus communis]	NR	GO:0006355 regulation of transcription, DNA-dependent biological_process
rt_contig_est_89959	2179	C	T	0/1	0/1	0/0	NON_SYNONYMOUS_CODING	MODERATE	Ggt/Agt|G8S	gi|255545206|ref|XP_002513664.1|	0.	-2	DELLA protein GAI, putative [Ricinus communis]	NR	GO:0006355 regulation of transcription, DNA-dependent biological_process
rt_contig_est_97595	687	A	T	0/1	0/1	0/0	NON_SYNONYMOUS_CODING	MODERATE	Act/Tct|T229S	gi|224111018|ref|XP_002315717.1|	0.	+3	ethylene receptor 2 [Populus trichocarpa]	NR	GO:0000156 phosphorelay response regulator activity molecular_function;GO:0035556 intracellular signal transduction biological_process;GO:0051740 ethylene binding molecular_function;GO:0018106 peptidyl-histidine phosphorylation biological_process;GO:0006355 regulation of transcription, DNA-dependent biological_process;GO:0023014 signal transduction by phosphorylation biological_process;GO:0005524…
rt_contig_est_23447	1662	C	T	1/1	0/1	0/0	UTR_5_PRIME	MODIFIER	-	gi|359493145|ref|XP_002264797.2|	4.5e-96	-1	PREDICTED: uncharacterized protein LOC100262406 [Vitis vinifera]	NR	-
rt_contig_est_23960	573	T	C	1/1	0/1	0/0	SYNONYMOUS_CODING	LOW	ccA/ccG|P437	gi|255564329|ref|XP_002523161.1|	0.	-3	ATP binding protein, putative [Ricinus communis]	NR	GO:0006468 protein phosphorylation biological_process;GO:0004674 protein serine/threonine kinase activity molecular_function;GO:0005739 mitochondrion cellular_component;GO:0005524 ATP binding molecular_function;GO:0004715 non-membrane spanning protein tyrosine kinase activity molecular_function;GO:0005886 plasma membrane cellular_component;EC:2.7.11.0;EC:2.7.10.2
rt_contig_est_12242	1168	T	C	0/0	0/1	0/1	UTR_3_PRIME	MODIFIER	-	gi|255575141|ref|XP_002528475.1|	2.4e-142	+3	Leucoanthocyanidin dioxygenase, putative [Ricinus communis]	NR	GO:0010260 organ senescence biological_process;GO:0045431 flavonol synthase activity molecular_function;GO:0016702 oxidoreductase activity, acting on single donors with incorporation of molecular oxygen, incorporation of two atoms of oxygen molecular_function;GO:0051555 flavonol biosynthetic process biological_process;GO:0055114 oxidation-reduction process biological_process;EC:1.14.11.23;EC:1.13…
rt_contig_est_12242	1234	C	T	0/0	0/1	0/1	UTR_3_PRIME	MODIFIER	-	gi|255575141|ref|XP_002528475.1|	2.4e-142	+3	Leucoanthocyanidin dioxygenase, putative [Ricinus communis]	NR	GO:0010260 organ senescence biological_process;GO:0045431 flavonol synthase activity molecular_function;GO:0016702 oxidoreductase activity, acting on single donors with incorporation of molecular oxygen, incorporation of two atoms of oxygen molecular_function;GO:0051555 flavonol biosynthetic process biological_process;GO:0055114 oxidation-reduction process biological_process;EC:1.14.11.23;EC:1.13…
rt_contig_est_14622	974	T	C	0/0	0/1	0/1	SYNONYMOUS_CODING	LOW	acT/acC|T130	gi|225423895|ref|XP_002281709.1|	3.9e-174	+3	PREDICTED: AP2/ERF and B3 domain-containing transcription repressor TEM1-like [Vitis vinifera]	NR	GO:0009910 negative regulation of flower development biological_process;GO:0006355 regulation of transcription, DNA-dependent biological_process;GO:0048573 photoperiodism, flowering biological_process;GO:0009741 response to brassinosteroid stimulus biological_process;GO:0003677 DNA binding molecular_function;GO:0003700 sequence-specific DNA binding transcription factor activity molecular_function…
rt_contig_est_21132	289	T	G	0/0	0/1	0/1	SYNONYMOUS_CODING	LOW	gtA/gtC|V351	gi|224081665|ref|XP_002306472.1|	5.5e-134	-2	predicted protein [Populus trichocarpa]	NR	GO:0005524 ATP binding molecular_function;GO:0000186 activation of MAPKK activity biological_process;GO:0004709 MAP kinase kinase kinase activity molecular_function;GO:0000165 MAPK cascade biological_process;EC:2.7.11.25
rt_contig_est_24797	46	C	A	0/0	0/1	0/1	UTR_5_PRIME	MODIFIER	-	gi|255583748|ref|XP_002532627.1|	4.2e-266	+3	conserved hypothetical protein [Ricinus communis]	NR	GO:0080090 regulation of primary metabolic process biological_process;GO:1901360 organic cyclic compound metabolic process biological_process;GO:0031326 regulation of cellular biosynthetic process biological_process;GO:0006725 cellular aromatic compound metabolic process biological_process;GO:0044424 intracellular part cellular_component
rt_contig_est_3597	832	T	C	0/0	0/1	0/1	SYNONYMOUS_CODING	LOW	gaT/gaC|D256	gi|224134080|ref|XP_002321731.1|	4.6e-135	+2	predicted protein [Populus trichocarpa]	NR	GO:0008643 carbohydrate transport biological_process;GO:0005886 plasma membrane cellular_component;GO:0016021 integral to membrane cellular_component
rt_contig_est_5590	1075	T	G	0/0	0/1	0/1	NON_SYNONYMOUS_CODING	MODERATE	aAc/aCc|N31T	gi|378408636|gb|AFB83707.1|	6.6e-09	-1	CBF1 [Manihot esculenta]	NR	GO:0003700 sequence-specific DNA binding transcription factor activity molecular_function;GO:0009409 response to cold biological_process;GO:0003677 DNA binding molecular_function;GO:0005634 nucleus cellular_component;GO:0006355 regulation of transcription, DNA-dependent biological_process
rt_contig_est_1073	883	C	T	0/1	0/1	0/1	SYNONYMOUS_CODING	LOW	gaC/gaT|D216	gi|255567047|ref|XP_002524506.1|	0.	+2	grr1, plant, putative [Ricinus communis]	NR	GO:0019005 SCF ubiquitin ligase complex cellular_component;GO:0005634 nucleus cellular_component;GO:0009723 response to ethylene stimulus biological_process
rt_contig_est_10878	170	C	T	1/1	0/1	0/1	UTR_3_PRIME	MODIFIER	-	gi|224101153|ref|XP_002312162.1|	6.0e-187	-3	predicted protein [Populus trichocarpa]	NR	GO:0080167 response to karrikin biological_process;GO:0050589 leucocyanidin oxygenase activity molecular_function;GO:0005506 iron ion binding molecular_function;GO:0016702 oxidoreductase activity, acting on single donors with incorporation of molecular oxygen, incorporation of two atoms of oxygen molecular_function;GO:0055114 oxidation-reduction process biological_process;EC:1.14.11.19;EC:1.13.11…
rt_contig_est_24727	1857	A	C	1/1	0/1	0/1	NON_SYNONYMOUS_CODING	MODERATE	Aaa/Caa|K483Q	gi|225446376|ref|XP_002274225.1|	6.7e-281	+3	PREDICTED: probable serine/threonine-protein kinase At1g54610-like [Vitis vinifera]	NR	GO:0008353 RNA polymerase II carboxy-terminal domain kinase activity molecular_function;GO:0006468 protein phosphorylation biological_process;GO:0005524 ATP binding molecular_function;EC:2.7.11.23
rt_contig_est_10878	267	T	C	0/0	0/1	1/1	NON_SYNONYMOUS_CODING	MODERATE	cAa/cGa|Q310R	gi|224101153|ref|XP_002312162.1|	6.0e-187	-3	predicted protein [Populus trichocarpa]	NR	GO:0080167 response to karrikin biological_process;GO:0050589 leucocyanidin oxygenase activity molecular_function;GO:0005506 iron ion binding molecular_function;GO:0016702 oxidoreductase activity, acting on single donors with incorporation of molecular oxygen, incorporation of two atoms of oxygen molecular_function;GO:0055114 oxidation-reduction process biological_process;EC:1.14.11.19;EC:1.13.11…
rt_contig_est_27010	1768	A	T	0/0	0/1	1/1	SYNONYMOUS_CODING	LOW	ccT/ccA|P111	gi|224134707|ref|XP_002327470.1|	2.4e-262	-2	GRAS family transcription factor [Populus trichocarpa]	NR	GO:0006355 regulation of transcription, DNA-dependent biological_process
rt_contig_est_97595	413	A	G	0/1	0/1	1/1	SYNONYMOUS_CODING	LOW	caA/caG|Q137	gi|224111018|ref|XP_002315717.1|	0.	+3	ethylene receptor 2 [Populus trichocarpa]	NR	GO:0000156 phosphorelay response regulator activity molecular_function;GO:0035556 intracellular signal transduction biological_process;GO:0051740 ethylene binding molecular_function;GO:0018106 peptidyl-histidine phosphorylation biological_process;GO:0006355 regulation of transcription, DNA-dependent biological_process;GO:0023014 signal transduction by phosphorylation biological_process;GO:0005524…

## Sheet: RY 7_20-59 ET
The SNPs in the genes involved in ET pathway between RY 7-20-59 and its parents
gene_id	position	ref	alt	PR 107	RY 7-20-59	RRIM 600	type	impact	note	DB_ID	E-value	strand	Function	DateBase	GO_annotation
rt_contig_est_14622	693	C	T	0/1	0/0	0/0	NON_SYNONYMOUS_CODING	MODERATE	Cct/Tct|P37S	gi|225423895|ref|XP_002281709.1|	3.9e-174	+3	PREDICTED: AP2/ERF and B3 domain-containing transcription repressor TEM1-like [Vitis vinifera]	NR	GO:0009910 negative regulation of flower development biological_process;GO:0006355 regulation of transcription, DNA-dependent biological_process;GO:0048573 photoperiodism, flowering biological_process;GO:0009741 response to brassinosteroid stimulus biological_process;GO:0003677 DNA binding molecular_function;GO:0003700 sequence-specific DNA binding transcription factor activity molecular_function…
rt_contig_est_14698	686	C	T	0/1	0/0	0/0	SYNONYMOUS_CODING	LOW	atC/atT|I167	gi|255567266|ref|XP_002524614.1|	9.2e-111	+3	Transcription repressor MYB4, putative [Ricinus communis]	NR	-
rt_contig_est_14698	742	C	T	0/1	0/0	0/0	NON_SYNONYMOUS_CODING	MODERATE	gCc/gTc|A186V	gi|255567266|ref|XP_002524614.1|	9.2e-111	+3	Transcription repressor MYB4, putative [Ricinus communis]	NR	-
rt_contig_est_29880	817	T	C	0/1	0/0	0/0	UTR_3_PRIME	MODIFIER	-	gi|255567047|ref|XP_002524506.1|	5.4e-56	-3	grr1, plant, putative [Ricinus communis]	NR	GO:0019005 SCF ubiquitin ligase complex cellular_component;GO:0005634 nucleus cellular_component;GO:0009723 response to ethylene stimulus biological_process
rt_contig_est_29880	821	A	C	0/1	0/0	0/0	UTR_3_PRIME	MODIFIER	-	gi|255567047|ref|XP_002524506.1|	5.4e-56	-3	grr1, plant, putative [Ricinus communis]	NR	GO:0019005 SCF ubiquitin ligase complex cellular_component;GO:0005634 nucleus cellular_component;GO:0009723 response to ethylene stimulus biological_process
rt_contig_est_5586	695	C	T	0/1	0/0	0/0	SYNONYMOUS_CODING	LOW	aaC/aaT|N173	gi|224063050|ref|XP_002300972.1|	4.3e-164	+3	NAC domain protein, IPR003441 [Populus trichocarpa]	NR	GO:0009788 negative regulation of abscisic acid mediated signaling pathway biological_process;GO:0006355 regulation of transcription, DNA-dependent biological_process;GO:0009611 response to wounding biological_process;GO:0003677 DNA binding molecular_function
rt_contig_est_5590	305	A	T	0/1	0/0	0/0	UTR_3_PRIME	MODIFIER	-	gi|378408636|gb|AFB83707.1|	6.6e-09	-1	CBF1 [Manihot esculenta]	NR	GO:0003700 sequence-specific DNA binding transcription factor activity molecular_function;GO:0009409 response to cold biological_process;GO:0003677 DNA binding molecular_function;GO:0005634 nucleus cellular_component;GO:0006355 regulation of transcription, DNA-dependent biological_process
rt_contig_est_5590	714	C	A	0/1	0/0	0/0	SYNONYMOUS_CODING	LOW	gcG/gcT|A151	gi|378408636|gb|AFB83707.1|	6.6e-09	-1	CBF1 [Manihot esculenta]	NR	GO:0003700 sequence-specific DNA binding transcription factor activity molecular_function;GO:0009409 response to cold biological_process;GO:0003677 DNA binding molecular_function;GO:0005634 nucleus cellular_component;GO:0006355 regulation of transcription, DNA-dependent biological_process
rt_contig_est_5590	715	G	C	0/1	0/0	0/0	NON_SYNONYMOUS_CODING	MODERATE	gCg/gGg|A151G	gi|378408636|gb|AFB83707.1|	6.6e-09	-1	CBF1 [Manihot esculenta]	NR	GO:0003700 sequence-specific DNA binding transcription factor activity molecular_function;GO:0009409 response to cold biological_process;GO:0003677 DNA binding molecular_function;GO:0005634 nucleus cellular_component;GO:0006355 regulation of transcription, DNA-dependent biological_process
rt_contig_est_8332	401	A	T	0/1	0/0	0/0	SYNONYMOUS_CODING	LOW	gcA/gcT|A54	gi|224145081|ref|XP_002325520.1|	3.2e-77	+3	AP2/ERF domain-containing transcription factor [Populus trichocarpa]	NR	GO:0006351 transcription, DNA-dependent biological_process
rt_contig_est_89959	343	C	T	0/1	0/0	0/0	NON_SYNONYMOUS_CODING	MODERATE	Ggt/Agt|G620S	gi|255545206|ref|XP_002513664.1|	0.	-2	DELLA protein GAI, putative [Ricinus communis]	NR	GO:0006355 regulation of transcription, DNA-dependent biological_process
rt_contig_est_89959	1623	T	A	0/1	0/0	0/0	NON_SYNONYMOUS_CODING	MODERATE	cAg/cTg|Q193L	gi|255545206|ref|XP_002513664.1|	0.	-2	DELLA protein GAI, putative [Ricinus communis]	NR	GO:0006355 regulation of transcription, DNA-dependent biological_process
rt_contig_est_89959	1259	T	C	0/1	0/0	0/0	SYNONYMOUS_CODING	LOW	agA/agG|R314	gi|255545206|ref|XP_002513664.1|	0.	-2	DELLA protein GAI, putative [Ricinus communis]	NR	GO:0006355 regulation of transcription, DNA-dependent biological_process
rt_contig_est_89959	1261	T	G	0/1	0/0	0/0	SYNONYMOUS_CODING	LOW	Aga/Cga|R314	gi|255545206|ref|XP_002513664.1|	0.	-2	DELLA protein GAI, putative [Ricinus communis]	NR	GO:0006355 regulation of transcription, DNA-dependent biological_process
rt_contig_est_89959	1394	A	G	0/1	0/0	0/0	SYNONYMOUS_CODING	LOW	gaT/gaC|D269	gi|255545206|ref|XP_002513664.1|	0.	-2	DELLA protein GAI, putative [Ricinus communis]	NR	GO:0006355 regulation of transcription, DNA-dependent biological_process
rt_contig_est_89959	2138	T	A	0/1	0/0	0/0	SYNONYMOUS_CODING	LOW	atA/atT|I21	gi|255545206|ref|XP_002513664.1|	0.	-2	DELLA protein GAI, putative [Ricinus communis]	NR	GO:0006355 regulation of transcription, DNA-dependent biological_process
rt_contig_est_89959	2179	C	T	0/1	0/0	0/0	NON_SYNONYMOUS_CODING	MODERATE	Ggt/Agt|G8S	gi|255545206|ref|XP_002513664.1|	0.	-2	DELLA protein GAI, putative [Ricinus communis]	NR	GO:0006355 regulation of transcription, DNA-dependent biological_process
rt_contig_est_97595	785	A	C	0/1	0/0	0/0	SYNONYMOUS_CODING	LOW	ggA/ggC|G261	gi|224111018|ref|XP_002315717.1|	0.	+3	ethylene receptor 2 [Populus trichocarpa]	NR	GO:0000156 phosphorelay response regulator activity molecular_function;GO:0035556 intracellular signal transduction biological_process;GO:0051740 ethylene binding molecular_function;GO:0018106 peptidyl-histidine phosphorylation biological_process;GO:0006355 regulation of transcription, DNA-dependent biological_process;GO:0023014 signal transduction by phosphorylation biological_process;GO:0005524…
rt_contig_est_12242	1168	T	C	0/0	0/0	0/1	UTR_3_PRIME	MODIFIER	-	gi|255575141|ref|XP_002528475.1|	2.4e-142	+3	Leucoanthocyanidin dioxygenase, putative [Ricinus communis]	NR	GO:0010260 organ senescence biological_process;GO:0045431 flavonol synthase activity molecular_function;GO:0016702 oxidoreductase activity, acting on single donors with incorporation of molecular oxygen, incorporation of two atoms of oxygen molecular_function;GO:0051555 flavonol biosynthetic process biological_process;GO:0055114 oxidation-reduction process biological_process;EC:1.14.11.23;EC:1.13…
rt_contig_est_12242	1234	C	T	0/0	0/0	0/1	UTR_3_PRIME	MODIFIER	-	gi|255575141|ref|XP_002528475.1|	2.4e-142	+3	Leucoanthocyanidin dioxygenase, putative [Ricinus communis]	NR	GO:0010260 organ senescence biological_process;GO:0045431 flavonol synthase activity molecular_function;GO:0016702 oxidoreductase activity, acting on single donors with incorporation of molecular oxygen, incorporation of two atoms of oxygen molecular_function;GO:0051555 flavonol biosynthetic process biological_process;GO:0055114 oxidation-reduction process biological_process;EC:1.14.11.23;EC:1.13…
rt_contig_est_14622	1178	A	G	0/0	0/0	0/1	SYNONYMOUS_CODING	LOW	gaA/gaG|E198	gi|225423895|ref|XP_002281709.1|	3.9e-174	+3	PREDICTED: AP2/ERF and B3 domain-containing transcription repressor TEM1-like [Vitis vinifera]	NR	GO:0009910 negative regulation of flower development biological_process;GO:0006355 regulation of transcription, DNA-dependent biological_process;GO:0048573 photoperiodism, flowering biological_process;GO:0009741 response to brassinosteroid stimulus biological_process;GO:0003677 DNA binding molecular_function;GO:0003700 sequence-specific DNA binding transcription factor activity molecular_function…
rt_contig_est_14622	1196	A	G	0/0	0/0	0/1	SYNONYMOUS_CODING	LOW	gcA/gcG|A204	gi|225423895|ref|XP_002281709.1|	3.9e-174	+3	PREDICTED: AP2/ERF and B3 domain-containing transcription repressor TEM1-like [Vitis vinifera]	NR	GO:0009910 negative regulation of flower development biological_process;GO:0006355 regulation of transcription, DNA-dependent biological_process;GO:0048573 photoperiodism, flowering biological_process;GO:0009741 response to brassinosteroid stimulus biological_process;GO:0003677 DNA binding molecular_function;GO:0003700 sequence-specific DNA binding transcription factor activity molecular_function…
rt_contig_est_14622	1292	C	A	0/0	0/0	0/1	SYNONYMOUS_CODING	LOW	acC/acA|T236	gi|225423895|ref|XP_002281709.1|	3.9e-174	+3	PREDICTED: AP2/ERF and B3 domain-containing transcription repressor TEM1-like [Vitis vinifera]	NR	GO:0009910 negative regulation of flower development biological_process;GO:0006355 regulation of transcription, DNA-dependent biological_process;GO:0048573 photoperiodism, flowering biological_process;GO:0009741 response to brassinosteroid stimulus biological_process;GO:0003677 DNA binding molecular_function;GO:0003700 sequence-specific DNA binding transcription factor activity molecular_function…
rt_contig_est_14622	1301	A	G	0/0	0/0	0/1	SYNONYMOUS_CODING	LOW	gtA/gtG|V239	gi|225423895|ref|XP_002281709.1|	3.9e-174	+3	PREDICTED: AP2/ERF and B3 domain-containing transcription repressor TEM1-like [Vitis vinifera]	NR	GO:0009910 negative regulation of flower development biological_process;GO:0006355 regulation of transcription, DNA-dependent biological_process;GO:0048573 photoperiodism, flowering biological_process;GO:0009741 response to brassinosteroid stimulus biological_process;GO:0003677 DNA binding molecular_function;GO:0003700 sequence-specific DNA binding transcription factor activity molecular_function…
rt_contig_est_14622	974	T	C	0/0	0/0	0/1	SYNONYMOUS_CODING	LOW	acT/acC|T130	gi|225423895|ref|XP_002281709.1|	3.9e-174	+3	PREDICTED: AP2/ERF and B3 domain-containing transcription repressor TEM1-like [Vitis vinifera]	NR	GO:0009910 negative regulation of flower development biological_process;GO:0006355 regulation of transcription, DNA-dependent biological_process;GO:0048573 photoperiodism, flowering biological_process;GO:0009741 response to brassinosteroid stimulus biological_process;GO:0003677 DNA binding molecular_function;GO:0003700 sequence-specific DNA binding transcription factor activity molecular_function…
rt_contig_est_23651	841	C	T	0/0	0/0	0/1	SYNONYMOUS_CODING	LOW	caC/caT|H280	gi|224140423|ref|XP_002323582.1|	2.3e-209	+2	predicted protein [Populus trichocarpa]	NR	GO:0080167 response to karrikin biological_process;GO:0050589 leucocyanidin oxygenase activity molecular_function;GO:0005506 iron ion binding molecular_function;GO:0016702 oxidoreductase activity, acting on single donors with incorporation of molecular oxygen, incorporation of two atoms of oxygen molecular_function;GO:0055114 oxidation-reduction process biological_process;EC:1.14.11.19;EC:1.13.11…
rt_contig_est_23651	844	T	C	0/0	0/0	0/1	SYNONYMOUS_CODING	LOW	taT/taC|Y281	gi|224140423|ref|XP_002323582.1|	2.3e-209	+2	predicted protein [Populus trichocarpa]	NR	GO:0080167 response to karrikin biological_process;GO:0050589 leucocyanidin oxygenase activity molecular_function;GO:0005506 iron ion binding molecular_function;GO:0016702 oxidoreductase activity, acting on single donors with incorporation of molecular oxygen, incorporation of two atoms of oxygen molecular_function;GO:0055114 oxidation-reduction process biological_process;EC:1.14.11.19;EC:1.13.11…
rt_contig_est_24797	46	C	A	0/0	0/0	0/1	UTR_5_PRIME	MODIFIER	-	gi|255583748|ref|XP_002532627.1|	4.2e-266	+3	conserved hypothetical protein [Ricinus communis]	NR	GO:0080090 regulation of primary metabolic process biological_process;GO:1901360 organic cyclic compound metabolic process biological_process;GO:0031326 regulation of cellular biosynthetic process biological_process;GO:0006725 cellular aromatic compound metabolic process biological_process;GO:0044424 intracellular part cellular_component
rt_contig_est_3597	832	T	C	0/0	0/0	0/1	SYNONYMOUS_CODING	LOW	gaT/gaC|D256	gi|224134080|ref|XP_002321731.1|	4.6e-135	+2	predicted protein [Populus trichocarpa]	NR	GO:0008643 carbohydrate transport biological_process;GO:0005886 plasma membrane cellular_component;GO:0016021 integral to membrane cellular_component
rt_contig_est_5590	1075	T	G	0/0	0/0	0/1	NON_SYNONYMOUS_CODING	MODERATE	aAc/aCc|N31T	gi|378408636|gb|AFB83707.1|	6.6e-09	-1	CBF1 [Manihot esculenta]	NR	GO:0003700 sequence-specific DNA binding transcription factor activity molecular_function;GO:0009409 response to cold biological_process;GO:0003677 DNA binding molecular_function;GO:0005634 nucleus cellular_component;GO:0006355 regulation of transcription, DNA-dependent biological_process
rt_contig_est_14622	531	T	C	0/1	0/1	0/0	UTR_5_PRIME	MODIFIER	-	gi|225423895|ref|XP_002281709.1|	3.9e-174	+3	PREDICTED: AP2/ERF and B3 domain-containing transcription repressor TEM1-like [Vitis vinifera]	NR	GO:0009910 negative regulation of flower development biological_process;GO:0006355 regulation of transcription, DNA-dependent biological_process;GO:0048573 photoperiodism, flowering biological_process;GO:0009741 response to brassinosteroid stimulus biological_process;GO:0003677 DNA binding molecular_function;GO:0003700 sequence-specific DNA binding transcription factor activity molecular_function…
rt_contig_est_14622	623	C	G	0/1	0/1	0/0	NON_SYNONYMOUS_CODING	MODERATE	gaC/gaG|D13E	gi|225423895|ref|XP_002281709.1|	3.9e-174	+3	PREDICTED: AP2/ERF and B3 domain-containing transcription repressor TEM1-like [Vitis vinifera]	NR	GO:0009910 negative regulation of flower development biological_process;GO:0006355 regulation of transcription, DNA-dependent biological_process;GO:0048573 photoperiodism, flowering biological_process;GO:0009741 response to brassinosteroid stimulus biological_process;GO:0003677 DNA binding molecular_function;GO:0003700 sequence-specific DNA binding transcription factor activity molecular_function…
rt_contig_est_14622	667	C	G	0/1	0/1	0/0	NON_SYNONYMOUS_CODING	MODERATE	tCt/tGt|S28C	gi|225423895|ref|XP_002281709.1|	3.9e-174	+3	PREDICTED: AP2/ERF and B3 domain-containing transcription repressor TEM1-like [Vitis vinifera]	NR	GO:0009910 negative regulation of flower development biological_process;GO:0006355 regulation of transcription, DNA-dependent biological_process;GO:0048573 photoperiodism, flowering biological_process;GO:0009741 response to brassinosteroid stimulus biological_process;GO:0003677 DNA binding molecular_function;GO:0003700 sequence-specific DNA binding transcription factor activity molecular_function…
rt_contig_est_29026	750	G	A	0/1	0/1	0/0	UTR_3_PRIME	MODIFIER	-	gi|255550417|ref|XP_002516259.1|	4.8e-192	-2	Adipocyte plasma membrane-associated protein, putative [Ricinus communis]	NR	GO:0006511 ubiquitin-dependent protein catabolic process biological_process;GO:0009058 biosynthetic process biological_process;GO:0004298 threonine-type endopeptidase activity molecular_function;GO:0016844 strictosidine synthase activity molecular_function;GO:0005774 vacuolar membrane cellular_component;GO:0019773 proteasome core complex, alpha-subunit complex cellular_component;GO:0010043 respon…
rt_contig_est_29026	1111	C	G	0/1	0/1	0/0	UTR_3_PRIME	MODIFIER	-	gi|255550417|ref|XP_002516259.1|	4.8e-192	-2	Adipocyte plasma membrane-associated protein, putative [Ricinus communis]	NR	GO:0006511 ubiquitin-dependent protein catabolic process biological_process;GO:0009058 biosynthetic process biological_process;GO:0004298 threonine-type endopeptidase activity molecular_function;GO:0016844 strictosidine synthase activity molecular_function;GO:0005774 vacuolar membrane cellular_component;GO:0019773 proteasome core complex, alpha-subunit complex cellular_component;GO:0010043 respon…
rt_contig_est_29880	783	T	C	0/1	0/1	0/0	UTR_3_PRIME	MODIFIER	-	gi|255567047|ref|XP_002524506.1|	5.4e-56	-3	grr1, plant, putative [Ricinus communis]	NR	GO:0019005 SCF ubiquitin ligase complex cellular_component;GO:0005634 nucleus cellular_component;GO:0009723 response to ethylene stimulus biological_process
rt_contig_est_97595	687	A	T	0/1	0/1	0/0	NON_SYNONYMOUS_CODING	MODERATE	Act/Tct|T229S	gi|224111018|ref|XP_002315717.1|	0.	+3	ethylene receptor 2 [Populus trichocarpa]	NR	GO:0000156 phosphorelay response regulator activity molecular_function;GO:0035556 intracellular signal transduction biological_process;GO:0051740 ethylene binding molecular_function;GO:0018106 peptidyl-histidine phosphorylation biological_process;GO:0006355 regulation of transcription, DNA-dependent biological_process;GO:0023014 signal transduction by phosphorylation biological_process;GO:0005524…
rt_contig_est_23447	1662	C	T	1/1	0/1	0/0	UTR_5_PRIME	MODIFIER	-	gi|359493145|ref|XP_002264797.2|	4.5e-96	-1	PREDICTED: uncharacterized protein LOC100262406 [Vitis vinifera]	NR	-
rt_contig_est_23960	573	T	C	1/1	0/1	0/0	SYNONYMOUS_CODING	LOW	ccA/ccG|P437	gi|255564329|ref|XP_002523161.1|	0.	-3	ATP binding protein, putative [Ricinus communis]	NR	GO:0006468 protein phosphorylation biological_process;GO:0004674 protein serine/threonine kinase activity molecular_function;GO:0005739 mitochondrion cellular_component;GO:0005524 ATP binding molecular_function;GO:0004715 non-membrane spanning protein tyrosine kinase activity molecular_function;GO:0005886 plasma membrane cellular_component;EC:2.7.11.0;EC:2.7.10.2
rt_contig_est_21132	289	T	G	0/0	0/1	0/1	SYNONYMOUS_CODING	LOW	gtA/gtC|V351	gi|224081665|ref|XP_002306472.1|	5.5e-134	-2	predicted protein [Populus trichocarpa]	NR	GO:0005524 ATP binding molecular_function;GO:0000186 activation of MAPKK activity biological_process;GO:0004709 MAP kinase kinase kinase activity molecular_function;GO:0000165 MAPK cascade biological_process;EC:2.7.11.25
rt_contig_est_23651	784	T	C	0/0	0/1	0/1	SYNONYMOUS_CODING	LOW	agT/agC|S261	gi|224140423|ref|XP_002323582.1|	2.3e-209	+2	predicted protein [Populus trichocarpa]	NR	GO:0080167 response to karrikin biological_process;GO:0050589 leucocyanidin oxygenase activity molecular_function;GO:0005506 iron ion binding molecular_function;GO:0016702 oxidoreductase activity, acting on single donors with incorporation of molecular oxygen, incorporation of two atoms of oxygen molecular_function;GO:0055114 oxidation-reduction process biological_process;EC:1.14.11.19;EC:1.13.11…
rt_contig_est_1073	883	C	T	0/1	0/1	0/1	SYNONYMOUS_CODING	LOW	gaC/gaT|D216	gi|255567047|ref|XP_002524506.1|	0.	+2	grr1, plant, putative [Ricinus communis]	NR	GO:0019005 SCF ubiquitin ligase complex cellular_component;GO:0005634 nucleus cellular_component;GO:0009723 response to ethylene stimulus biological_process
rt_contig_est_10878	170	C	T	1/1	0/1	0/1	UTR_3_PRIME	MODIFIER	-	gi|224101153|ref|XP_002312162.1|	6.0e-187	-3	predicted protein [Populus trichocarpa]	NR	GO:0080167 response to karrikin biological_process;GO:0050589 leucocyanidin oxygenase activity molecular_function;GO:0005506 iron ion binding molecular_function;GO:0016702 oxidoreductase activity, acting on single donors with incorporation of molecular oxygen, incorporation of two atoms of oxygen molecular_function;GO:0055114 oxidation-reduction process biological_process;EC:1.14.11.19;EC:1.13.11…
rt_contig_est_24727	1857	A	C	1/1	0/1	0/1	NON_SYNONYMOUS_CODING	MODERATE	Aaa/Caa|K483Q	gi|225446376|ref|XP_002274225.1|	6.7e-281	+3	PREDICTED: probable serine/threonine-protein kinase At1g54610-like [Vitis vinifera]	NR	GO:0008353 RNA polymerase II carboxy-terminal domain kinase activity molecular_function;GO:0006468 protein phosphorylation biological_process;GO:0005524 ATP binding molecular_function;EC:2.7.11.23
rt_contig_est_10878	267	T	C	0/0	0/1	1/1	NON_SYNONYMOUS_CODING	MODERATE	cAa/cGa|Q310R	gi|224101153|ref|XP_002312162.1|	6.0e-187	-3	predicted protein [Populus trichocarpa]	NR	GO:0080167 response to karrikin biological_process;GO:0050589 leucocyanidin oxygenase activity molecular_function;GO:0005506 iron ion binding molecular_function;GO:0016702 oxidoreductase activity, acting on single donors with incorporation of molecular oxygen, incorporation of two atoms of oxygen molecular_function;GO:0055114 oxidation-reduction process biological_process;EC:1.14.11.19;EC:1.13.11…
rt_contig_est_27010	1768	A	T	0/0	0/1	1/1	SYNONYMOUS_CODING	LOW	ccT/ccA|P111	gi|224134707|ref|XP_002327470.1|	2.4e-262	-2	GRAS family transcription factor [Populus trichocarpa]	NR	GO:0006355 regulation of transcription, DNA-dependent biological_process
rt_contig_est_97595	413	A	G	0/1	0/1	1/1	SYNONYMOUS_CODING	LOW	caA/caG|Q137	gi|224111018|ref|XP_002315717.1|	0.	+3	ethylene receptor 2 [Populus trichocarpa]	NR	GO:0000156 phosphorelay response regulator activity molecular_function;GO:0035556 intracellular signal transduction biological_process;GO:0051740 ethylene binding molecular_function;GO:0018106 peptidyl-histidine phosphorylation biological_process;GO:0006355 regulation of transcription, DNA-dependent biological_process;GO:0023014 signal transduction by phosphorylation biological_process;GO:0005524…

## Sheet: RY 7-33-97 JA
The SNPs in the genes involved in JA pathway between RY 7-33-97 and its parents
gene_id	position	ref	alt	PR 107	RY 7-33-97	RRIM 600	type	impact	note	DB_ID	E-value	strand	Function	DateBase	GO_annotation
rt_contig_est_29026	750	G	A	0/1	0/0	0/0	UTR_3_PRIME	MODIFIER	-	gi|255550417|ref|XP_002516259.1|	4.8e-192	-2	Adipocyte plasma membrane-associated protein, putative [Ricinus communis]	NR	GO:0006511 ubiquitin-dependent protein catabolic process biological_process;GO:0009058 biosynthetic process biological_process;GO:0004298 threonine-type endopeptidase activity molecular_function;GO:0016844 strictosidine synthase activity molecular_function;GO:0005774 vacuolar membrane cellular_component;GO:0019773 proteasome core complex, alpha-subunit complex cellular_component;GO:0010043 respon…
rt_contig_est_29026	1111	C	G	0/1	0/0	0/0	UTR_3_PRIME	MODIFIER	-	gi|255550417|ref|XP_002516259.1|	4.8e-192	-2	Adipocyte plasma membrane-associated protein, putative [Ricinus communis]	NR	GO:0006511 ubiquitin-dependent protein catabolic process biological_process;GO:0009058 biosynthetic process biological_process;GO:0004298 threonine-type endopeptidase activity molecular_function;GO:0016844 strictosidine synthase activity molecular_function;GO:0005774 vacuolar membrane cellular_component;GO:0019773 proteasome core complex, alpha-subunit complex cellular_component;GO:0010043 respon…
rt_contig_est_89959	343	C	T	0/1	0/0	0/0	NON_SYNONYMOUS_CODING	MODERATE	Ggt/Agt|G620S	gi|255545206|ref|XP_002513664.1|	0.	-2	DELLA protein GAI, putative [Ricinus communis]	NR	GO:0006355 regulation of transcription, DNA-dependent biological_process
rt_contig_est_89959	1623	T	A	0/1	0/0	0/0	NON_SYNONYMOUS_CODING	MODERATE	cAg/cTg|Q193L	gi|255545206|ref|XP_002513664.1|	0.	-2	DELLA protein GAI, putative [Ricinus communis]	NR	GO:0006355 regulation of transcription, DNA-dependent biological_process
rt_contig_est_23651	841	C	T	0/0	0/0	0/1	SYNONYMOUS_CODING	LOW	caC/caT|H280	gi|224140423|ref|XP_002323582.1|	2.3e-209	+2	predicted protein [Populus trichocarpa]	NR	GO:0080167 response to karrikin biological_process;GO:0050589 leucocyanidin oxygenase activity molecular_function;GO:0005506 iron ion binding molecular_function;GO:0016702 oxidoreductase activity, acting on single donors with incorporation of molecular oxygen, incorporation of two atoms of oxygen molecular_function;GO:0055114 oxidation-reduction process biological_process;EC:1.14.11.19;EC:1.13.11…
rt_contig_est_23651	844	T	C	0/0	0/0	0/1	SYNONYMOUS_CODING	LOW	taT/taC|Y281	gi|224140423|ref|XP_002323582.1|	2.3e-209	+2	predicted protein [Populus trichocarpa]	NR	GO:0080167 response to karrikin biological_process;GO:0050589 leucocyanidin oxygenase activity molecular_function;GO:0005506 iron ion binding molecular_function;GO:0016702 oxidoreductase activity, acting on single donors with incorporation of molecular oxygen, incorporation of two atoms of oxygen molecular_function;GO:0055114 oxidation-reduction process biological_process;EC:1.14.11.19;EC:1.13.11…
rt_contig_est_23651	784	T	C	0/0	0/0	0/1	SYNONYMOUS_CODING	LOW	agT/agC|S261	gi|224140423|ref|XP_002323582.1|	2.3e-209	+2	predicted protein [Populus trichocarpa]	NR	GO:0080167 response to karrikin biological_process;GO:0050589 leucocyanidin oxygenase activity molecular_function;GO:0005506 iron ion binding molecular_function;GO:0016702 oxidoreductase activity, acting on single donors with incorporation of molecular oxygen, incorporation of two atoms of oxygen molecular_function;GO:0055114 oxidation-reduction process biological_process;EC:1.14.11.19;EC:1.13.11…
rt_contig_est_89959	1259	T	C	0/1	0/1	0/0	SYNONYMOUS_CODING	LOW	agA/agG|R314	gi|255545206|ref|XP_002513664.1|	0.	-2	DELLA protein GAI, putative [Ricinus communis]	NR	GO:0006355 regulation of transcription, DNA-dependent biological_process
rt_contig_est_89959	1261	T	G	0/1	0/1	0/0	SYNONYMOUS_CODING	LOW	Aga/Cga|R314	gi|255545206|ref|XP_002513664.1|	0.	-2	DELLA protein GAI, putative [Ricinus communis]	NR	GO:0006355 regulation of transcription, DNA-dependent biological_process
rt_contig_est_89959	1394	A	G	0/1	0/1	0/0	SYNONYMOUS_CODING	LOW	gaT/gaC|D269	gi|255545206|ref|XP_002513664.1|	0.	-2	DELLA protein GAI, putative [Ricinus communis]	NR	GO:0006355 regulation of transcription, DNA-dependent biological_process
rt_contig_est_89959	2138	T	A	0/1	0/1	0/0	SYNONYMOUS_CODING	LOW	atA/atT|I21	gi|255545206|ref|XP_002513664.1|	0.	-2	DELLA protein GAI, putative [Ricinus communis]	NR	GO:0006355 regulation of transcription, DNA-dependent biological_process
rt_contig_est_89959	2179	C	T	0/1	0/1	0/0	NON_SYNONYMOUS_CODING	MODERATE	Ggt/Agt|G8S	gi|255545206|ref|XP_002513664.1|	0.	-2	DELLA protein GAI, putative [Ricinus communis]	NR	GO:0006355 regulation of transcription, DNA-dependent biological_process
rt_contig_est_21132	289	T	G	0/0	0/1	0/1	SYNONYMOUS_CODING	LOW	gtA/gtC|V351	gi|224081665|ref|XP_002306472.1|	5.5e-134	-2	predicted protein [Populus trichocarpa]	NR	GO:0005524 ATP binding molecular_function;GO:0000186 activation of MAPKK activity biological_process;GO:0004709 MAP kinase kinase kinase activity molecular_function;GO:0000165 MAPK cascade biological_process;EC:2.7.11.25
rt_contig_est_24797	46	C	A	0/0	0/1	0/1	UTR_5_PRIME	MODIFIER	-	gi|255583748|ref|XP_002532627.1|	4.2e-266	+3	conserved hypothetical protein [Ricinus communis]	NR	GO:0080090 regulation of primary metabolic process biological_process;GO:1901360 organic cyclic compound metabolic process biological_process;GO:0031326 regulation of cellular biosynthetic process biological_process;GO:0006725 cellular aromatic compound metabolic process biological_process;GO:0044424 intracellular part cellular_component
rt_contig_est_3597	832	T	C	0/0	0/1	0/1	SYNONYMOUS_CODING	LOW	gaT/gaC|D256	gi|224134080|ref|XP_002321731.1|	4.6e-135	+2	predicted protein [Populus trichocarpa]	NR	GO:0008643 carbohydrate transport biological_process;GO:0005886 plasma membrane cellular_component;GO:0016021 integral to membrane cellular_component
rt_contig_est_10878	170	C	T	1/1	0/1	0/1	UTR_3_PRIME	MODIFIER	-	gi|224101153|ref|XP_002312162.1|	6.0e-187	-3	predicted protein [Populus trichocarpa]	NR	GO:0080167 response to karrikin biological_process;GO:0050589 leucocyanidin oxygenase activity molecular_function;GO:0005506 iron ion binding molecular_function;GO:0016702 oxidoreductase activity, acting on single donors with incorporation of molecular oxygen, incorporation of two atoms of oxygen molecular_function;GO:0055114 oxidation-reduction process biological_process;EC:1.14.11.19;EC:1.13.11…
rt_contig_est_24727	1857	A	C	1/1	0/1	0/1	NON_SYNONYMOUS_CODING	MODERATE	Aaa/Caa|K483Q	gi|225446376|ref|XP_002274225.1|	6.7e-281	+3	PREDICTED: probable serine/threonine-protein kinase At1g54610-like [Vitis vinifera]	NR	GO:0008353 RNA polymerase II carboxy-terminal domain kinase activity molecular_function;GO:0006468 protein phosphorylation biological_process;GO:0005524 ATP binding molecular_function;EC:2.7.11.23
rt_contig_est_10878	267	T	C	0/0	0/1	1/1	NON_SYNONYMOUS_CODING	MODERATE	cAa/cGa|Q310R	gi|224101153|ref|XP_002312162.1|	6.0e-187	-3	predicted protein [Populus trichocarpa]	NR	GO:0080167 response to karrikin biological_process;GO:0050589 leucocyanidin oxygenase activity molecular_function;GO:0005506 iron ion binding molecular_function;GO:0016702 oxidoreductase activity, acting on single donors with incorporation of molecular oxygen, incorporation of two atoms of oxygen molecular_function;GO:0055114 oxidation-reduction process biological_process;EC:1.14.11.19;EC:1.13.11…

## Sheet: RY 7-20-59 JA
The SNPs in the genes involved in JA pathway between RY 7-20-59 and its parents
gene_id	position	ref	alt	PR 107	RY 7-20-59	RRIM 600	type	impact	note	DB_ID	E-value	strand	Function	DateBase	GO_annotation
rt_contig_est_89959	343	C	T	0/1	0/0	0/0	NON_SYNONYMOUS_CODING	MODERATE	Ggt/Agt|G620S	gi|255545206|ref|XP_002513664.1|	0.	-2	DELLA protein GAI, putative [Ricinus communis]	NR	GO:0006355 regulation of transcription, DNA-dependent biological_process
rt_contig_est_89959	1623	T	A	0/1	0/0	0/0	NON_SYNONYMOUS_CODING	MODERATE	cAg/cTg|Q193L	gi|255545206|ref|XP_002513664.1|	0.	-2	DELLA protein GAI, putative [Ricinus communis]	NR	GO:0006355 regulation of transcription, DNA-dependent biological_process
rt_contig_est_89959	1259	T	C	0/1	0/0	0/0	SYNONYMOUS_CODING	LOW	agA/agG|R314	gi|255545206|ref|XP_002513664.1|	0.	-2	DELLA protein GAI, putative [Ricinus communis]	NR	GO:0006355 regulation of transcription, DNA-dependent biological_process
rt_contig_est_89959	1261	T	G	0/1	0/0	0/0	SYNONYMOUS_CODING	LOW	Aga/Cga|R314	gi|255545206|ref|XP_002513664.1|	0.	-2	DELLA protein GAI, putative [Ricinus communis]	NR	GO:0006355 regulation of transcription, DNA-dependent biological_process
rt_contig_est_89959	1394	A	G	0/1	0/0	0/0	SYNONYMOUS_CODING	LOW	gaT/gaC|D269	gi|255545206|ref|XP_002513664.1|	0.	-2	DELLA protein GAI, putative [Ricinus communis]	NR	GO:0006355 regulation of transcription, DNA-dependent biological_process
rt_contig_est_89959	2138	T	A	0/1	0/0	0/0	SYNONYMOUS_CODING	LOW	atA/atT|I21	gi|255545206|ref|XP_002513664.1|	0.	-2	DELLA protein GAI, putative [Ricinus communis]	NR	GO:0006355 regulation of transcription, DNA-dependent biological_process
rt_contig_est_89959	2179	C	T	0/1	0/0	0/0	NON_SYNONYMOUS_CODING	MODERATE	Ggt/Agt|G8S	gi|255545206|ref|XP_002513664.1|	0.	-2	DELLA protein GAI, putative [Ricinus communis]	NR	GO:0006355 regulation of transcription, DNA-dependent biological_process
rt_contig_est_23651	841	C	T	0/0	0/0	0/1	SYNONYMOUS_CODING	LOW	caC/caT|H280	gi|224140423|ref|XP_002323582.1|	2.3e-209	+2	predicted protein [Populus trichocarpa]	NR	GO:0080167 response to karrikin biological_process;GO:0050589 leucocyanidin oxygenase activity molecular_function;GO:0005506 iron ion binding molecular_function;GO:0016702 oxidoreductase activity, acting on single donors with incorporation of molecular oxygen, incorporation of two atoms of oxygen molecular_function;GO:0055114 oxidation-reduction process biological_process;EC:1.14.11.19;EC:1.13.11…
rt_contig_est_23651	844	T	C	0/0	0/0	0/1	SYNONYMOUS_CODING	LOW	taT/taC|Y281	gi|224140423|ref|XP_002323582.1|	2.3e-209	+2	predicted protein [Populus trichocarpa]	NR	GO:0080167 response to karrikin biological_process;GO:0050589 leucocyanidin oxygenase activity molecular_function;GO:0005506 iron ion binding molecular_function;GO:0016702 oxidoreductase activity, acting on single donors with incorporation of molecular oxygen, incorporation of two atoms of oxygen molecular_function;GO:0055114 oxidation-reduction process biological_process;EC:1.14.11.19;EC:1.13.11…
rt_contig_est_24797	46	C	A	0/0	0/0	0/1	UTR_5_PRIME	MODIFIER	-	gi|255583748|ref|XP_002532627.1|	4.2e-266	+3	conserved hypothetical protein [Ricinus communis]	NR	GO:0080090 regulation of primary metabolic process biological_process;GO:1901360 organic cyclic compound metabolic process biological_process;GO:0031326 regulation of cellular biosynthetic process biological_process;GO:0006725 cellular aromatic compound metabolic process biological_process;GO:0044424 intracellular part cellular_component
rt_contig_est_3597	832	T	C	0/0	0/0	0/1	SYNONYMOUS_CODING	LOW	gaT/gaC|D256	gi|224134080|ref|XP_002321731.1|	4.6e-135	+2	predicted protein [Populus trichocarpa]	NR	GO:0008643 carbohydrate transport biological_process;GO:0005886 plasma membrane cellular_component;GO:0016021 integral to membrane cellular_component
rt_contig_est_29026	750	G	A	0/1	0/1	0/0	UTR_3_PRIME	MODIFIER	-	gi|255550417|ref|XP_002516259.1|	4.8e-192	-2	Adipocyte plasma membrane-associated protein, putative [Ricinus communis]	NR	GO:0006511 ubiquitin-dependent protein catabolic process biological_process;GO:0009058 biosynthetic process biological_process;GO:0004298 threonine-type endopeptidase activity molecular_function;GO:0016844 strictosidine synthase activity molecular_function;GO:0005774 vacuolar membrane cellular_component;GO:0019773 proteasome core complex, alpha-subunit complex cellular_component;GO:0010043 respon…
rt_contig_est_29026	1111	C	G	0/1	0/1	0/0	UTR_3_PRIME	MODIFIER	-	gi|255550417|ref|XP_002516259.1|	4.8e-192	-2	Adipocyte plasma membrane-associated protein, putative [Ricinus communis]	NR	GO:0006511 ubiquitin-dependent protein catabolic process biological_process;GO:0009058 biosynthetic process biological_process;GO:0004298 threonine-type endopeptidase activity molecular_function;GO:0016844 strictosidine synthase activity molecular_function;GO:0005774 vacuolar membrane cellular_component;GO:0019773 proteasome core complex, alpha-subunit complex cellular_component;GO:0010043 respon…
rt_contig_est_21132	289	T	G	0/0	0/1	0/1	SYNONYMOUS_CODING	LOW	gtA/gtC|V351	gi|224081665|ref|XP_002306472.1|	5.5e-134	-2	predicted protein [Populus trichocarpa]	NR	GO:0005524 ATP binding molecular_function;GO:0000186 activation of MAPKK activity biological_process;GO:0004709 MAP kinase kinase kinase activity molecular_function;GO:0000165 MAPK cascade biological_process;EC:2.7.11.25
rt_contig_est_23651	784	T	C	0/0	0/1	0/1	SYNONYMOUS_CODING	LOW	agT/agC|S261	gi|224140423|ref|XP_002323582.1|	2.3e-209	+2	predicted protein [Populus trichocarpa]	NR	GO:0080167 response to karrikin biological_process;GO:0050589 leucocyanidin oxygenase activity molecular_function;GO:0005506 iron ion binding molecular_function;GO:0016702 oxidoreductase activity, acting on single donors with incorporation of molecular oxygen, incorporation of two atoms of oxygen molecular_function;GO:0055114 oxidation-reduction process biological_process;EC:1.14.11.19;EC:1.13.11…
rt_contig_est_10878	170	C	T	1/1	0/1	0/1	UTR_3_PRIME	MODIFIER	-	gi|224101153|ref|XP_002312162.1|	6.0e-187	-3	predicted protein [Populus trichocarpa]	NR	GO:0080167 response to karrikin biological_process;GO:0050589 leucocyanidin oxygenase activity molecular_function;GO:0005506 iron ion binding molecular_function;GO:0016702 oxidoreductase activity, acting on single donors with incorporation of molecular oxygen, incorporation of two atoms of oxygen molecular_function;GO:0055114 oxidation-reduction process biological_process;EC:1.14.11.19;EC:1.13.11…
rt_contig_est_24727	1857	A	C	1/1	0/1	0/1	NON_SYNONYMOUS_CODING	MODERATE	Aaa/Caa|K483Q	gi|225446376|ref|XP_002274225.1|	6.7e-281	+3	PREDICTED: probable serine/threonine-protein kinase At1g54610-like [Vitis vinifera]	NR	GO:0008353 RNA polymerase II carboxy-terminal domain kinase activity molecular_function;GO:0006468 protein phosphorylation biological_process;GO:0005524 ATP binding molecular_function;EC:2.7.11.23
rt_contig_est_10878	267	T	C	0/0	0/1	1/1	NON_SYNONYMOUS_CODING	MODERATE	cAa/cGa|Q310R	gi|224101153|ref|XP_002312162.1|	6.0e-187	-3	predicted protein [Populus trichocarpa]	NR	GO:0080167 response to karrikin biological_process;GO:0050589 leucocyanidin oxygenase activity molecular_function;GO:0005506 iron ion binding molecular_function;GO:0016702 oxidoreductase activity, acting on single donors with incorporation of molecular oxygen, incorporation of two atoms of oxygen molecular_function;GO:0055114 oxidation-reduction process biological_process;EC:1.14.11.19;EC:1.13.11…
