# Supplementary material for: Gene expression analysis and SNP/InDel discovery to investigate yield heterosis of two rubber tree F1 hybrids
Source: Sci Rep. 2016 Apr 25;6:24984. doi: 10.1038/srep24984 (PMC4842955; doi:10.1038/srep24984)
Supplement: Supplementary Dataset 7 [file srep24984-s8.xls]

## Sheet: 1
The primers designed for validating SNPs
Number	Gene ID	Primer sequence (5’→3’)*
1	rt_contig_est_10440	F: GCAACAAATCCATTAAGCACC
		R: GAGACTATTTCTTCTACGAGG
2	rt_contig_est_1073	F: AAGCAACTCTGTTCGTGGAG
		R: CAAGATTGGTAACAGCCTTTC
3	rt_contig_est_10878	F: CAAACCCTTGTGATTACATGG
		R: TTGGGAATAGAAAATGGCGA
4	rt_contig_est_12543	F: CTACCTTTGGTGTCAAAACAC
		R: CTACTTGTTTGATATACACATTG
5	rt_contig_est_13335	F: GCTAGATGTGAATAGGCTACC
		R: CAGACTGTTCCTGGGAGAG
6	rt_contig_est_14622-1	F: CTCCACCTATCTGTCTAGAC
		R: GGATTCAGAATCGAGAATCAC
7	rt_contig_est_14622-2	F: GGTACATTCAATGAGGAAGAC
		R: CTCCACCCTTTCGTCAATAC
8	rt_contig_est_14698	F: GCAAAATCCTGTTGGTATCCC
		R: CCATGCTATCATACATGCTTG
9	rt_contig_est_20340	F: GTTGGACATTCTGGCAAAGG
		R: CATTCTCCGTCTCTCAATCTC
10	rt_contig_est_22684	F: CCAATCTCAACCACAGCCAC
		R:CATTCCTACATACAAGCCATAC
11	rt_contig_est_23333	F: GAGAACCTTGTTCCATCTGG
		R: GTGGACCTGGAATTCTTCATG
12	rt_contig_est_23447	F: CCACTCCAGAAACCAGATCC
		R: GTTCTTGGTGCCTCTGCAAG
13	rt_contig_est_23503	F: CCACTCCATGTCGATCATCC
		R: CCGTTGATGGGTCACTAAATC
14	rt_contig_est_23651	F: TCCATCGCTTGTCGCAAGTG
		R: CACTTGCTCTGGTTTCTCAG
15	rt_contig_est_24190	F: GCATCCTAACTGGAATATGGG
		R:GATTGTGGATGAATTACTATCTC
16	rt_contig_est_24797	F: CAATCTGCAGACTCCGATTG
		R: GATGTCGACAACAGCTATAGG
17	rt_contig_est_26126	F: CCGTGTGATTGCTGAGATTG
		R: GTAAGGGAAATGGTGCAAGAC
18	rt_contig_est_27-1	F: AGCACAAAGCTGAAATTCACG
		R: GTTGGTGACATCAACGGTGC
19	rt_contig_est_27-2	F: GAAGAGGAAGATAAGGACCC
		R: CTGCACAGTAAGCTTTCGTG
20	rt_contig_est_27-3	F: GATGTCCAACCAGTGGAGC
		R: GACAAGGTCAAGATAACTACG
21	rt_contig_est_27-4	F: CAGGATGTATTCAATCTACTTC
		R: GCAACTGACTTCGAGTCTTC
22	rt_contig_est_28063	F: CAACCTACCACTATGGACAAC
		R: CACCTCTCCTTAAATCACGG
23	rt_contig_est_29026	F: CTGGATTGAAAGAACAAGAGG
		R: CACCATAGAACACTATCTGCT
24	rt_contig_est_30105	F: CAGCTCTGGACGATATTCTC
		R: CATATCAAGATGGAGTATATGG
25	rt_contig_est_30698	F: ACTGTTGCACTTGTTCCGTG
		R: GGGAGCAAATATTCTTCAAGC
26	rt_contig_est_3071	F: GACAACACCGAAGAGTAACC
		R: GAATTGCGAGTAATGGAGGTC
27	rt_contig_est_3597	F: GTCTGGACACATCGTTGACG
		R: GGTGGTGTAATGCTCTTTCAC
28	rt_contig_est_37	F: GTGATGATATCATCGAGGCTG
		R: AGACTAGCTTCACCAGGAAG
29	rt_contig_est_5085	F: CTCCATTGTGCATACAAACAG
		R: GTGTTCTACAGCAGCAGGAC
30	rt_contig_est_5453	F: GACCCTACCTGTGCGTCTC
		R: GATGACGTACACAGTACCAG
31	rt_contig_est_5590	F: CTCAGCCCTCATGACTAGAC
		R: CTACTATGGATGTTTTCCCTC
32	rt_contig_est_85530	F: CGATGACATCTCCATTTGGC
		R: CACTCTATCAACTCACGAGAG
33	rt_contig_est_86548	F: CGTGCTGGTGTCTCATTTATG
		R: GGTTACAAAAAGAATGCATGTC
34	rt_contig_est_87166	F: GGATAAACGGAGCAGCTGTG
		R: GCCTTTTTTAAGCAAATCAGGC
35	rt_contig_est_89342	F: CCAAGGAATGAGAGCAGGTG
		R: GTGGATATGTCAATGTGGAAG
36	rt_contig_est_89959-1	F: AGAAAGACAGTGAAGCTAACG
		R: CTACTTCATCGTCCTCATCTC
37	rt_contig_est_89959-2	F: CCGTTAGTAATCACCGAAACC
		R: CTCTTCCCATGTCTCATGCG
38	rt_contig_est_9077	F: CCTCCTCGAAACAACAGCAG
		R: GTCTGCCACAACTCACAAGC
39	rt_contig_est_91102	F: TCACCCACTTCAACCTTTGC
		R: GTGGTCATGGCTCAAGTGG
40	rt_contig_est_9410	F: GCAGAATCTCACTTCACTCC
		R: CACACATGTTGCTTTCGTATC
41	rt_contig_est_9458	F: GAAGCTCGAGATGGCTCTG
		R: CACTTCAAAGTTCAAAAGTCTC
42	rt_contig_est_959	F: CCTTATTGGAACTGGGATTCC
		R: CATCTCTTTCAAACTCTATCCC
43	rt_contig_est_9855	F: CATGGTCTGCAGGGAGGAG
		R: GAAGTTGAAGGAGTTGGAGG
* F and R represent forward and reverse primers, respectively.
