# Supplementary material for: Gene expression analysis and SNP/InDel discovery to investigate yield heterosis of two rubber tree F1 hybrids
Source: Sci Rep. 2016 Apr 25;6:24984. doi: 10.1038/srep24984 (PMC4842955; doi:10.1038/srep24984)
Supplement: Supplementary Dataset 8 [file srep24984-s9.xls]

## Sheet: Sheet1
The genes involved in latex biosynthesis and flow and their accession number in GenBank.
The genes involved in latex biosynthesis and flow	Accession number in GenBank
small rubber particle protein	AJ223388
rubber elongation factor-1	HQ640230
rubber elongation factor-2	AY430052
isopentenyl pyrophosphate isomerase	AF111843
isopentenyl-diphosphate Delta-isomerase	AB294696
geranyl-diphosphate synthase-1	AB294709
geranyl-diphosphate synthase-2	AB294711
geranylgeranyl-diphosphate synthase-1	AB294713
geranylgeranyl-diphosphate synthase-2	AB294714
farnesyl-diphosphate synthase	AB294712
cis-prenyltransferase-1	AY124466
cis-prenyltransferase-2	AY124469
cis-prenyltransferase-3	AB064661
2-C-methyl-D-erythritol 2,4-cyclodiphosphate synthase-1	AB294706
2-C-methyl-D-erythritol 2,4-cyclodiphosphate synthase-2	AB294705
2-C-methyl-D-erythritol 4-phosphate cytidylyltransferase	AB294702
4-hydroxy-3-methylbut-2-en-1-yl diphosphate synthase	AB294707
4-hydroxy-3-methylbut-2-enyl diphosphate reductase	AB294708
1-deoxy-D-xylulose 5-phosphate synthase-1	AB294699
1-deoxy-D-xylulose 5-phosphate synthase-2	AB294698
1-deoxy-D-xylulose-5-phosphate reductoisomerase	AB294701
4-(cytidine 5'-diphospho)-2-C-methyl-D-erythritol kinase	AB294704
5-phosphomevelonate kinase	AB294694
mevalonate kinase	AF429384
diphosphomevelonate decarboxylase	AB294695
hydroxymethylglutaryl coenzyme A synthase-1	AF429389
hydroxymethylglutaryl coenzyme A synthase-2	AY534617
3-hydroxy-3-methylglutaryl coenzyme A reductase	X54659
acetyl-CoA C-acetyltransferase-1	AB294686
acetyl-CoA C-acetyltransferase-2	AF429383
β-1,3-glucanase	AJ133470
chitinase	AJ010397
hevein	M36986
Polyphenol oxidase	KF110696
