# Supplementary material for: Gene expression analysis and SNP/InDel discovery to investigate yield heterosis of two rubber tree F1 hybrids
Source: Sci Rep. 2016 Apr 25;6:24984. doi: 10.1038/srep24984 (PMC4842955; doi:10.1038/srep24984)
Supplement: Supplementary Dataset 9 [file srep24984-s10.xls]

## Sheet: Sheet2
The primers designed for analyzing gene expression
#	Gene ID	Gene Name	Primer sequence (5’→3’)*
1	rt_contig_est_30477	-	F: GATAGCTGCCAATCTCTGAGTTG
			R: CAGAGCTTCGAAAGACCTGCAC
2	rt_contig_est_7752	conserved hypothetical protein	F: GCAGCTCAGTTGAGAAAATGGG
			R: CTCCTTCACCAAATTGAGCGAAG
3	rt_contig_est_12262	polygalacturonase	F: GGCAACAATAGTACCAGAGAT
			R: GGCTTGTTCTTTCCCAGCAAG
4	rt_contig_est_219	predicted protein	F: GAGGGTGTTGGAGGAATGGC
			R: CTCATTAACTATTGAGTTGCAGG
5	rt_contig_est_26980	unknown	F: GTCCAGAGAGAGAGAAAAAAGAG
			R: GGATGAAGTAGTGGAATCGTATG
6	rt_contig_est_661	predicted protein	F: GTGCCCAATGATCTAAGTGGG
			R: TCCTATCACCAGTCTCCTTTTC
7	rt_contig_est_10793	predicted protein	F: GCTCCCCTAAATGACCTCGC
			R: GGTCATAAGGTGTGTTAAGGAG
8	rt_contig_est_12094	glycerol-3-phosphate transporter 5-like	F: GTATCTGATATGATTGAAGCTCG
			R: GTTCATAATCATAGACAGGCTCC
9	rt_contig_est_13308	predicted protein	F: GCCACTCTCATTGAATTACCATC
			R: CTCCAAGGAAGATGAAGATGGG
10	rt_contig_est_20801	dynamin	F: GGAAATGATATTTGCACGCGAC
			R: GGATCTCGGAGAAATCATAGAAG
11	rt_contig_est_26835	dihydroneopterin aldolase	F: CATTGGGTCAGAAGTTCATGATAG
			R: GTCCCTCAACAACCTCCTTAAC
12	rt_contig_est_10440	U-box domain-containing protein 17	F: GGATCTCGCATCAAATCCAATG
			R: GAGGTGGAGTTGCAATTTGGG
13	rt_contig_est_26126	geranyl geranyl pyrophosphate synthase	F: GATTCAATACCCAGAGGAGATC
			R: GATTACCACCGAAGAGCTCAC
14	rt_contig_est_27	26S proteasome non-ATPase regulatory subunit 7	F: AGGTGTCTGGGAAACTTACTG
			R: GCAAATGGTACAAAATCTCATGG
15	rt_contig_est_959	PPO	F: GACCCTCGTAGCTTTATGCAAC
			R: GGAAAGAAAAGCCACGAGTTATG
16	rt_contig_est_9855	transcription regulator	F: GTTCATGAGCCAACTCCATCC
			R: CGCTAGAGATGGACTGCTTATC
17	rt_contig_est_3378	Hevein	F: GGAAAGTGCTTGAGTGTGACAA
			R: ATCTGTGTCCAGTTGACGGAA
18	rt_contig_est_3892	REF	F: GGTGCTGCCTCAAATGTGATA
		REFR	R: CCACACCTTGTTGGACATTGT
19	rt_contig_est_40	SRPP	F: CCAGTTGTCAAGCAGGTGTCT
		SRPPR	R: AAGCAGTTTCCTTCACACCAC
20	rt_contig_est_3640	HMGS1	F: TTCTCGCTGTGGACATCTACTT
		HMGS1R	R: CAATCCTGTCCAAGTCCAATG
21	rt_contig_est_102879	HMGR	F: CGCTAGCTGGTCTATAATGGATG
		HMGR	R:AAGAAGACGGTGAAGCAGAGA
22	rt_contig_est_3204	Beta-1,3-glucanase	F:GCTATCTGCTCTTCAACTTCAGGA
		Beta-1,3-glucanase	R: CTGAAACAGGTGGAAGGTTGT
23	rt_contig_est_16458	COI1	F: CTGTCGCAACTTAGTCTCTGTCA
		COI1	R: GTCTGGCACATCATTGAAGGA
24	rt_contig_est_984	MYC1	F: CTGTCCCTCTCCAACTCTCAA
		MYC1	R: TGAAGGAGGAAGATGAAGATGG
25	rt_contig_est_139063	MYC3	F: GCGTAGAGAGAGGCTGAATCA
		MYC3	R:TGTCGGTGACGCTTGTAATCT
26	rt_contig_est_24211	HEVB7	F: GGGTGAAGAATCATCAGGTCAT
		HEVB7	R: TCAAGCCTGCCAGTATCCAA
27	rt_contig_est_6728	JAZ2	F: GCAGAGGTAGAGAGAACCAACG
		JAZ2	R: GAGCCAGCCATAATTCTCCTT
28	rt_contig_est_28180	FDPS	F: CAGCAGTGGCAAGATGTGTAA
		FDPS	R: TGAGGACAGAGTAGACCTTCAAGA
29	rt_contig_est_139059	HRT2	F: AGGTGGTCATAAGGCTGGATT
		HRT2	R: ACTATCCCGAATAAGGCAGGA
30	rt_contig_est_141291	CHIT	F: CAGGGTCTTACTGTTCTCCAAGTC
		CHIT	R: CATCTGTTGCCACAAGGTCTG
31	rt_contig_est_21377	HbCTR1	F: GGGTTTTGACGCTTCTTTGA
		HbCTR1RealR1	R: AGCTGCTCTTCGGGGTACTG
32	rt_contig_est_143724	ETR1	F: GAGTCTTGCAACTGTATTGAG
			R: GGATGGAGAAATAAGCAAGAG
33	rt_contig_est_66441	EIN3	F: CATGATGATGGTAGTTATATCTG
			R: CCTTGTGATAGCTTTGCATTG
34	AB268099	18S rRNA	F: GCTCGAAGACGATCAGATACC
			R: TTCAGCCTTGCGACCATAC
* F and R represent forward and reverse primers, respectively.
